# Supplementary material for: Pyridinium 3-nitro­benzoate–3-nitro­benzoic acid (1/1)
Source: IUCrdata. 2021 Jun 15;6(Pt 6):x210581. doi: 10.1107/S2414314621005812 (PMC9462344; doi:10.1107/S2414314621005812)
Supplement: Supplementary file 1 [file x-06-x210581-sup1.cif]

##############################################################################
#                                                                            #
# This CIF contains the data for a data article accepted for                 #
# publication in IUCrData. It conforms to the requirements of                #
# Notes for Authors for IUCrData, and has been                               #
# peer reviewed under the auspices of IUCrData.                              #
#                                                                            #
# Full details of the Crystallographic Information File format               #
# are given in the paper "The Crystallographic Information File (CIF):       #
# a New Standard Archive File for Crystallography" by S. R. Hall, F. H.      #
# Allen and I. D. Brown [Acta Cryst. (1991), A47, 655-685].                  #
#                                                                            #
# The current version of the core CIF dictionary is obtainable from          #
# ftp://ftp.iucr.org/pub/cif_core.dic.                                       #
#                                                                            #
# Software is freely available for graphical display of the structure(s)     #
# in this CIF. For information consult the CIF software page                 #
# http://www.iucr.org/resources/cif/software.                                #
#                                                                            #
# This file may be used for bona fide research purposes within the           #
# scientific community so long as proper attribution is given to the data    # 
# article from which it was obtained.                                        #
#                                                                            #
##############################################################################
data_I
_database_code_depnum_ccdc_archive 'CCDC 2088013'
_audit_creation_method
;
Olex2 1.3
(compiled 2020.11.12 svn.r5f609507 for OlexSys, GUI svn.r6272)
;
_journal_date_recd_electronic     2021-04-28
_journal_date_accepted     2021-06-04
_journal_name_full     'IUCrData'
_journal_year     2021
_journal_volume     6
_journal_issue      6
_journal_page_first     0
_journal_page_last     0
_journal_paper_category     HO
_journal_paper_doi     10.1107/S2414314621005812
_journal_coeditor_code     BH4062
_publ_contact_author_name     'Patrick C. Hillesheim'
_publ_contact_author_address
;
Ave Maria University
Department of Chemistry and Physics
5050 Ave Maria Blvd
Ave Maria FL
34142
;
_publ_contact_author_email     Patrick.Hillesheim@avemaria.edu
_publ_contact_author_fax     ?
_publ_contact_author_phone     '2392801528'
_publ_section_title
;
Pyridinium 3-nitrobenzoate--3-nitrobenzoic acid (1/1)
;
_publ_section_title_footnote     .
loop_
    _publ_author_name
    _publ_author_footnote
    _publ_author_address
    "Howarth, Alexis" .
;
Ave Maria University
Department of Chemistry and Physics
5050 Ave Maria Blvd
Ave Maria FL
34142
USA
;
    "Barbosa, Tony J." .
;
Ave Maria University
Department of Chemistry and Physics
5050 Ave Maria Blvd
Ave Maria FL
34142
USA
;
    "Zeller, Matthias" .
;
Purdue University
Department of Chemistry
560 Oval Drive
West Lafayette, Indiana USA
47907
USA
;
    "Hillesheim, Patrick C." .
;
Ave Maria University
Department of Chemistry and Physics
5050 Ave Maria Blvd
Ave Maria FL
34142
USA
;
_publ_section_synopsis
;
The structure of the neutralization product of 3-nitrobenzoic acid and pyridine
is reported. A combination of hydrogen bonding and \p--\p interactions link
the molecules, forming long-range order.
;
_chemical_name_systematic     ?
_chemical_name_common     ?
_chemical_formula_moiety     'C5 H6 N +, C7 H4 N O4 -, C7 H5 N O4'
_chemical_formula_sum     'C19 H15 N3 O8'
_chemical_formula_iupac     'C5 H6 N +, C7 H4 N O4 -, C7 H5 N O4'
_chemical_formula_weight     413.34
_chemical_melting_point     ?
_chemical_absolute_configuration     .
_space_group_crystal_system     monoclinic
_space_group_name_H-M_alt     'P 1 c 1'
_space_group_name_Hall     'P -2yc'
loop_
    _space_group_symop_operation_xyz
    'x, y, z'
    'x, -y, z+1/2'
_cell_length_a     6.2434(3)
_cell_length_b     21.3584(10)
_cell_length_c     6.8938(3)
_cell_angle_alpha     90
_cell_angle_beta     93.118(2)
_cell_angle_gamma     90
_cell_volume     917.92(7)
_cell_formula_units_Z     2
_cell_measurement_reflns_used     3891
_cell_measurement_theta_min     2.959
_cell_measurement_theta_max     28.315
_cell_measurement_temperature     150.0
_exptl_crystal_description     plate
_exptl_crystal_colour     colourless
_exptl_crystal_size_max     0.352
_exptl_crystal_size_mid     0.148
_exptl_crystal_size_min     0.046
_exptl_crystal_density_diffrn     1.495
_exptl_crystal_density_meas     ?
_exptl_crystal_density_method     ?
_exptl_crystal_F_000     428
_exptl_absorpt_coefficient_mu     0.119
_exptl_absorpt_correction_type     multi-scan
_exptl_absorpt_process_details
;
(SADABS; Bruker, 2020)
;
_exptl_absorpt_correction_T_min     0.6364
_exptl_absorpt_correction_T_max     0.7457
_diffrn_ambient_temperature     150.0
_diffrn_source     '1 kW fine focus sealed tube X-ray source'
_diffrn_source_power     1.0
_diffrn_source_voltage     50.0
_diffrn_source_current     20.0
_diffrn_radiation_type     MoK\a
_diffrn_radiation_wavelength     0.71073
_diffrn_measurement_device_type
;
Bruker AXS D8 Quest diffractometer with PhotonII charge-integrating pixel
array detector (CPAD)
;
_diffrn_measurement_device     'three-circle diffractometer'
_diffrn_measurement_method     '\w and \f scans'
_diffrn_detector     'Bruker PhotonII CPAD'
_diffrn_detector_area_resol_mean     7.4074
_diffrn_reflns_number     7895
_diffrn_reflns_av_R_equivalents     0.0230
_diffrn_reflns_av_unetI/netI     0.0361
_diffrn_reflns_theta_min     2.861
_diffrn_reflns_theta_max     28.412
_diffrn_reflns_theta_full     25.242
_diffrn_measured_fraction_theta_max     0.993
_diffrn_measured_fraction_theta_full     0.998
_diffrn_reflns_limit_h_min     -8
_diffrn_reflns_limit_h_max     8
_diffrn_reflns_limit_k_min     -28
_diffrn_reflns_limit_k_max     28
_diffrn_reflns_limit_l_min     -9
_diffrn_reflns_limit_l_max     9
_refine_special_details
;
H atoms on the aromatic (<i>sp</i>^2^) carbons were included in
calculated positions and treated as riding atoms: C---H = 0.95 \%A with
<i>U</i>~iso~(H) = 1.2 \\times <i>U</i>~eq~(carrier atom). H atoms H1 and H3A
were located as residual electron density and allowed to refine freely with
<i>U</i>~iso~(H) = 1.5 \\times <i>U</i>~eq~(O or N).
;
_reflns_number_total     4437
_reflns_number_gt     3733
_reflns_threshold_expression     'I>2\s(I)'
_refine_ls_structure_factor_coef     Fsqd
_refine_ls_matrix_type     full
_refine_ls_R_factor_all     0.0564
_refine_ls_R_factor_gt     0.0439
_refine_ls_wR_factor_gt     0.0995
_refine_ls_wR_factor_ref     0.1070
_refine_ls_goodness_of_fit_ref     1.052
_refine_ls_restrained_S_all     1.052
_refine_ls_number_reflns     4437
_refine_ls_number_parameters     277
_refine_ls_number_restraints     2
_refine_ls_hydrogen_treatment     mixed
_refine_ls_weighting_scheme     calc
_refine_ls_weighting_details
              'w=1/[\s^2^(Fo^2^)+(0.0440P)^2^+0.2733P] where P=(Fo^2^+2Fc^2^)/3'
_atom_sites_solution_hydrogens     mixed
_atom_sites_solution_primary     dual
_atom_sites_solution_secondary     difmap
_refine_ls_shift/su_max     0.000
_refine_ls_shift/su_mean     0.000
_refine_diff_density_max     0.250
_refine_diff_density_min     -0.186
_refine_ls_extinction_method     none
_refine_ls_extinction_coef     .
_refine_ls_abs_structure_details     ?
_refine_ls_abs_structure_Flack     ?
loop_
    _atom_type_symbol
    _atom_type_description
    _atom_type_scat_dispersion_real
    _atom_type_scat_dispersion_imag
    _atom_type_scat_source
    'C' 'C' 0.0033 0.0016
                         'International Tables Vol C Tables 4.2.6.8 and 6.1.1.4'
    'H' 'H' 0.0000 0.0000
                         'International Tables Vol C Tables 4.2.6.8 and 6.1.1.4'
    'N' 'N' 0.0061 0.0033
                         'International Tables Vol C Tables 4.2.6.8 and 6.1.1.4'
    'O' 'O' 0.0106 0.0060
                         'International Tables Vol C Tables 4.2.6.8 and 6.1.1.4'
_computing_data_collection
;
APEX3 (Bruker, 2020)
;
_computing_cell_refinement
;
SAINT (Bruker, 2020)
;
_computing_data_reduction
;
SAINT (Bruker, 2020)
;
_computing_structure_solution
;
<i>SHELXT2018/2</i> (Sheldrick, 2015a)
;
_computing_structure_refinement
;
<i>SHELXL2018/3</i> (Sheldrick, 2015b)
;
_computing_molecular_graphics
;
<i>OLEX2</i> (Dolomanov <i>et al.</i>,  2009); Mercury (Macrae <i>et
al.</i>,  2020)
;
_computing_publication_material
;
publCIF (Westrip, 2010),
CSD (Groom <i>et al.</i>,  2016) and
enCIFer (Allen <i>et al.</i>,  2004)
;
loop_
    _atom_site_type_symbol
    _atom_site_label
    _atom_site_fract_x
    _atom_site_fract_y
    _atom_site_fract_z
    _atom_site_U_iso_or_equiv
    _atom_site_adp_type
    _atom_site_calc_flag
    _atom_site_occupancy
    _atom_site_disorder_assembly
    _atom_site_disorder_group
    C C1 0.3880(5) 0.35185(15) 0.2998(4) 0.0229(7) Uani d 1 . .
    C C2 0.5147(5) 0.40980(15) 0.3404(4) 0.0203(7) Uani d 1 . .
    C C3 0.4093(5) 0.46720(14) 0.3147(4) 0.0190(7) Uani d 1 . .
    H H3 0.262180 0.468543 0.271691 0.023 Uiso calc 1 . .
    C C4 0.5217(5) 0.52186(15) 0.3528(4) 0.0198(7) Uani d 1 . .
    C C5 0.7352(5) 0.52249(16) 0.4169(5) 0.0241(7) Uani d 1 . .
    H H5 0.809070 0.560736 0.442560 0.029 Uiso calc 1 . .
    C C6 0.8384(5) 0.46494(16) 0.4425(5) 0.0261(7) Uani d 1 . .
    H H6 0.985232 0.463902 0.486611 0.031 Uiso calc 1 . .
    C C7 0.7308(5) 0.40954(16) 0.4048(5) 0.0235(7) Uani d 1 . .
    H H7 0.804206 0.370838 0.422786 0.028 Uiso calc 1 . .
    N N1 0.4075(5) 0.58181(13) 0.3261(4) 0.0254(6) Uani d 1 . .
    O O1 0.5027(4) 0.30049(11) 0.3136(4) 0.0325(6) Uani d 1 . .
    H H1 0.419(7) 0.2717(19) 0.283(7) 0.049 Uiso d 1 . .
    O O2 0.1965(4) 0.35353(11) 0.2591(4) 0.0346(6) Uani d 1 . .
    O O3 0.2159(4) 0.58001(12) 0.2787(5) 0.0421(7) Uani d 1 . .
    O O4 0.5076(5) 0.63004(12) 0.3523(4) 0.0410(7) Uani d 1 . .
    C C8 0.3862(6) 0.15289(15) 0.2486(5) 0.0246(7) Uani d 1 . .
    C C9 0.2590(5) 0.09406(15) 0.1956(4) 0.0213(7) Uani d 1 . .
    C C10 0.3561(6) 0.03643(14) 0.2200(4) 0.0208(7) Uani d 1 . .
    H H10 0.501855 0.033298 0.266289 0.025 Uiso calc 1 . .
    C C11 0.2370(5) -0.01667(14) 0.1758(4) 0.0213(7) Uani d 1 . .
    C C12 0.0235(5) -0.01458(16) 0.1095(4) 0.0239(7) Uani d 1 . .
    H H12 -0.055428 -0.051872 0.082220 0.029 Uiso calc 1 . .
    C C13 -0.0699(6) 0.04316(16) 0.0848(5) 0.0275(8) Uani d 1 . .
    H H13 -0.215401 0.046060 0.037739 0.033 Uiso calc 1 . .
    C C14 0.0457(6) 0.09765(16) 0.1278(5) 0.0266(7) Uani d 1 . .
    H H14 -0.021382 0.137334 0.110787 0.032 Uiso calc 1 . .
    N N2 0.3439(5) -0.07747(13) 0.2017(4) 0.0278(7) Uani d 1 . .
    O O5 0.2900(4) 0.20430(11) 0.2221(4) 0.0343(6) Uani d 1 . .
    O O6 0.5729(4) 0.14586(12) 0.3167(4) 0.0366(6) Uani d 1 . .
    O O7 0.5346(5) -0.07837(13) 0.2492(5) 0.0448(7) Uani d 1 . .
    O O8 0.2350(5) -0.12516(12) 0.1741(4) 0.0376(6) Uani d 1 . .
    C C15 0.9530(6) 0.23917(17) 0.5534(5) 0.0337(8) Uani d 1 . .
    H H15 1.002933 0.233689 0.426833 0.040 Uiso calc 1 . .
    C C16 1.0720(6) 0.27288(17) 0.6888(6) 0.0337(8) Uani d 1 . .
    H H16 1.204965 0.290825 0.657419 0.040 Uiso calc 1 . .
    C C17 0.9967(6) 0.28047(15) 0.8709(5) 0.0352(8) Uani d 1 . .
    H H17 1.078436 0.303379 0.967064 0.042 Uiso calc 1 . .
    C C18 0.8023(7) 0.25478(17) 0.9138(6) 0.0392(9) Uani d 1 . .
    H H18 0.747524 0.260163 1.038592 0.047 Uiso calc 1 . .
    C C19 0.6901(7) 0.22142(16) 0.7730(6) 0.0372(8) Uani d 1 . .
    H H19 0.555815 0.203374 0.799899 0.045 Uiso calc 1 . .
    N N3 0.7677(5) 0.21406(13) 0.5984(5) 0.0321(7) Uani d 1 . .
    H H3A 0.694(7) 0.198(2) 0.498(6) 0.048 Uiso d 1 . .
loop_
    _atom_site_aniso_label
    _atom_site_aniso_U_11
    _atom_site_aniso_U_22
    _atom_site_aniso_U_33
    _atom_site_aniso_U_12
    _atom_site_aniso_U_13
    _atom_site_aniso_U_23
    C1 0.0250(17) 0.0217(15) 0.0224(15) 0.0023(13) 0.0047(13) 0.0001(12)
    C2 0.0209(16) 0.0212(15) 0.0189(15) 0.0001(12) 0.0026(12) 0.0000(11)
    C3 0.0177(17) 0.0205(15) 0.0188(15) 0.0009(12) 0.0017(12) -0.0010(11)
    C4 0.0218(17) 0.0199(14) 0.0178(14) 0.0021(12) 0.0021(12) -0.0021(11)
    C5 0.0260(19) 0.0249(16) 0.0215(16) -0.0050(13) 0.0023(13) -0.0017(12)
    C6 0.0149(16) 0.0374(19) 0.0259(16) 0.0000(13) -0.0005(12) -0.0001(13)
    C7 0.0201(17) 0.0264(16) 0.0241(16) 0.0062(13) 0.0019(13) 0.0034(12)
    N1 0.0302(16) 0.0175(13) 0.0286(15) 0.0028(12) 0.0018(12) -0.0019(11)
    O1 0.0352(14) 0.0188(11) 0.0432(15) 0.0014(10) -0.0021(11) 0.0014(10)
    O2 0.0270(13) 0.0249(12) 0.0516(15) -0.0031(10) 0.0005(11) -0.0095(11)
    O3 0.0301(14) 0.0248(13) 0.0699(19) 0.0093(12) -0.0115(13) -0.0070(13)
    O4 0.0391(16) 0.0209(12) 0.0625(18) -0.0042(11) -0.0030(13) -0.0034(12)
    C8 0.0320(19) 0.0172(15) 0.0247(15) -0.0062(13) 0.0027(13) -0.0059(12)
    C9 0.0243(17) 0.0204(15) 0.0195(15) -0.0018(12) 0.0035(13) -0.0024(11)
    C10 0.0202(17) 0.0229(16) 0.0192(15) -0.0023(13) 0.0003(12) -0.0037(11)
    C11 0.0275(18) 0.0193(15) 0.0175(14) -0.0003(13) 0.0041(12) -0.0008(12)
    C12 0.0230(18) 0.0285(17) 0.0204(15) -0.0072(13) 0.0025(13) -0.0034(13)
    C13 0.0222(18) 0.0349(19) 0.0251(17) -0.0019(13) -0.0001(13) -0.0003(13)
    C14 0.0314(19) 0.0235(16) 0.0249(16) 0.0013(13) -0.0001(14) 0.0005(13)
    N2 0.0353(18) 0.0204(13) 0.0274(15) -0.0017(13) -0.0003(13) -0.0049(11)
    O5 0.0388(14) 0.0184(11) 0.0454(15) -0.0015(10) -0.0008(12) -0.0011(10)
    O6 0.0296(14) 0.0266(13) 0.0529(16) -0.0034(11) -0.0054(12) -0.0146(11)
    O7 0.0380(16) 0.0282(14) 0.066(2) 0.0069(13) -0.0156(14) -0.0071(13)
    O8 0.0461(16) 0.0173(11) 0.0493(15) -0.0075(11) 0.0033(13) -0.0027(11)
    C15 0.037(2) 0.0301(16) 0.0328(18) 0.0057(15) -0.0043(15) 0.0010(14)
    C16 0.0286(18) 0.0296(17) 0.042(2) -0.0019(14) -0.0051(15) 0.0037(14)
    C17 0.041(2) 0.0240(16) 0.0384(19) 0.0009(15) -0.0174(16) -0.0036(14)
    C18 0.051(2) 0.0314(18) 0.0358(19) 0.0082(17) 0.0066(17) 0.0024(15)
    C19 0.0296(18) 0.0252(16) 0.057(2) -0.0014(14) 0.0043(16) 0.0026(16)
    N3 0.0319(16) 0.0193(12) 0.0431(17) 0.0009(11) -0.0152(13) -0.0053(11)
_geom_special_details     ?
loop_
    _geom_bond_atom_site_label_1
    _geom_bond_atom_site_label_2
    _geom_bond_site_symmetry_2
    _geom_bond_distance
    _geom_bond_publ_flag
    C1 C2 . 1.488(4) ?
    C1 O1 . 1.311(4) ?
    C1 O2 . 1.214(4) ?
    C2 C3 . 1.398(4) ?
    C2 C7 . 1.397(4) ?
    C3 H3 . 0.9500 ?
    C3 C4 . 1.380(4) ?
    C4 C5 . 1.382(4) ?
    C4 N1 . 1.472(4) ?
    C5 H5 . 0.9500 ?
    C5 C6 . 1.395(4) ?
    C6 H6 . 0.9500 ?
    C6 C7 . 1.378(5) ?
    C7 H7 . 0.9500 ?
    N1 O3 . 1.223(4) ?
    N1 O4 . 1.213(4) ?
    O1 H1 . 0.83(4) ?
    C8 C9 . 1.520(4) ?
    C8 O5 . 1.260(4) ?
    C8 O6 . 1.242(4) ?
    C9 C10 . 1.378(4) ?
    C9 C14 . 1.389(5) ?
    C10 H10 . 0.9500 ?
    C10 C11 . 1.381(4) ?
    C11 C12 . 1.386(5) ?
    C11 N2 . 1.467(4) ?
    C12 H12 . 0.9500 ?
    C12 C13 . 1.371(5) ?
    C13 H13 . 0.9500 ?
    C13 C14 . 1.393(5) ?
    C14 H14 . 0.9500 ?
    N2 O7 . 1.217(4) ?
    N2 O8 . 1.234(4) ?
    C15 H15 . 0.9500 ?
    C15 C16 . 1.366(5) ?
    C15 N3 . 1.327(5) ?
    C16 H16 . 0.9500 ?
    C16 C17 . 1.374(6) ?
    C17 H17 . 0.9500 ?
    C17 C18 . 1.379(6) ?
    C18 H18 . 0.9500 ?
    C18 C19 . 1.366(6) ?
    C19 H19 . 0.9500 ?
    C19 N3 . 1.331(5) ?
    N3 H3A . 0.88(4) ?
loop_
    _geom_angle_atom_site_label_1
    _geom_angle_atom_site_label_2
    _geom_angle_atom_site_label_3
    _geom_angle_site_symmetry_1
    _geom_angle_site_symmetry_3
    _geom_angle
    _geom_angle_publ_flag
    O1 C1 C2 . . 113.5(3) ?
    O2 C1 C2 . . 121.8(3) ?
    O2 C1 O1 . . 124.7(3) ?
    C3 C2 C1 . . 117.6(3) ?
    C7 C2 C1 . . 123.4(3) ?
    C7 C2 C3 . . 118.9(3) ?
    C2 C3 H3 . . 120.4 ?
    C4 C3 C2 . . 119.1(3) ?
    C4 C3 H3 . . 120.4 ?
    C3 C4 C5 . . 122.7(3) ?
    C3 C4 N1 . . 118.3(3) ?
    C5 C4 N1 . . 118.9(3) ?
    C4 C5 H5 . . 121.2 ?
    C4 C5 C6 . . 117.6(3) ?
    C6 C5 H5 . . 121.2 ?
    C5 C6 H6 . . 119.5 ?
    C7 C6 C5 . . 121.0(3) ?
    C7 C6 H6 . . 119.5 ?
    C2 C7 H7 . . 119.7 ?
    C6 C7 C2 . . 120.6(3) ?
    C6 C7 H7 . . 119.7 ?
    O3 N1 C4 . . 117.8(3) ?
    O4 N1 C4 . . 118.5(3) ?
    O4 N1 O3 . . 123.7(3) ?
    C1 O1 H1 . . 105(3) ?
    O5 C8 C9 . . 116.6(3) ?
    O6 C8 C9 . . 117.3(3) ?
    O6 C8 O5 . . 126.2(3) ?
    C10 C9 C8 . . 119.2(3) ?
    C10 C9 C14 . . 119.8(3) ?
    C14 C9 C8 . . 120.9(3) ?
    C9 C10 H10 . . 120.7 ?
    C9 C10 C11 . . 118.6(3) ?
    C11 C10 H10 . . 120.7 ?
    C10 C11 C12 . . 122.9(3) ?
    C10 C11 N2 . . 117.6(3) ?
    C12 C11 N2 . . 119.5(3) ?
    C11 C12 H12 . . 121.2 ?
    C13 C12 C11 . . 117.7(3) ?
    C13 C12 H12 . . 121.2 ?
    C12 C13 H13 . . 119.6 ?
    C12 C13 C14 . . 120.9(3) ?
    C14 C13 H13 . . 119.6 ?
    C9 C14 C13 . . 120.1(3) ?
    C9 C14 H14 . . 119.9 ?
    C13 C14 H14 . . 119.9 ?
    O7 N2 C11 . . 118.6(3) ?
    O7 N2 O8 . . 123.4(3) ?
    O8 N2 C11 . . 117.9(3) ?
    C16 C15 H15 . . 119.9 ?
    N3 C15 H15 . . 119.9 ?
    N3 C15 C16 . . 120.1(4) ?
    C15 C16 H16 . . 120.5 ?
    C15 C16 C17 . . 119.1(4) ?
    C17 C16 H16 . . 120.5 ?
    C16 C17 H17 . . 120.1 ?
    C16 C17 C18 . . 119.9(3) ?
    C18 C17 H17 . . 120.1 ?
    C17 C18 H18 . . 120.7 ?
    C19 C18 C17 . . 118.6(4) ?
    C19 C18 H18 . . 120.7 ?
    C18 C19 H19 . . 119.8 ?
    N3 C19 C18 . . 120.4(4) ?
    N3 C19 H19 . . 119.8 ?
    C15 N3 C19 . . 121.9(3) ?
    C15 N3 H3A . . 113(3) ?
    C19 N3 H3A . . 124(3) ?
loop_
    _geom_torsion_atom_site_label_1
    _geom_torsion_atom_site_label_2
    _geom_torsion_atom_site_label_3
    _geom_torsion_atom_site_label_4
    _geom_torsion_site_symmetry_1
    _geom_torsion_site_symmetry_2
    _geom_torsion_site_symmetry_3
    _geom_torsion_site_symmetry_4
    _geom_torsion
    _geom_torsion_publ_flag
    C1 C2 C3 C4 . . . . 179.4(3) ?
    C1 C2 C7 C6 . . . . -179.1(3) ?
    C2 C3 C4 C5 . . . . -0.4(5) ?
    C2 C3 C4 N1 . . . . -179.6(3) ?
    C3 C2 C7 C6 . . . . 0.0(5) ?
    C3 C4 C5 C6 . . . . 0.2(5) ?
    C3 C4 N1 O3 . . . . 2.8(4) ?
    C3 C4 N1 O4 . . . . -177.3(3) ?
    C4 C5 C6 C7 . . . . 0.1(5) ?
    C5 C4 N1 O3 . . . . -176.4(3) ?
    C5 C4 N1 O4 . . . . 3.5(4) ?
    C5 C6 C7 C2 . . . . -0.2(5) ?
    C7 C2 C3 C4 . . . . 0.3(4) ?
    N1 C4 C5 C6 . . . . 179.4(3) ?
    O1 C1 C2 C3 . . . . 175.3(3) ?
    O1 C1 C2 C7 . . . . -5.6(4) ?
    O2 C1 C2 C3 . . . . -5.1(5) ?
    O2 C1 C2 C7 . . . . 174.0(3) ?
    C8 C9 C10 C11 . . . . 178.4(3) ?
    C8 C9 C14 C13 . . . . -178.3(3) ?
    C9 C10 C11 C12 . . . . -0.6(5) ?
    C9 C10 C11 N2 . . . . 179.6(3) ?
    C10 C9 C14 C13 . . . . 0.1(5) ?
    C10 C11 C12 C13 . . . . 1.1(5) ?
    C10 C11 N2 O7 . . . . -4.4(5) ?
    C10 C11 N2 O8 . . . . 175.5(3) ?
    C11 C12 C13 C14 . . . . -0.9(5) ?
    C12 C11 N2 O7 . . . . 175.8(3) ?
    C12 C11 N2 O8 . . . . -4.2(4) ?
    C12 C13 C14 C9 . . . . 0.4(5) ?
    C14 C9 C10 C11 . . . . 0.0(5) ?
    N2 C11 C12 C13 . . . . -179.2(3) ?
    O5 C8 C9 C10 . . . . 179.5(3) ?
    O5 C8 C9 C14 . . . . -2.1(5) ?
    O6 C8 C9 C10 . . . . -1.7(5) ?
    O6 C8 C9 C14 . . . . 176.7(3) ?
    C15 C16 C17 C18 . . . . -0.7(5) ?
    C16 C15 N3 C19 . . . . 1.1(5) ?
    C16 C17 C18 C19 . . . . 0.8(5) ?
    C17 C18 C19 N3 . . . . 0.0(5) ?
    C18 C19 N3 C15 . . . . -1.0(5) ?
    N3 C15 C16 C17 . . . . -0.2(5) ?
loop_
    _geom_hbond_atom_site_label_D
    _geom_hbond_atom_site_label_H
    _geom_hbond_atom_site_label_A
    _geom_hbond_site_symmetry_A
    _geom_hbond_distance_DH
    _geom_hbond_distance_HA
    _geom_hbond_distance_DA
    _geom_hbond_angle_DHA
    _geom_hbond_publ_flag
    O1 H1 O5 . 0.83(4) 1.69(4) 2.508(3) 169(5) yes
    N3 H3A O6 . 0.88(4) 1.81(4) 2.667(4) 164(4) yes
_shelx_space_group_comment     ?
_shelx_estimated_absorpt_T_min     0.959
_shelx_estimated_absorpt_T_max     0.995
_shelx_hkl_file
;
   1   0   0 1099.79   27.79
  -1   0   0  936.72   26.96
   2   0   0  118.15    2.70
   2   0   0  117.86    2.61
  -2   0   0  120.76    2.73
  -3   0   0   31.36    1.13
   3   0   0   31.22    0.95
   3   0   0   33.27    1.10
  -4   0   0  449.15    9.76
   4   0   0  444.11    9.54
  -5   0   0   30.18    1.42
   5   0   0   30.12    1.09
  -6   0   0  110.31    3.13
   6   0   0  103.43    2.71
   7   0   0   36.58    1.41
  -7   0   0   35.24    1.77
  -8   0   0    5.80    1.10
   8   0   0    8.08    0.94
   1   1   0  482.51   10.02
  -2  -1   0   -0.14    0.30
   2  -1   0    0.31    0.24
   2  -1   0    0.33    0.30
   2   1   0   -0.14    0.25
  -2   1   0   -0.27    0.30
   2   1   0    0.11    0.28
   3  -1   0  610.34   12.61
   3  -1   0  587.70   12.71
  -3  -1   0  601.27   12.75
   3   1   0  588.15   12.69
   3   1   0  598.62   12.58
  -3   1   0  606.44   12.77
   4  -1   0  109.14    2.57
  -4  -1   0  108.29    2.77
  -4   1   0  106.28    2.78
   4   1   0  105.54    2.53
  -5  -1   0    0.92    0.60
   5  -1   0    0.13    0.46
   5   1   0    0.94    0.45
  -5   1   0    1.48    0.62
  -6  -1   0    6.71    0.94
   6  -1   0    7.12    0.80
  -6   1   0    6.46    0.96
   6   1   0    7.28    0.74
  -7  -1   0    3.29    0.89
   7  -1   0    3.94    0.71
  -7   1   0    2.35    0.88
   7   1   0    3.45    0.64
  -8  -1   0    2.42    0.92
   8  -1   0    2.44    0.70
  -8   1   0    0.87    0.85
   8   1   0    4.15    0.83
  -1  -2   0  254.40    5.37
   1  -2   0  258.65    5.39
   1  -2   0  254.03    5.42
   1   2   0  251.58    5.37
   1   2   0  248.70    5.30
  -2  -2   0   75.60    1.83
   2  -2   0   76.25    1.74
   2   2   0   74.48    1.74
  -2   2   0   74.64    1.84
   2   2   0   72.37    1.80
  -3  -2   0   18.15    0.87
   3  -2   0   18.70    0.75
   3   2   0   17.21    0.84
  -3   2   0   18.85    0.91
   3   2   0   18.36    0.66
  -4  -2   0    2.25    0.56
  -4   2   0    2.68    0.57
   4   2   0    2.70    0.40
  -5  -2   0    2.92    0.70
   5  -2   0    2.83    0.54
  -5   2   0    2.77    0.68
  -6  -2   0   39.52    1.73
   6  -2   0   38.64    1.42
   6   2   0   38.87    1.32
  -6   2   0   38.27    1.76
   7  -2   0    0.39    0.58
  -7  -2   0    0.15    0.75
   7   2   0    0.81    0.55
  -7   2   0    1.67    0.83
   8  -2   0    4.58    0.79
  -8   2   0    5.60    1.12
   8   2   0    7.39    0.87
   0  -3   0   -0.19    0.08
   1  -3   0  365.39    7.53
  -1  -3   0  359.88    7.56
   1   3   0  351.14    7.55
   1   3   0  357.40    7.48
  -2  -3   0  247.05    5.31
   2  -3   0  250.63    5.25
   2   3   0  248.49    5.19
  -2   3   0  247.28    5.34
   2   3   0  228.70    5.27
  -3  -3   0   15.08    0.80
   3  -3   0   15.14    0.68
   3   3   0   16.13    0.61
   3   3   0   13.99    0.77
  -3   3   0   13.78    0.86
   4  -3   0   28.00    0.99
  -4  -3   0   26.51    1.16
   4   3   0   27.63    0.90
  -4   3   0   28.11    1.20
   5  -3   0   -0.04    0.47
  -5  -3   0    0.58    0.61
   5   3   0    0.37    0.41
  -5   3   0   -0.12    0.62
   6  -3   0   24.69    1.17
  -6  -3   0   23.13    1.35
   6   3   0   20.95    0.99
  -6   3   0   23.02    1.39
   7  -3   0   28.99    1.57
  -7  -3   0   25.88    1.53
   7   3   0   25.58    1.13
  -7   3   0   28.53    1.63
   8  -3   0    2.47    0.75
  -8   3   0    1.84    0.96
   0  -4   0   20.30    0.59
   0  -4   0   18.67    0.61
   0   4   0   19.85    0.61
   1  -4   0 1354.04   37.20
  -1  -4   0 1356.01   37.42
   1   4   0 1379.78   37.32
  -1   4   0 1327.95   36.67
  -2  -4   0   90.56    2.17
   2  -4   0   91.95    2.10
   2   4   0   87.85    2.14
  -2   4   0   92.75    2.39
   2   4   0   90.73    2.03
  -3  -4   0  189.33    4.31
   3  -4   0  191.61    4.21
   3   4   0  182.55    4.26
   3   4   0  189.40    4.10
  -3   4   0  191.78    4.36
  -4  -4   0    6.13    0.76
   4  -4   0    7.32    0.61
  -4   4   0    6.01    0.80
   4   4   0    6.35    0.51
   5  -4   0    6.39    0.73
  -5  -4   0    6.88    0.81
   5   4   0    5.65    0.59
   6  -4   0   25.05    1.21
  -6  -4   0   23.90    1.40
   6   4   0   24.75    1.02
  -6   4   0   24.68    1.45
   7  -4   0    0.74    0.64
  -7  -4   0    1.29    0.78
  -7   4   0    1.11    0.81
   7   4   0    2.07    0.53
   8  -4   0    1.77    0.75
  -8  -4   0    1.22    1.56
  -8   4   0    1.47    0.89
   0  -5   0    4.80    0.37
   0  -5   0    4.96    0.44
   0   5   0    6.15    0.46
  -1  -5   0   14.25    0.49
   1  -5   0   15.62    0.55
  -1   5   0   16.75    0.65
   1   5   0   15.68    0.60
   1   5   0   14.70    0.61
   2  -5   0  272.25    5.97
  -2  -5   0  275.33    5.96
   2  -5   0  274.18    5.89
   2   5   0  279.39    5.98
   2   5   0  276.66    5.95
  -2   5   0  268.62    5.98
   3  -5   0   19.98    1.15
  -3  -5   0   17.55    0.85
  -3   5   0   17.07    0.91
   3   5   0   16.96    0.62
   3   5   0   15.98    0.80
  -4  -5   0   51.42    1.61
   4  -5   0   50.31    1.47
  -4   5   0   49.85    1.66
   4   5   0   48.78    1.32
  -5  -5   0    4.91    0.73
   5  -5   0    4.42    0.67
  -5   5   0    4.16    0.78
   5   5   0    4.61    0.51
  -6  -5   0    1.96    0.74
   6  -5   0    2.52    0.66
   6   5   0    1.63    0.76
  -6   5   0    1.94    0.80
  -7  -5   0    0.23    0.74
   7  -5   0    1.06    0.67
  -7   5   0    1.27    0.82
   7   5   0    0.73    0.50
  -8  -5   0    0.34    0.97
  -8   5   0   -0.03    0.84
   0  -6   0  303.35    6.69
   0  -6   0  326.16    6.64
  -1  -6   0   61.02    1.43
   1  -6   0   63.33    1.50
   1   6   0   62.99    1.54
  -1   6   0   64.43    1.56
  -2  -6   0    7.26    0.58
   2  -6   0    6.39    0.47
   2  -6   0    7.25    0.57
   2   6   0    7.20    0.41
  -2   6   0    7.00    0.63
   2   6   0    6.57    0.58
  -3  -6   0    7.71    0.68
   3  -6   0    8.70    0.56
   3   6   0    8.29    0.47
  -3   6   0    6.57    0.73
   3   6   0    8.75    0.67
   4  -6   0   23.63    0.97
  -4  -6   0   23.21    1.08
  -4   6   0   23.54    1.16
   4   6   0   23.54    0.80
   5  -6   0    7.88    0.85
  -5  -6   0    9.72    0.98
   5   6   0    9.75    0.65
  -5   6   0    8.61    1.06
  -6  -6   0    1.65    0.71
   6  -6   0    0.29    0.65
   6   6   0    1.12    0.72
  -6   6   0    0.56    0.75
   7  -6   0    3.82    0.79
  -7  -6   0    2.50    0.83
  -7   6   0    4.11    0.95
   7   6   0    3.63    0.56
  -8  -6   0    1.62    1.19
   8  -6   0    2.99    0.83
  -8   6   0    1.95    0.98
   0  -7   0   10.05    0.46
   0  -7   0    9.89    0.51
   0   7   0   10.08    0.50
  -1  -7   0   88.42    2.01
  -1  -7   0   87.16    2.13
   1  -7   0   91.43    2.08
   1  -7   0   91.20    2.15
   1   7   0   89.71    2.11
  -1   7   0   92.00    2.29
   2  -7   0  137.61    3.04
   2   7   0  129.17    3.23
  -2   7   0  132.32    3.11
   2   7   0  130.15    3.06
   3  -7   0    1.43    0.39
  -3  -7   0    2.81    0.50
   3   7   0    2.42    0.33
   3   7   0    2.31    0.45
  -3   7   0    2.01    0.49
   4  -7   0    1.28    0.44
  -4  -7   0    1.10    0.52
   4   7   0    1.84    0.37
  -4   7   0    2.93    0.65
   5  -7   0   73.86    2.17
  -5  -7   0   74.59    2.28
  -5   7   0   74.96    2.40
   5   7   0   79.35    1.92
   6  -7   0   11.03    0.97
  -6  -7   0   11.24    1.14
   6   7   0   11.76    0.76
  -6   7   0   10.65    1.19
  -7  -7   0    1.34    0.77
   7  -7   0    1.74    0.74
  -8  -7   0    5.49    1.22
   8  -7   0    6.16    0.97
  -8   7   0    6.65    1.23
   0  -8   0   52.75    1.31
   0   8   0   52.83    1.37
  -1  -8   0   91.59    2.07
   1  -8   0   91.68    2.22
  -1  -8   0   89.09    2.19
   1  -8   0   90.73    2.14
  -1   8   0   94.72    2.21
   1   8   0   90.76    2.16
  -2  -8   0   53.43    1.33
   2  -8   0   53.62    1.63
  -2   8   0   57.87    1.59
   2   8   0   54.23    1.55
   3  -8   0    4.23    0.53
  -3  -8   0    3.81    0.52
   3   8   0    4.63    0.63
   3   8   0    3.90    0.41
  -3   8   0    3.75    0.57
  -4  -8   0   18.78    1.02
   4  -8   0   17.89    0.94
   4   8   0   19.07    0.73
  -4   8   0   18.46    1.11
   5  -8   0   18.85    1.11
  -5  -8   0   21.40    1.22
   5   8   0   20.95    0.83
  -5   8   0   19.44    1.31
   6  -8   0    1.62    0.71
  -6  -8   0    2.30    0.74
  -6   8   0    2.61    0.83
   6   8   0    2.95    0.51
  -7  -8   0    0.29    0.73
   7  -8   0    1.58    0.73
  -7   8   0    1.67    0.91
   0  -9   0   11.67    0.63
   0  -9   0   13.02    0.59
   0   9   0   13.91    0.65
   1  -9   0  131.12    2.94
  -1  -9   0  124.90    3.01
  -1  -9   0  128.45    2.86
   1  -9   0  126.90    3.17
  -1   9   0  130.89    3.00
  -2  -9   0  312.88    6.79
   2  -9   0  325.80    6.95
  -2   9   0  321.47    7.03
   2   9   0  322.32    6.97
   2   9   0  318.84    7.00
   3  -9   0    8.94    0.68
  -3   9   0    8.69    0.71
   3   9   0    8.42    0.68
  -4  -9   0   23.79    1.12
   4  -9   0   21.98    0.99
   4   9   0   22.48    0.79
  -5  -9   0   52.87    1.83
   5  -9   0   54.09    1.72
   5   9   0   50.38    1.40
  -5   9   0   49.89    1.88
  -6  -9   0    1.09    0.71
   6  -9   0    2.56    0.74
   6   9   0    2.00    0.48
  -6   9   0    2.68    0.86
   7  -9   0    3.01    0.83
  -7  -9   0    1.75    0.81
  -7   9   0    3.17    0.91
   0 -10   0    6.56    0.54
   0 -10   0    5.01    0.56
   0  10   0    6.97    0.59
  -1 -10   0   22.99    0.76
  -1 -10   0   20.71    0.87
  -1  10   0   24.48    0.93
   1  10   0   23.77    0.86
  -2 -10   0   69.40    1.68
   2 -10   0   73.19    1.84
   2  10   0   70.81    1.86
  -2  10   0   70.36    1.93
   2  10   0   69.56    1.90
  -3 -10   0    3.15    0.35
   3 -10   0    2.43    0.52
  -3  10   0    1.98    0.56
   3  10   0    2.41    0.49
   4 -10   0  191.42    4.40
  -4  10   0  180.31    4.51
   5 -10   0   80.20    2.64
  -5 -10   0   83.43    2.43
   5  10   0   80.36    1.98
  -5  10   0   81.26    2.58
   6 -10   0   -0.07    0.68
  -6 -10   0    1.14    0.72
  -6  10   0    1.63    0.77
   7 -10   0    5.00    0.89
  -7 -10   0    4.37    0.93
  -7  10   0    6.41    1.14
   0 -11   0    0.96    0.40
   0  11   0    0.91    0.39
   1 -11   0  131.08    3.01
  -1 -11   0  124.93    3.11
  -1 -11   0  128.67    2.93
  -1  11   0  129.27    3.07
   1  11   0  136.50    3.07
   2 -11   0   28.82    1.03
  -2 -11   0   27.99    0.86
  -2  11   0   27.78    1.11
   2  11   0   28.55    1.03
   3 -11   0   11.69    0.73
  -3 -11   0   11.03    0.55
   3  11   0   11.25    0.78
  -3  11   0   12.15    0.90
   4 -11   0   38.28    1.37
  -4 -11   0   38.73    1.08
   4  11   0   38.77    1.43
  -4  11   0   36.32    1.56
   5 -11   0   40.08    1.56
  -5  11   0   37.31    1.70
   6 -11   0   10.32    1.10
  -6  11   0   12.38    1.27
  -7 -11   0    0.77    0.77
   7 -11   0    0.08    0.75
  -7  11   0    1.99    0.87
   0 -12   0   17.73    0.76
   0  12   0   18.26    0.83
   1 -12   0    9.03    0.60
  -1 -12   0    9.93    0.60
  -1  12   0    8.91    0.64
   1  12   0    9.93    0.65
  -2 -12   0    5.26    0.49
   2 -12   0    6.57    0.66
   2  12   0    5.48    0.56
  -2  12   0    5.61    0.65
   3 -12   0    6.28    0.68
  -3 -12   0    5.50    0.49
   3  12   0    5.22    0.68
  -3  12   0    6.16    0.80
  -4 -12   0    1.20    0.37
   4 -12   0    1.76    0.58
   4  12   0    0.62    0.55
  -4  12   0    0.42    0.67
  -5 -12   0   16.12    0.65
   5 -12   0   15.08    1.11
  -5  12   0   14.64    1.26
   5  12   0   13.44    1.06
   6 -12   0   10.67    1.12
  -6  12   0    9.80    1.31
   6  12   0   12.22    1.13
   7 -12   0    1.15    0.81
  -7  12   0    1.43    0.87
   0 -13   0    0.07    0.38
   0  13   0    1.28    0.44
   1 -13   0  254.87    5.67
  -1  13   0  254.11    5.75
   1  13   0  261.12    5.72
   2 -13   0  107.51    2.68
  -2 -13   0  105.73    2.50
   2  13   0  110.04    2.69
  -2  13   0  106.49    2.77
   3 -13   0    2.21    0.54
  -3 -13   0    2.81    0.41
  -3  13   0    2.08    0.63
   3  13   0    2.33    0.55
   4 -13   0   22.27    1.16
  -4 -13   0   21.27    0.79
  -4  13   0   20.12    1.27
   4  13   0   21.64    1.14
  -5 -13   0   13.44    0.63
   5 -13   0   12.54    1.00
  -5  13   0   12.23    1.23
   5  13   0   13.18    1.05
   6 -13   0    9.11    1.04
  -6  13   0    9.59    1.28
   6  13   0    7.91    1.06
   7 -13   0   12.70    1.35
   7  13   0   15.48    1.35
  -7  13   0   15.88    1.52
   0 -14   0  213.84    4.79
   0  14   0  215.22    4.88
  -1 -14   0  122.12    2.86
   1 -14   0  121.56    2.94
   1  14   0  122.62    2.98
  -1  14   0  123.27    3.03
   2 -14   0   26.07    1.10
  -2  14   0   26.06    1.18
   2  14   0   26.90    1.07
   3 -14   0    2.74    0.59
  -3 -14   0    4.89    0.49
   3  14   0    4.61    0.63
  -3  14   0    3.53    0.66
   4 -14   0    9.33    0.88
  -4 -14   0    8.87    0.59
  -4  14   0    7.96    1.06
   4  14   0    8.91    0.90
   5 -14   0   10.06    1.07
  -5 -14   0    8.96    0.57
   5  14   0   11.49    1.23
  -5  14   0    9.80    1.09
   6 -14   0    6.96    1.03
   6  14   0    6.22    0.88
  -6  14   0    7.62    1.12
   7  14   0    1.06    0.80
  -7  14   0    2.50    0.92
   0 -15   0    7.30    0.60
   0  15   0    7.51    0.73
   1 -15   0    3.52    0.53
  -1 -15   0    5.46    0.60
  -1  15   0    5.49    0.73
   1  15   0    6.13    0.69
   2 -15   0   38.60    1.34
  -2 -15   0   39.54    1.21
   2  15   0   40.02    1.39
   3  15   0    2.29    0.57
  -3  15   0    1.75    0.70
  -4 -15   0   17.82    0.77
   4 -15   0   18.55    1.08
  -4  15   0   18.89    1.27
   4  15   0   19.42    1.11
   5 -15   0    0.51    0.63
  -5 -15   0   -0.21    0.37
   5  15   0   -0.26    0.67
  -5  15   0    0.46    0.75
   6 -15   0    2.98    0.82
   6  15   0    4.89    0.83
  -6  15   0    5.25    1.01
   7 -15   0   15.00    1.47
   7  15   0   16.44    1.42
  -7  15   0   15.54    1.54
   0 -16   0  285.97    6.30
   0  16   0  284.20    6.41
  -1 -16   0    5.08    0.60
   1 -16   0    5.98    0.69
  -1  16   0    6.07    0.82
   1  16   0    6.19    0.66
   2 -16   0    5.25    0.67
  -2 -16   0    5.34    0.65
   2  16   0    5.97    0.80
  -2  16   0    4.83    0.72
   3 -16   0   55.34    1.80
  -3 -16   0   57.44    1.56
   3  16   0   59.35    1.82
  -3  16   0   56.68    1.98
   4 -16   0    0.21    0.67
  -4  16   0    0.61    0.70
   4  16   0    0.46    0.59
   5 -16   0    3.30    0.85
  -5 -16   0    2.31    0.44
  -5  16   0    3.48    0.98
   5  16   0    3.71    0.76
   6 -16   0   28.80    1.64
   6  16   0   31.25    1.58
  -6  16   0   29.09    1.76
   0 -17   0   22.25    1.04
   0  17   0   23.32    1.13
   1 -17   0   -0.28    0.55
  -1 -17   0    0.93    0.52
  -1  17   0    0.62    0.58
   1  17   0    0.03    0.52
  -2 -17   0    0.81    0.49
  -2  17   0    0.05    0.61
   2  17   0    0.66    0.56
   3 -17   0   21.50    1.13
  -3 -17   0   22.30    0.91
   3  17   0   22.85    1.13
  -3  17   0   21.89    1.25
   4 -17   0   83.62    2.51
  -4 -17   0   80.73    2.05
  -4  17   0   82.49    2.64
   4  17   0   85.20    2.67
   5 -17   0    1.69    0.81
  -5 -17   0    2.17    0.48
   5  17   0    2.20    0.70
  -5  17   0    2.18    0.78
   6 -17   0   10.13    1.69
   6  17   0    7.03    1.00
  -6  17   0   10.84    1.41
   0 -18   0  317.99    7.06
   1 -18   0  167.92    4.08
  -1 -18   0  170.53    3.99
   1  18   0  179.91    4.18
  -1  18   0  167.54    4.19
  -2 -18   0   13.94    0.85
   2 -18   0   13.08    0.93
   2  18   0   12.31    0.99
  -2  18   0   13.57    1.13
  -3 -18   0   35.41    1.20
   3 -18   0   34.41    1.49
  -3  18   0   35.40    1.55
   3  18   0   36.62    1.46
  -4 -18   0    8.02    0.69
   4 -18   0    8.84    1.06
  -4  18   0    7.53    1.03
   4  18   0    8.82    0.95
   5 -18   0    7.75    1.01
  -5  18   0    8.84    1.14
   5  18   0    8.21    0.93
   6 -18   0   10.55    1.22
   6  18   0   12.07    1.25
  -6  18   0   13.43    1.45
   0 -19   0   59.61    1.83
   0  19   0   59.38    1.93
   1 -19   0   14.44    0.97
  -1 -19   0   16.20    0.93
   1  19   0   14.56    1.04
  -1  19   0   14.08    1.10
  -2 -19   0    5.71    0.67
   2 -19   0    5.37    0.81
  -2  19   0    4.95    0.82
  -3 -19   0   27.63    1.08
   3 -19   0   27.31    1.38
  -3  19   0   25.72    1.39
   3  19   0   27.54    1.33
   4 -19   0    0.82    0.67
  -4 -19   0    1.05    0.49
  -4  19   0    2.02    0.83
   4  19   0    1.49    0.65
   5 -19   0    0.00    0.76
  -5  19   0    0.67    0.81
   5  19   0    0.00    0.63
   6 -19   0    5.33    1.09
   6  19   0    5.44    0.92
  -6  19   0    7.20    1.18
   0  20   0    8.93    1.00
   1 -20   0    0.27    0.64
  -1 -20   0    0.86    0.57
  -1  20   0    0.90    0.62
   1  20   0    0.90    0.64
  -2 -20   0    3.56    0.62
   2 -20   0    2.67    0.73
   2  20   0    3.84    0.73
  -2  20   0    3.76    0.78
   3 -20   0    0.02    0.61
  -3 -20   0    0.88    0.54
  -3  20   0    1.21    0.72
   3  20   0    0.55    0.64
   4 -20   0    3.28    0.80
  -4 -20   0    3.61    0.58
  -4  20   0    4.91    0.94
   4  20   0    2.61    0.74
   5  20   0   -0.87    0.68
  -5  20   0    0.34    0.77
   0 -21   0    0.47    0.61
   0  21   0    1.91    0.71
  -1 -21   0    7.36    0.83
   1 -21   0    7.95    0.89
  -1  21   0    7.73    0.91
   1  21   0    7.43    0.87
   2 -21   0   29.03    1.36
  -2 -21   0   32.30    1.26
  -2  21   0   30.13    1.54
   2  21   0   31.92    1.45
   3 -21   0    9.48    1.11
  -3 -21   0    8.78    0.79
   3  21   0    8.22    1.03
  -3  21   0    9.86    1.09
  -4 -21   0    0.08    0.50
   4 -21   0    0.73    0.78
   4  21   0   -0.55    0.67
  -4  21   0    0.52    0.78
   5 -21   0   -0.11    0.86
   5  21   0   -1.16    0.69
  -5  21   0    0.54    0.78
   0 -22   0   -0.03    0.61
   0  22   0    0.38    0.69
   1 -22   0    6.53    0.90
  -1 -22   0    7.15    0.81
   1  22   0    7.34    0.90
  -1  22   0    8.93    1.00
   2 -22   0    9.34    1.01
  -2 -22   0    8.47    0.89
   2  22   0    7.81    1.06
  -2  22   0    8.92    1.15
   3 -22   0    0.58    0.68
  -3 -22   0    1.17    0.59
   3  22   0    1.39    0.72
  -3  22   0    1.81    0.96
   4 -22   0    2.52    0.94
  -4 -22   0    2.66    0.59
   4  22   0    1.89    0.78
  -4  22   0    2.85    0.88
   5 -22   0    2.80    1.00
   5  22   0    1.13    0.84
  -5  22   0    2.62    0.92
   0 -23   0    0.31    0.67
   0  23   0    0.55    0.70
  -1 -23   0    3.57    0.74
   1 -23   0    2.34    0.79
   1  23   0    3.68    0.82
  -1  23   0    3.51    0.84
   2 -23   0   18.99    1.29
  -2 -23   0   19.25    1.09
   2  23   0   18.44    1.29
  -2  23   0   16.65    1.35
  -3 -23   0    2.23    0.62
   3 -23   0    2.31    0.88
   3  23   0    1.18    0.75
  -3  23   0    2.53    0.83
   4 -23   0    0.13    0.75
  -4 -23   0   -0.41    0.51
  -4  23   0    1.30    0.82
   4  23   0   -1.00    0.74
   0 -24   0    8.44    1.01
   0  24   0    9.00    1.02
  -1 -24   0    6.45    0.85
   1 -24   0    7.90    0.98
  -1  24   0    6.61    1.00
   1  24   0    8.74    1.03
   2 -24   0   27.93    1.48
  -2 -24   0   26.00    1.21
  -2  24   0   25.22    1.59
   2  24   0   25.11    1.47
   3 -24   0    2.22    0.97
  -3 -24   0    3.77    0.69
  -3  24   0    3.81    0.96
   3  24   0    2.34    0.84
   4 -24   0    1.69    0.95
  -4 -24   0    1.54    0.58
  -4  24   0    1.88    0.92
   4  24   0   -0.26    0.77
   0 -25   0    0.14    0.71
   0  25   0    0.69    0.78
   1 -25   0    2.68    0.83
  -1 -25   0    1.93    0.73
   1  25   0    1.11    0.82
   2 -25   0    3.84    0.83
  -2 -25   0    5.43    0.81
  -2  25   0    4.47    0.94
   2  25   0    3.34    0.92
  -3 -25   0    7.73    0.89
   3 -25   0    6.31    1.07
  -3  25   0    6.29    1.07
   3  25   0    7.16    1.05
   4 -25   0    0.35    0.81
   0 -26   0    0.19    0.70
  -1 -26   0   16.16    1.24
   1 -26   0   17.76    1.34
   1  26   0   16.74    1.35
  -1  26   0   18.83    1.47
  -2 -26   0   17.59    1.18
   2  26   0   15.68    1.39
  -2  26   0   15.85    1.47
  -3 -26   0    1.89    0.67
   3 -26   0    1.69    0.98
  -3  26   0    1.00    0.89
   3  26   0    0.11    0.87
   0 -27   0    0.14    0.74
   0  27   0   -0.86    0.81
   1 -27   0   95.88    3.08
  -1 -27   0   97.05    2.82
  -1  27   0   95.47    3.10
   1  27   0   98.02    3.07
  -2 -27   0   12.86    1.14
   2 -27   0   11.91    1.36
  -2  27   0   11.68    1.46
   0 -28   0    1.88    0.88
   0  28   0    1.36    0.89
   1 -28   0    3.76    0.96
  -1 -28   0    3.83    0.87
  -1  28   0    4.13    1.01
   1  28   0    2.81    0.97
  -8   0   1   -0.02    0.78
   8   0  -1    1.12    0.72
  -7   0   1    0.23    0.69
  -6   0   1    0.70    0.70
   6   0  -1   -0.07    0.58
  -5   0   1    0.11    0.53
   5   0  -1    0.26    0.49
  -4   0   1   -0.38    0.39
   4   0  -1   -0.15    0.40
   3   0  -1   -0.52    0.36
  -3   0   1   -0.60    0.37
   3   0  -1    0.12    0.37
   2   0  -1    0.14    0.22
  -2   0   1   -0.31    0.24
   2   0  -1    0.05    0.30
   1   0  -1    3.06    2.77
  -1   0   1   -0.95    3.73
   0   0  -1    0.33    0.11
   0   0  -1    0.48    0.12
  -1   0  -1   -0.84    0.39
   1   0   1   -0.07    0.20
  -2   0  -1    0.29    0.58
   2   0   1    0.04    0.30
   3   0   1    0.22    0.26
  -3   0  -1   -0.51    0.48
   4   0   1    0.14    0.30
  -4   0  -1   -0.20    0.53
   5   0   1    0.38    0.39
  -5   0  -1   -1.31    1.07
  -6   0  -1    0.08    0.72
   6   0   1    0.49    0.44
   7   0   1    1.55    0.51
  -7   0  -1   -0.09    0.81
  -8   0  -1    0.98    0.95
   8  -1  -1    0.75    0.72
  -8  -1   1    0.60    0.81
  -8   1   1    1.21    0.96
   8   1  -1    1.99    0.74
   7  -1  -1    4.68    0.76
  -7  -1   1    3.15    0.84
   7   1  -1    3.97    0.75
  -7   1   1    3.66    0.83
   6  -1  -1    4.98    0.73
  -6  -1   1    5.08    1.35
  -6   1   1    5.07    0.80
   6   1  -1    3.46    0.68
  -5  -1   1    5.72    0.73
   5  -1  -1    5.12    0.67
  -5   1   1    6.28    0.75
   5   1  -1    5.57    0.66
   4  -1  -1   19.45    0.87
  -4  -1   1   18.52    0.91
  -4   1   1   19.89    0.92
   4   1  -1   18.69    0.99
  -3  -1   1   12.92    0.69
   3  -1  -1   13.80    0.66
   3  -1  -1   14.10    0.71
  -3   1   1   12.21    0.73
   3   1  -1   14.49    0.83
   3   1  -1   14.20    0.72
  -2  -1   1   31.68    0.87
   2  -1  -1   31.84    0.92
   2  -1  -1   31.53    0.88
  -2   1   1   32.23    0.89
   2   1  -1   31.24    0.93
   2   1  -1   32.25    0.85
   1  -1  -1  567.24   11.86
   1   1  -1  565.92   11.86
   0  -1   1   44.24    1.05
   1  -1   1  252.97    5.37
  -1  -1  -1  263.05    5.54
   1  -1   1  254.10    5.51
   1   1   1  258.55    5.53
   1   1   1  246.18    5.33
  -1   1  -1  260.38    5.52
   2  -1   1   53.82    1.48
   2  -1   1   56.51    1.28
   2   1   1   55.80    1.22
   2   1   1   52.59    1.50
   3  -1   1   27.48    0.82
  -3  -1  -1   28.88    1.12
   3   1   1   27.47    0.77
  -3   1  -1   26.58    1.08
   4  -1   1    9.89    0.55
  -4  -1  -1   10.06    0.92
  -4   1  -1   10.00    0.92
   4   1   1    9.95    0.51
   5  -1   1   11.54    0.72
   5   1   1   11.29    0.67
  -5   1  -1    9.74    1.11
  -6  -1  -1    2.17    0.86
   6  -1   1    2.88    0.53
  -6   1  -1    3.13    0.88
   6   1   1    2.92    0.49
  -7  -1  -1    1.56    0.87
   7  -1   1    2.73    0.57
  -7   1  -1    1.52    0.89
   7   1   1    4.19    0.55
   8  -1   1    8.64    0.86
  -8  -1  -1    5.68    1.21
  -8   1  -1    5.88    1.22
  -8  -2   1    1.83    0.83
   8  -2  -1    0.95    0.75
   8   2  -1    1.80    0.73
  -7  -2   1    2.35    0.77
   7  -2  -1    2.48    0.75
  -7   2   1    2.12    0.80
   7   2  -1    2.12    0.68
   6  -2  -1   16.39    1.05
  -6  -2   1   18.00    1.21
  -6   2   1   16.64    1.16
   6   2  -1   17.52    1.06
  -5  -2   1    0.11    0.52
   5  -2  -1    0.54    0.54
  -5   2   1    0.05    0.56
   5   2  -1    0.45    0.48
  -4  -2   1   15.06    0.83
   4  -2  -1   15.24    0.81
   4   2  -1   13.17    1.25
  -4   2   1   15.46    0.86
   3  -2  -1   15.43    0.76
  -3  -2   1   14.13    0.70
   3  -2  -1   14.76    0.69
   3   2  -1   15.30    0.74
  -3   2   1   14.91    0.77
   3   2  -1   14.77    0.66
  -2  -2   1   87.49    2.03
   2  -2  -1   92.01    2.08
   2  -2  -1   89.98    2.12
  -2   2   1   92.11    2.09
   2   2  -1   88.56    2.10
   2   2  -1   89.36    2.01
   1  -2  -1  155.17    3.38
   1  -2  -1  153.99    3.40
  -1   2   1  158.42    3.37
   1   2  -1  156.41    3.40
   0  -2  -1    0.41    0.16
   0  -2   1    0.42    0.20
   0  -2  -1    0.66    0.27
   0   2  -1    0.58    0.24
   0   2   1    1.51    0.28
   0   2  -1    0.73    0.16
   1  -2   1    4.11    0.52
  -1  -2  -1    5.98    0.54
  -1   2  -1    4.15    0.44
   1   2   1    5.67    0.55
  -2  -2  -1   18.07    1.26
   2  -2   1   18.07    0.58
   2   2   1   18.79    0.47
  -2   2  -1   18.47    0.85
  -3  -2  -1  107.15    2.76
   3  -2   1  107.73    2.46
  -3   2  -1  109.68    2.77
  -4  -2  -1   29.34    1.28
   4  -2   1   28.56    0.94
  -4   2  -1   29.08    1.28
   4   2   1   28.64    0.85
   5  -2   1   24.24    0.99
  -5  -2  -1   24.96    2.07
  -5   2  -1   25.33    1.42
   5   2   1   27.15    0.89
  -6  -2  -1   10.95    1.31
   6  -2   1   11.76    0.81
   6   2   1   11.80    1.00
  -6   2  -1   12.76    1.30
   7  -2   1    2.68    0.60
  -7  -2  -1    2.30    0.92
  -7   2  -1    3.22    0.96
   7   2   1    3.93    0.53
  -8  -2  -1    1.83    0.94
  -8   2  -1    1.85    1.04
  -8  -3   1    4.06    0.91
   8  -3  -1    3.50    0.87
   8   3  -1    3.72    0.78
  -8   3   1    3.20    0.95
  -7  -3   1    5.99    0.90
   7  -3  -1    6.66    0.87
   7   3  -1    9.25    0.96
  -7   3   1    6.54    0.97
  -6  -3   1    7.93    1.00
   6  -3  -1    7.37    0.89
   6   3  -1    7.67    0.84
  -6   3   1    9.18    1.00
   5  -3  -1    6.73    0.81
  -5  -3   1    8.03    0.86
  -5   3   1    7.30    0.90
   5   3  -1    7.33    0.77
   4  -3  -1    1.46    0.47
  -4  -3   1    1.49    0.47
  -4   3   1    1.81    0.51
   4   3  -1    0.97    0.44
   4   3  -1    1.76    0.41
   3  -3  -1  179.20    4.00
   3  -3  -1  176.68    3.97
  -3  -3   1  173.83    3.91
   3   3  -1  173.75    3.93
  -3   3   1  173.71    3.99
   3   3  -1  174.82    3.87
  -2  -3   1  131.93    2.94
   2  -3  -1  136.92    3.05
   2  -3  -1  136.19    3.03
   2   3  -1  135.63    3.03
   2   3  -1  133.09    2.92
  -2   3   1  135.18    3.03
   1  -3  -1  498.21   10.35
   1   3  -1  486.91   10.34
   0  -3  -1   24.40    0.73
   0  -3   1   27.93    0.74
   0  -3  -1   27.24    0.84
   0   3   1   28.11    0.81
   0   3  -1   29.51    0.79
   0   3  -1   24.87    0.75
   1  -3   1  926.83   19.27
  -2  -3  -1   36.42    1.64
   2  -3   1   34.86    0.94
   2   3   1   34.44    1.13
  -2   3  -1   34.95    1.15
   3  -3   1  152.32    3.38
  -3  -3  -1  155.19    3.66
   3   3   1  145.65    3.24
  -3   3  -1  154.17    3.67
  -4  -3  -1   40.65    1.51
  -4   3  -1   40.10    1.52
   4   3   1   39.62    1.04
   5  -3   1    2.97    0.53
  -5  -3  -1    4.09    0.95
   5   3   1    4.14    0.49
  -5   3  -1    2.99    0.79
  -6  -3  -1   10.27    1.22
   6  -3   1    9.80    0.81
   6   3   1   10.58    0.67
  -6   3  -1    9.78    1.11
  -7  -3  -1    9.95    1.37
   7  -3   1    9.74    0.87
  -7   3  -1    9.74    1.25
   8  -3   1    2.23    0.66
  -8  -3  -1    2.44    1.01
  -8   3  -1    3.00    1.13
   8  -4  -1    0.34    0.75
  -8  -4   1    1.79    0.87
   8   4  -1    1.34    0.81
  -8   4   1    0.76    0.85
  -7  -4   1   12.48    1.17
   7  -4  -1    9.94    1.09
   7   4  -1    8.91    0.91
  -7   4   1    8.68    1.15
   6  -4  -1    1.06    0.65
  -6  -4   1    2.06    0.70
   6   4  -1    0.78    0.57
  -6   4   1    1.27    0.72
   5  -4  -1   11.75    0.93
  -5  -4   1   12.43    0.92
   5   4  -1   12.60    0.84
  -5   4   1   12.21    1.02
  -4  -4   1   78.18    2.11
   4  -4  -1   80.49    2.14
   4   4  -1   81.36    2.07
   4   4  -1   79.54    2.03
  -4   4   1   83.73    2.23
  -3  -4   1   33.34    1.04
   3  -4  -1   35.14    1.33
   3   4  -1   33.20    0.99
  -3   4   1   33.57    1.14
   3   4  -1   34.23    1.05
   2  -4  -1   21.91    0.79
  -2  -4   1   22.02    0.66
   2  -4  -1   22.05    0.78
   2   4  -1   21.32    0.74
   2   4  -1   20.94    0.64
   1  -4  -1  320.86    7.02
   1  -4  -1  334.41    7.01
   1   4  -1  335.59    7.02
   0  -4  -1   99.74    2.39
   0  -4   1  108.82    2.29
   0   4  -1  103.44    2.29
   0   4   1  104.25    2.39
   1  -4   1  180.74    3.95
  -1  -4  -1  182.91    4.07
   1  -4   1  181.83    4.01
  -1   4  -1  185.22    4.03
   1   4   1  183.92    4.08
   2  -4   1   97.92    2.20
   2  -4   1   97.92    2.36
   2   4   1   95.26    2.39
  -2   4  -1   95.29    2.37
  -3  -4  -1   29.91    1.18
   3  -4   1   30.63    0.93
   3   4   1   29.17    0.72
  -3   4  -1   29.60    1.21
  -4  -4  -1  135.79    3.43
   4  -4   1  135.52    3.12
   4   4   1  128.06    2.94
  -4   4  -1  136.44    3.46
   5  -4   1    2.11    0.52
  -5  -4  -1    1.59    0.84
  -5   4  -1    1.25    0.70
   5   4   1    2.60    0.37
   6  -4   1    5.83    0.69
  -6  -4  -1    6.20    0.98
   6   4   1    5.61    0.57
  -6   4  -1    6.22    1.02
   7  -4   1   14.91    1.66
  -7  -4  -1   11.37    1.32
  -7   4  -1   11.71    1.62
   8  -4   1    1.48    0.66
  -8  -4  -1   -1.00    0.79
  -8   4  -1    1.93    1.06
  -8  -5   1    1.66    0.76
   8  -5  -1    0.51    0.79
  -8   5   1    2.70    0.91
   7  -5  -1    0.54    0.70
  -7  -5   1    1.56    0.71
  -7   5   1    0.06    0.71
   7   5  -1   -0.15    0.58
  -6  -5   1   44.72    1.66
   6  -5  -1   42.49    2.01
  -6   5   1   43.35    1.78
   6   5  -1   44.96    1.50
   5  -5  -1   35.11    1.39
  -5  -5   1   33.85    1.35
  -5   5   1   35.98    1.76
   5   5  -1   35.33    1.25
  -4  -5   1    2.82    0.51
   4  -5  -1    2.70    0.54
  -4   5   1    3.07    0.57
   4   5  -1    2.53    0.47
   4   5  -1    2.33    0.43
   3  -5  -1    2.67    0.50
  -3  -5   1    2.30    0.39
  -3   5   1    2.66    0.48
   3   5  -1    2.60    0.36
   3   5  -1    3.23    0.44
  -2  -5   1  213.28    4.48
   2  -5  -1  209.17    4.60
   2  -5  -1  203.64    4.60
  -2   5   1  211.06    4.61
   2   5  -1  212.27    4.57
   2   5  -1  203.05    4.46
  -1  -5   1   53.68    1.26
   1  -5  -1   55.49    1.37
   1  -5  -1   54.85    1.41
   1   5  -1   54.10    1.38
  -1   5   1   57.45    1.41
   1   5  -1   57.01    1.24
   0  -5   1  783.07   16.34
  -1  -5  -1    2.50    0.20
   1  -5   1    1.64    0.31
   1  -5   1    2.56    0.31
  -1   5  -1    2.09    0.36
   1   5   1    2.45    0.36
   1   5   1    2.15    0.39
   2  -5   1    8.74    0.48
  -2  -5  -1    9.13    0.72
   2  -5   1    7.70    0.62
   2   5   1    9.27    0.65
  -2   5  -1    7.74    0.72
   3  -5   1    1.69    0.38
  -3  -5  -1    1.30    0.51
  -3   5  -1    1.67    0.47
  -4  -5  -1    0.90    0.54
   4  -5   1   -0.01    0.38
  -4   5  -1    0.00    0.56
   4   5   1    0.38    0.26
  -5  -5  -1   67.14    2.44
   5  -5   1   62.32    1.82
   5   5   1   63.22    1.54
  -5   5  -1   61.78    2.20
   6  -5   1    9.27    0.91
  -6  -5  -1    9.12    1.22
   6   5   1    9.40    0.59
  -6   5  -1    9.96    1.17
  -7  -5  -1    0.88    0.85
   7  -5   1    2.77    0.66
  -7   5  -1    1.88    1.61
   8  -5   1    4.80    0.82
  -8  -5  -1    3.72    1.10
  -8   5  -1    6.06    1.24
   8  -6  -1    8.31    1.09
  -8  -6   1    9.73    1.25
   8   6  -1    5.88    0.98
  -8   6   1   11.17    1.34
   7  -6  -1    0.14    0.69
  -7  -6   1    1.31    0.72
  -7   6   1    1.01    0.81
   7   6  -1   -0.11    0.58
  -6  -6   1    0.84    0.61
   6  -6  -1    1.01    0.68
   6   6  -1    1.65    0.58
  -6   6   1    0.70    0.71
  -5  -6   1   11.32    0.92
   5  -6  -1   12.76    0.99
  -5   6   1   10.82    1.06
   5   6  -1   12.98    0.86
  -4  -6   1   28.96    1.10
   4  -6  -1   30.80    1.14
  -4   6   1   30.22    1.23
   4   6  -1   31.84    1.07
   4   6  -1   31.12    1.03
  -3  -6   1  230.50    5.06
   3  -6  -1  232.87    5.17
  -3   6   1  231.94    5.20
   3   6  -1  235.07    5.09
   3   6  -1  225.51    5.03
   2  -6  -1   92.16    2.23
   2  -6  -1   91.31    2.25
   2   6  -1   90.13    2.10
   2   6  -1   90.77    2.08
  -2   6   1   95.74    2.25
   2   6  -1   91.13    2.18
   1  -6  -1  182.10    3.92
  -1  -6   1  176.50    3.83
   1   6  -1  179.38    3.80
   1   6  -1  176.74    3.91
   0  -6  -1    0.10    0.28
   0  -6   1   -0.21    0.26
   0  -6  -1   -0.22    0.21
   0  -6   1    0.32    0.24
   0   6  -1    0.36    0.23
   0   6   1    0.41    0.27
   1  -6   1 1002.11   20.89
  -2  -6  -1  288.18    6.22
   2  -6   1  279.39    6.02
   2   6   1  272.99    6.19
  -2   6  -1  278.30    6.17
  -3  -6  -1    6.85    0.79
   3  -6   1    6.64    0.50
  -3   6  -1    5.93    0.69
  -4  -6  -1    9.43    0.89
   4  -6   1    9.35    0.68
  -4   6  -1    9.04    0.95
   4   6   1    9.05    0.36
   5  -6   1    6.36    0.69
  -5  -6  -1    4.91    1.48
  -5   6  -1    7.30    0.99
  -6  -6  -1    0.18    0.72
   6  -6   1    0.76    0.58
  -6   6  -1    0.36    0.78
   6   6   1    0.09    0.32
   7  -6   1   15.71    1.10
  -7  -6  -1   14.73    1.45
  -7   6  -1   14.77    1.51
  -8  -6  -1    2.88    1.03
   8  -6   1    2.59    0.75
  -8   6  -1    1.55    0.98
   8  -7  -1    0.25    0.81
  -8  -7   1    1.72    0.79
  -8   7   1    1.63    0.89
  -7  -7   1   16.28    1.24
   7  -7  -1   16.13    1.24
  -7   7   1   18.04    1.46
   7   7  -1   17.35    1.05
  -6  -7   1    5.71    0.80
   6  -7  -1    4.44    0.83
   6   7  -1    3.76    0.64
  -6   7   1    4.11    0.84
  -5  -7   1  105.43    2.82
   5  -7  -1  110.88    2.92
  -5   7   1  107.69    3.00
   5   7  -1  111.35    2.73
   4  -7  -1    0.55    0.52
  -4  -7   1    0.92    0.44
   4   7  -1    0.92    0.45
  -4   7   1    1.06    0.54
   4   7  -1    1.23    0.37
  -3  -7   1   21.67    0.80
   3  -7  -1   21.47    0.92
   3   7  -1   21.18    0.77
   3   7  -1   20.85    0.83
  -3   7   1   21.27    0.96
   2  -7  -1  147.40    3.70
   2   7  -1  140.96    3.13
  -2   7   1  143.12    3.30
   2   7  -1  143.41    3.22
   2   7  -1  137.03    3.15
   1  -7  -1  118.85    2.89
  -1  -7   1  124.91    2.77
   1  -7  -1  128.86    2.85
   1   7  -1  127.85    2.74
   1   7  -1  125.21    2.84
  -1   7   1  127.19    2.89
   0  -7   1  408.79    8.78
   0  -7  -1  427.19    8.77
   0  -7   1  407.80    8.81
   0  -7  -1  404.53    8.90
   0   7  -1  433.72    8.79
   1  -7   1  205.19    4.56
   1  -7   1  214.39    4.62
  -1  -7  -1  214.80    4.50
  -1   7  -1  214.95    4.82
   1   7   1  205.35    4.67
   1   7   1  204.39    4.69
   2  -7   1  103.89    2.41
  -2  -7  -1  101.05    2.16
   2   7   1  102.38    2.62
  -2   7  -1   99.08    2.52
  -3  -7  -1   20.83    1.05
   3  -7   1   19.83    0.78
  -3   7  -1   21.22    1.05
  -4  -7  -1   88.23    2.52
   4  -7   1   86.62    2.26
  -4   7  -1   90.63    2.59
   5  -7   1   19.23    1.02
  -5   7  -1   20.60    1.36
   6  -7   1    8.51    1.31
  -6  -7  -1    6.70    0.99
  -7  -7  -1    1.26    0.85
   7  -7   1    2.39    0.71
  -7   7  -1    2.57    0.94
   7  -8  -1    1.95    0.82
  -7  -8   1    0.69    0.69
  -7   8   1    0.71    0.90
   7   8  -1    1.19    0.64
   6  -8  -1   56.43    1.97
  -6  -8   1   53.75    1.86
   6   8  -1   56.98    1.73
  -6   8   1   54.20    2.06
  -5  -8   1  106.18    2.83
   5  -8  -1  109.78    2.96
   5   8  -1  108.41    2.72
  -5   8   1  109.12    3.04
  -4  -8   1   17.25    0.88
   4  -8  -1   15.55    0.96
   4   8  -1   17.23    0.82
   4   8  -1   17.16    0.79
  -4   8   1   15.04    1.01
   3  -8  -1   14.09    0.80
  -3   8   1   14.46    0.85
   3   8  -1   15.51    0.69
   3   8  -1   14.71    0.72
   3   8  -1   16.63    0.69
   2  -8  -1  621.78   13.02
   2   8  -1  610.15   12.96
   2   8  -1  615.52   12.89
   2   8  -1  609.67   12.92
  -1  -8   1  859.93   17.85
   1  -8  -1  879.81   17.86
   1  -8  -1  828.65   17.95
  -1  -8   1  841.29   17.80
   0  -8   1    0.50    0.29
   0  -8  -1    0.59    0.27
   0  -8   1    0.45    0.31
   0  -8  -1   -0.02    0.31
   0   8  -1    0.33    0.27
   0   8   1    0.33    0.34
   1  -8   1 1854.49   53.86
   1  -8   1 1914.93   54.11
  -1  -8  -1 1921.24   54.26
   1   8   1 1763.40   52.31
  -2  -8  -1   11.84    0.38
   2  -8   1   12.62    0.69
   2   8   1   11.18    0.76
  -2   8  -1   11.24    0.79
  -3  -8  -1    9.74    0.85
   3  -8   1    7.83    0.62
  -3   8  -1    7.86    0.75
  -4  -8  -1  102.48    2.79
   4  -8   1  102.11    2.56
  -4   8  -1   97.63    3.21
   5  -8   1  391.37    8.27
  -5  -8  -1  341.86    8.99
  -5   8  -1  382.51    8.62
  -6  -8  -1    1.69    0.77
   6  -8   1    1.17    0.64
  -6   8  -1    1.94    0.83
  -7  -8  -1   14.32    1.45
   7  -8   1   16.38    1.19
  -7   8  -1   15.87    1.48
   7  -9  -1   11.92    1.22
  -7  -9   1   11.45    1.13
   7   9  -1   11.72    0.98
  -7   9   1   12.84    1.43
  -6  -9   1   29.74    1.37
   6  -9  -1   30.85    1.48
   6   9  -1   30.34    1.21
  -6   9   1   30.14    1.57
  -5  -9   1  429.29    9.36
   5  -9  -1  413.11    9.90
   5   9  -1  442.42    9.26
  -5   9   1  422.15    9.59
   4  -9  -1  222.08    5.11
   4   9  -1  212.51    4.96
   4   9  -1  227.16    5.11
  -4   9   1  219.04    5.31
   3  -9  -1    1.40    0.49
  -3   9   1    1.83    0.50
   3   9  -1    1.91    0.42
   3   9  -1    1.64    0.37
   2  -9  -1  101.22    2.43
   2   9  -1   98.21    2.34
  -2   9   1  102.13    2.48
   2   9  -1   95.90    2.35
   2   9  -1   99.22    2.29
   1  -9  -1   34.81    1.08
  -1  -9   1   35.54    1.03
  -1  -9   1   33.89    1.07
   1   9  -1   37.78    1.01
  -1   9   1   35.70    1.17
   0  -9  -1   39.59    1.07
   0  -9   1   40.15    1.15
   0  -9  -1   38.31    1.26
   0   9  -1   40.29    1.12
   0   9   1   38.68    1.19
   1  -9   1  633.29   13.35
  -1  -9  -1  635.08   13.16
  -1  -9  -1  620.17   13.58
   1   9   1  630.17   13.40
  -1   9  -1  629.99   13.34
  -2  -9  -1   30.55    0.84
   2  -9   1   32.81    1.07
   2   9   1   32.29    1.19
  -2   9  -1   31.35    1.13
  -3  -9  -1   97.27    2.16
   3  -9   1  105.02    2.52
  -3   9  -1  103.13    2.71
   4  -9   1  277.40    6.22
  -4  -9  -1  278.49    6.46
  -4   9  -1  278.73    6.50
  -5  -9  -1   25.34    1.49
   5  -9   1   24.94    1.21
  -5   9  -1   27.44    1.54
  -6  -9  -1   11.34    1.29
   6  -9   1   12.14    1.02
  -6   9  -1   13.86    1.24
  -7  -9  -1    6.72    1.09
   7  -9   1    7.63    0.94
  -7   9  -1    6.92    1.14
   7 -10  -1    4.66    0.95
  -7 -10   1    4.26    0.86
   7  10  -1    4.76    0.70
  -7  10   1    6.52    1.05
   6 -10  -1   24.78    1.41
  -6 -10   1   23.21    1.24
   6  10  -1   24.29    1.11
  -6  10   1   25.52    1.49
   5 -10  -1  153.44    3.88
  -5  10   1  149.35    3.96
   5  10  -1  153.71    3.61
   4 -10  -1    1.56    0.63
   4  10  -1    1.75    0.48
   4  10  -1    2.66    0.94
  -4  10   1    1.77    0.63
   3 -10  -1    4.97    0.62
  -3  10   1    5.54    0.74
   3  10  -1    5.54    0.59
   3  10  -1    5.32    0.58
   2 -10  -1  473.24   10.15
   2  10  -1  479.43   10.09
   2  10  -1  483.12   10.03
  -2  10   1  457.03   10.18
  -1 -10   1  230.32    5.16
  -1 -10   1  231.00    5.14
   1  10  -1  238.53    5.09
  -1  10   1  239.32    5.25
   0 -10  -1  112.52    2.58
   0 -10   1  109.01    2.63
   0 -10   1  115.79    2.77
   0  10   1  111.78    2.72
   0  10  -1  114.14    2.62
   1 -10   1   89.59    2.18
  -1 -10  -1   88.88    2.04
  -1  10  -1   92.05    2.24
   1  10   1   86.23    2.27
  -2 -10  -1  129.25    2.84
   2 -10   1  129.44    3.06
   2  10   1  135.62    3.23
  -2  10  -1  130.26    3.19
  -3 -10  -1    1.53    0.21
   3 -10   1    1.49    0.50
   3  10   1    0.30    0.50
  -3  10  -1    0.86    0.48
   4 -10   1  378.96    8.40
  -4 -10  -1  383.10    8.61
  -4  10  -1  384.91    8.67
  -5 -10  -1  106.83    3.07
  -5  10  -1  106.49    3.15
  -6 -10  -1   14.01    1.26
   6 -10   1   14.05    1.09
  -6  10  -1   14.66    1.37
   7 -10   1    7.62    1.00
  -7 -10  -1    8.45    1.16
  -7  10  -1    8.52    1.18
   7 -11  -1    1.26    0.81
  -7  11   1    2.53    0.88
   6 -11  -1   10.29    1.14
   6  11  -1    8.25    0.81
  -6  11   1   12.75    1.25
   5 -11  -1    8.19    0.93
   5  11  -1    9.63    0.85
  -5  11   1   10.15    1.09
   5  11  -1    6.81    0.78
   4 -11  -1    9.97    0.95
   4  11  -1   10.58    0.76
  -4  11   1   10.52    1.00
   4  11  -1   10.06    0.79
   3 -11  -1   28.58    1.11
   3  11  -1   29.20    0.98
   3  11  -1   28.27    1.02
   3  11  -1   28.98    1.16
  -3  11   1   28.27    1.16
  -2 -11   1    7.11    0.58
   2 -11  -1    6.93    0.59
   2  11  -1    7.76    0.68
  -2  11   1    8.74    0.73
   2  11  -1    8.35    0.80
  -1 -11   1   30.30    1.48
  -1 -11   1   29.64    1.00
   1 -11  -1   29.92    1.01
   1  11  -1   30.04    1.08
  -1  11   1   31.11    1.07
   0 -11   1    4.74    0.53
   0 -11  -1    4.69    0.45
   0 -11   1    4.37    0.53
   0  11   1    4.63    0.56
   0  11  -1    5.82    0.57
  -1 -11  -1   58.20    1.42
   1 -11   1   56.26    1.55
  -1  11  -1   57.84    1.62
   1  11   1   58.64    1.67
  -2 -11  -1  190.58    4.11
   2 -11   1  192.82    4.34
   2  11   1  194.41    4.48
  -2  11  -1  187.11    4.44
  -3 -11  -1   15.95    0.70
   3 -11   1   20.05    0.95
  -3  11  -1   19.15    1.09
   3  11   1   20.21    1.08
   4 -11   1   14.40    0.97
  -4  11  -1   15.21    1.20
   4  11   1   16.18    1.14
   5 -11   1   59.57    1.93
  -5 -11  -1   60.75    2.10
  -5  11  -1   59.23    2.20
   6 -11   1   10.50    1.04
  -6 -11  -1   10.79    1.28
  -6  11  -1   11.67    1.53
   7 -11   1    0.30    0.74
  -7 -11  -1   -0.78    0.82
  -7  11  -1    1.46    0.94
   7 -12  -1    0.00    0.80
   7  12  -1    1.17    0.67
  -7  12   1    2.11    0.90
   6 -12  -1    8.76    1.06
  -6  12   1    9.74    1.21
   6  12  -1   11.22    0.99
   6  12  -1    7.16    0.82
   5 -12  -1    2.27    0.70
   5  12  -1    2.96    0.60
   5  12  -1    2.08    0.58
  -5  12   1    3.05    0.73
  -4  12   1    5.62    0.81
   4  12  -1    4.61    0.58
   4  12  -1    4.67    0.61
   3 -12  -1   17.17    0.91
  -3 -12   1   17.33    0.80
   3  12  -1   17.12    0.86
   3  12  -1   17.70    0.79
  -3  12   1   16.75    1.58
   2 -12  -1   39.83    1.27
  -2 -12   1   39.32    1.19
   2  12  -1   40.85    1.17
  -2  12   1   39.95    1.37
   2  12  -1   38.44    1.23
  -1 -12   1    9.93    0.63
   1 -12  -1    9.92    0.60
  -1 -12   1   10.54    0.67
  -1  12   1   11.04    0.77
   1  12  -1   10.47    0.61
   0 -12  -1   31.73    1.35
   0 -12   1   31.41    1.08
   0  12  -1   31.91    1.06
   0  12   1   32.34    1.15
  -1 -12  -1    5.99    0.46
   1 -12   1    6.47    0.65
  -1  12  -1    5.83    0.64
   1  12   1    6.11    0.65
  -2 -12  -1  149.07    3.21
   2 -12   1  145.31    3.43
  -2  12  -1  143.13    3.54
   2  12   1  147.61    3.59
  -3 -12  -1    0.66    0.25
   3 -12   1    0.29    0.52
   3  12   1    0.54    0.53
   4 -12   1    5.41    0.72
  -4  12  -1    5.40    0.82
   4  12   1    6.56    0.83
   5 -12   1   10.70    1.00
   5  12   1   12.53    1.18
  -5  12  -1   13.46    1.25
   6 -12   1    0.36    0.71
  -6  12  -1   -0.11    0.77
   7 -12   1    1.72    0.83
  -7  12  -1    2.59    1.03
   7 -13  -1    2.48    1.38
  -7  13   1    2.59    0.92
   7  13  -1    1.28    0.69
   6 -13  -1    4.47    0.95
   6  13  -1    4.70    0.73
   5 -13  -1    6.71    0.86
  -5  13   1    8.44    0.98
   5  13  -1    8.84    0.84
   4 -13  -1    1.38    0.68
  -4 -13   1    1.63    0.48
   4  13  -1    1.33    0.50
  -4  13   1    1.40    0.65
  -3 -13   1    3.34    0.53
   3 -13  -1    1.97    0.62
  -3  13   1    2.09    0.62
   3  13  -1    2.96    0.48
   2 -13  -1   15.00    0.87
  -2 -13   1   15.38    0.79
  -2  13   1   14.88    0.93
   2  13  -1   15.29    0.80
   2  13  -1   15.45    0.73
   1 -13  -1   50.64    1.47
  -1 -13   1   50.81    1.46
  -1  13   1   50.14    1.57
   1  13  -1   51.47    1.43
   0 -13   1    5.46    0.63
   0 -13  -1    4.72    0.48
   0  13   1    4.80    0.60
   0  13  -1    4.75    0.61
  -1 -13  -1    1.71    0.36
   1 -13   1    2.31    0.52
   1  13   1    2.01    0.47
  -1  13  -1    1.72    0.47
  -2 -13  -1   44.53    1.18
   2 -13   1   46.25    1.45
  -2  13  -1   45.50    1.54
   2  13   1   46.63    1.53
   3 -13   1   50.63    1.61
  -3 -13  -1   49.73    1.21
  -3  13  -1   47.92    1.70
   3  13   1   48.47    1.72
   4 -13   1   15.09    0.96
  -4  13  -1   14.90    1.22
   4  13   1   17.50    1.41
   5 -13   1    4.94    0.82
  -5  13  -1    5.56    0.88
   5  13   1    5.13    0.86
   6 -13   1    4.70    0.88
   6  13   1    5.52    0.92
  -6  13  -1    5.68    1.03
   7 -13   1   -0.04    0.79
   7  13   1    0.56    0.80
  -7  13  -1    1.44    0.96
   7 -14  -1    1.27    0.83
   7  14  -1    0.92    0.74
  -7  14   1    3.34    0.94
   6 -14  -1   13.23    1.32
  -6  14   1   12.80    1.34
   6  14  -1   14.46    1.05
  -5 -14   1    3.79    0.53
   5 -14  -1    2.58    0.76
  -5  14   1    2.76    0.83
   5  14  -1    1.85    0.58
  -4 -14   1    0.49    0.46
   4 -14  -1   -0.09    0.58
  -4  14   1   -0.10    0.65
   4  14  -1    0.51    0.47
  -3 -14   1   11.09    0.76
   3 -14  -1    9.61    0.82
   3  14  -1   10.29    0.73
  -3  14   1   10.16    1.00
   2 -14  -1    6.17    0.67
  -2 -14   1    7.43    0.66
  -2  14   1    8.26    0.90
   2  14  -1    8.77    0.68
   1 -14  -1    0.27    0.43
  -1 -14   1    0.53    0.40
  -1  14   1    0.96    0.50
   1  14  -1    0.59    0.40
   0 -14  -1    9.28    0.62
   0 -14   1   10.68    0.73
   0  14  -1    9.97    0.73
   0  14   1    9.38    0.79
   1 -14   1   36.68    1.26
  -1  14  -1   36.29    1.28
   1  14   1   35.53    1.31
  -2 -14  -1   21.33    0.75
   2 -14   1   20.60    0.96
   2  14   1   22.39    1.06
  -2  14  -1   19.82    1.08
  -3 -14  -1    8.17    0.49
   3 -14   1    7.25    0.89
   3  14   1    7.89    0.89
  -3  14  -1    7.42    0.97
   4 -14   1    2.01    0.61
  -4  14  -1    1.72    0.73
   4  14   1    1.51    0.68
   5 -14   1   28.12    1.32
  -5  14  -1   30.49    1.57
   5  14   1   31.12    1.56
   6 -14   1    3.17    0.80
   6  14   1    3.73    0.88
  -6  14  -1    4.38    0.96
   7 -14   1    1.41    1.31
   7  14   1    1.04    0.95
  -7  14  -1    2.38    1.00
   7 -15  -1    4.64    1.07
   7  15  -1    5.21    0.95
  -7  15   1    6.24    1.09
   6 -15  -1   -0.31    0.81
   6  15  -1    0.17    0.62
  -6  15   1    0.71    0.77
  -5 -15   1    1.69    0.49
   5 -15  -1    0.50    0.75
   5  15  -1    0.36    0.53
  -5  15   1    0.91    0.74
  -4 -15   1    0.29    0.47
   4 -15  -1    0.10    0.67
   4  15  -1   -0.23    0.46
  -4  15   1    0.19    0.63
   3 -15  -1    2.28    0.81
  -3 -15   1    2.13    0.50
   3  15  -1    2.37    0.53
  -3  15   1    2.55    0.70
  -2 -15   1    5.68    0.62
   2 -15  -1    5.27    0.65
   2  15  -1    4.59    0.63
  -2  15   1    5.14    0.69
  -1 -15   1   32.39    1.17
   1 -15  -1   31.83    1.17
   1  15  -1   33.09    1.15
  -1  15   1   32.65    1.30
   0 -15  -1   23.70    0.93
   0 -15   1   21.94    0.95
   0  15  -1   24.87    1.00
   0  15   1   23.48    1.09
   1 -15   1    4.74    0.61
  -1 -15  -1    4.96    0.50
   1  15   1    5.99    0.69
  -1  15  -1    5.78    0.67
  -2 -15  -1    4.06    0.44
   2 -15   1    3.19    0.60
   2  15   1    3.50    0.64
  -3 -15  -1   27.30    0.84
   3 -15   1   25.87    1.20
  -3  15  -1   28.30    1.40
   3  15   1   27.97    1.31
  -4 -15  -1   21.44    0.65
   4 -15   1   22.89    1.16
   4  15   1   24.76    1.35
  -4  15  -1   23.05    1.33
   5 -15   1    8.02    0.95
   5  15   1    7.86    0.98
  -5  15  -1    8.24    1.04
   6 -15   1    6.01    1.00
   6  15   1    5.38    0.96
  -6  15  -1    4.45    0.96
  -6 -16   1    1.89    0.50
   6 -16  -1    0.65    0.84
  -6  16   1    0.67    0.83
   6  16  -1   -0.26    0.67
  -5 -16   1    1.39    0.50
   5 -16  -1    1.07    0.70
  -5  16   1    1.19    0.78
   5  16  -1    0.93    0.55
   4 -16  -1    4.16    0.76
  -4 -16   1    5.61    0.64
  -4  16   1    5.71    0.90
   4  16  -1    5.69    0.76
   3 -16  -1    7.49    0.92
  -3 -16   1    7.30    0.77
   3  16  -1    8.69    0.78
  -3  16   1    7.65    1.02
  -2 -16   1    3.45    0.60
   2 -16  -1    3.93    0.68
  -2  16   1    3.42    0.70
   2  16  -1    3.28    0.54
  -1 -16   1    2.64    0.59
   1 -16  -1    2.96    0.60
   1  16  -1    3.69    0.56
  -1  16   1    2.86    0.72
   0 -16   1   47.53    1.52
   0 -16  -1   46.65    1.43
   0  16   1   47.84    1.62
   0  16  -1   47.43    1.53
   1 -16   1    7.55    0.75
  -1 -16  -1    5.98    0.59
   1  16   1    7.05    0.89
  -1  16  -1    7.40    0.76
   2 -16   1   10.24    0.92
  -2 -16  -1   11.29    0.82
   2  16   1   11.93    0.94
  -2  16  -1   10.28    0.99
  -3 -16  -1    2.58    0.38
   3 -16   1    2.15    0.68
   3  16   1    2.19    0.77
  -3  16  -1    2.79    0.71
   4 -16   1    4.54    0.74
  -4 -16  -1    6.06    0.40
   4  16   1    6.10    0.86
  -4  16  -1    6.85    0.98
   5 -16   1    2.73    0.82
   5  16   1    1.95    0.76
   6 -16   1   23.56    1.51
   6  16   1   26.04    1.61
  -6  16  -1   28.30    1.75
  -6  17   1   14.19    1.45
   5 -17  -1    0.91    0.79
  -5 -17   1    0.22    0.50
   5  17  -1    0.49    0.55
  -5  17   1    0.67    0.77
  -4 -17   1    7.22    0.80
   4 -17  -1    7.05    0.94
  -4  17   1    8.34    1.01
   4  17  -1    6.85    0.81
   3 -17  -1    7.56    0.86
  -3 -17   1    7.75    0.80
   3  17  -1    7.95    0.81
  -3  17   1    8.81    0.98
  -2 -17   1    2.94    0.64
   2  17  -1    3.40    0.58
  -2  17   1    2.68    0.65
  -1 -17   1  217.81    4.97
   1 -17  -1  217.35    5.01
   1  17  -1  217.48    4.97
  -1  17   1  216.21    5.12
   0 -17   1  149.81    3.65
   0 -17  -1  149.51    3.58
   0  17   1  154.00    3.80
   0  17  -1  151.89    3.66
  -1 -17  -1   11.88    0.78
   1 -17   1   13.37    0.99
  -1  17  -1   13.13    1.05
  -2 -17  -1   40.56    1.23
   2 -17   1   39.73    1.51
   2  17   1   41.68    1.80
  -2  17  -1   38.89    1.60
   3 -17   1   79.13    2.33
  -3 -17  -1   77.58    1.90
   3  17   1   79.46    2.39
  -3  17  -1   75.65    2.44
   4 -17   1    0.05    0.60
  -4  17  -1    0.26    0.71
   4  17   1    0.33    0.67
   5 -17   1   11.38    1.16
  -5  17  -1   12.07    1.33
   5  17   1   11.64    1.20
   6 -17   1   15.66    1.81
   6  17   1   13.30    1.36
  -6  17  -1   13.87    1.47
   6 -18  -1   16.13    1.51
  -6  18   1   15.28    1.51
   5 -18  -1    1.58    0.84
  -5 -18   1    0.17    0.53
  -5  18   1    1.50    0.85
   5  18  -1    0.90    0.59
  -4 -18   1   34.75    1.30
   4 -18  -1   35.13    1.61
   4  18  -1   35.06    1.35
  -4  18   1   34.29    1.67
   3 -18  -1   95.79    2.71
  -3 -18   1   95.74    2.52
  -3  18   1   95.64    2.85
   3  18  -1   99.71    2.56
   2 -18  -1    0.97    0.58
  -2 -18   1    1.24    0.59
   2  18  -1    0.41    0.53
  -2  18   1    1.49    0.70
   1 -18  -1   51.28    1.67
  -1 -18   1   54.62    1.71
   1  18  -1   56.88    1.72
  -1  18   1   53.23    1.81
   0 -18  -1  137.21    3.33
   0 -18   1  134.84    3.36
   0  18  -1  136.31    3.42
   0  18   1  138.66    3.53
  -1 -18  -1   46.73    1.47
  -1  18  -1   47.90    1.69
   1  18   1   48.86    1.72
  -2 -18  -1   26.70    1.01
   2 -18   1   27.78    1.29
  -2  18  -1   25.95    1.36
   2  18   1   28.80    1.34
   3 -18   1   53.88    1.88
  -3  18  -1   50.20    1.96
   3  18   1   56.22    1.90
   4 -18   1    0.06    0.70
  -4 -18  -1    1.62    0.30
   4  18   1    1.26    0.70
  -4  18  -1    0.86    0.75
   5 -18   1    8.20    1.06
  -5  18  -1    7.30    1.10
   5  18   1    7.33    1.01
   6 -18   1    1.20    0.88
  -6  18  -1    1.90    0.88
   6  18   1    0.40    0.83
   6 -19  -1    8.65    1.16
   6  19  -1    8.65    1.01
  -6  19   1   11.32    1.42
   5 -19  -1    1.89    0.82
  -5 -19   1    2.98    0.67
   5  19  -1    2.32    0.70
  -5  19   1    3.51    0.93
  -4 -19   1    6.89    0.81
   4 -19  -1    9.48    1.07
   4  19  -1    6.44    0.88
  -3 -19   1    0.93    0.60
   3 -19  -1    0.46    0.62
  -3  19   1    0.75    0.71
   3  19  -1    1.01    0.55
   2 -19  -1    0.25    0.57
  -2 -19   1    2.77    0.65
  -2  19   1    0.40    0.60
   2  19  -1    1.49    0.59
  -1 -19   1  146.21    3.57
  -1  19   1  141.30    3.70
   1  19  -1  147.47    3.57
   0 -19  -1  399.68    8.80
   0  19   1  403.41    8.99
  -1 -19  -1    1.36    0.53
   1 -19   1    2.95    0.75
  -1  19  -1    2.32    0.66
   1  19   1    2.63    0.69
  -2 -19  -1   10.52    0.72
   2 -19   1    9.57    0.92
   2  19   1    9.11    1.01
  -2  19  -1    7.99    1.05
   3 -19   1    8.32    0.95
  -3 -19  -1    8.72    0.62
   3  19   1    7.79    0.98
  -3  19  -1    8.12    1.08
   4 -19   1   15.97    1.23
  -4 -19  -1   16.35    0.63
   4  19   1   14.15    1.21
  -4  19  -1   16.27    1.71
   5 -19   1    8.26    1.08
  -5  19  -1    7.88    1.12
   5  19   1    8.60    1.05
   6 -19   1   34.79    1.86
  -6  19  -1   36.28    2.01
   6  19   1   36.62    1.86
  -5 -20   1    3.81    0.70
   5 -20  -1    3.58    1.48
  -5  20   1    5.42    1.02
  -4 -20   1    3.91    0.69
   4 -20  -1    5.27    0.96
   4  20  -1    4.33    0.74
  -4  20   1    4.95    0.93
   3 -20  -1    0.76    0.70
  -3 -20   1    0.56    0.61
  -3  20   1    1.20    0.69
   3  20  -1    0.74    0.60
   2 -20  -1    2.29    0.74
  -2 -20   1    3.34    0.70
   2  20  -1    2.79    0.66
  -2  20   1    3.68    0.82
   1 -20  -1   14.99    1.03
  -1  20   1   15.86    1.11
   0 -20   1   26.24    1.22
   0 -20  -1   27.68    1.19
   0  20  -1   27.54    1.29
   0  20   1   28.56    1.40
  -1 -20  -1    0.52    0.52
   1 -20   1    0.40    0.62
   1  20   1    0.50    0.65
  -1  20  -1    0.90    0.64
  -2 -20  -1    8.76    0.73
   2 -20   1    7.81    0.92
  -2  20  -1    8.25    1.07
   2  20   1    9.67    1.11
  -3 -20  -1    6.99    0.63
   3 -20   1    4.94    0.88
  -3  20  -1    4.80    0.86
   3  20   1    5.76    0.87
   4 -20   1    4.38    0.83
   4  20   1    4.90    0.89
  -4  20  -1    6.64    1.02
  -5  20  -1    5.05    1.07
   5  20   1    3.55    0.91
   5 -21  -1    1.55    0.83
  -5 -21   1   -0.17    0.64
   5  21  -1    1.02    0.73
  -5  21   1    2.05    0.89
   4 -21  -1    0.35    0.81
  -4 -21   1    0.02    0.62
  -4  21   1    1.46    0.83
   4  21  -1   -0.40    0.80
  -3 -21   1    5.85    0.76
   3 -21  -1    5.58    0.94
  -3  21   1    5.39    1.36
  -2 -21   1    8.41    1.40
   2 -21  -1    7.44    0.94
  -2  21   1    7.65    0.97
   2  21  -1    7.98    1.02
  -1 -21   1   38.94    1.51
   1 -21  -1   38.79    1.53
   1  21  -1   40.19    1.53
  -1  21   1   37.13    1.65
   0 -21  -1   78.17    2.48
   0 -21   1   80.89    2.34
   0  21   1   79.93    2.46
   0  21  -1   77.59    2.35
   1 -21   1   51.13    1.78
  -1 -21  -1   51.25    1.64
   1  21   1   52.76    1.91
  -1  21  -1   51.73    1.87
   2 -21   1   16.63    1.12
  -2 -21  -1   16.88    0.90
   2  21   1   15.23    1.19
  -2  21  -1   15.36    1.23
   3 -21   1   -0.01    0.66
  -3 -21  -1    0.86    0.43
  -3  21  -1    0.75    0.71
   3  21   1   -0.09    0.69
   4 -21   1   10.81    1.22
   4  21   1    9.74    1.19
  -4  21  -1    9.61    1.30
   5 -21   1    0.54    0.85
  -5  21  -1    1.47    0.89
   5  21   1   -0.73    0.81
   5 -22  -1    1.16    0.84
  -5 -22   1   -0.43    0.64
   5  22  -1   -0.02    0.71
  -5  22   1    2.34    0.94
   4 -22  -1   22.28    1.92
  -4  22   1   20.58    1.53
   4  22  -1   18.24    1.18
  -3 -22   1   -0.33    0.65
   3 -22  -1    0.58    0.77
  -3  22   1    0.26    0.73
   3  22  -1   -0.06    0.61
   2 -22  -1    3.98    0.80
  -2 -22   1    3.56    0.76
   2  22  -1    4.03    0.77
  -2  22   1    3.84    0.82
   1 -22  -1   39.84    1.54
  -1 -22   1   43.75    1.60
   1  22  -1   40.60    1.60
  -1  22   1   40.79    1.74
   0 -22   1    1.43    0.65
   0 -22  -1    1.80    0.63
   0  22  -1    1.75    0.71
   0  22   1    1.38    0.74
  -1 -22  -1    3.76    0.69
   1 -22   1    2.73    0.79
   1  22   1    2.41    0.77
  -1  22  -1    3.09    0.77
   2 -22   1    1.53    0.72
  -2 -22  -1    1.68    0.54
  -2  22  -1    2.12    0.77
   2  22   1    1.98    0.77
   3 -22   1    2.96    0.79
  -3 -22  -1    4.45    0.55
   3  22   1    3.11    0.84
  -3  22  -1    3.10    1.29
   4  22   1    3.80    0.94
  -4  22  -1    4.92    1.02
   5 -22   1    2.12    0.99
  -5  22  -1    2.84    0.95
   5  22   1    1.95    1.11
  -4 -23   1    0.33    0.68
   4 -23  -1    0.69    0.79
  -4  23   1    1.90    0.84
   4  23  -1   -0.96    0.67
  -3 -23   1   11.80    1.04
   3 -23  -1   12.38    1.23
   3  23  -1   10.18    1.08
  -3  23   1   11.97    1.35
  -2 -23   1    2.55    0.74
   2 -23  -1    3.25    0.82
   2  23  -1    2.16    0.74
  -1 -23   1    3.00    0.76
   1 -23  -1    5.41    0.84
   1  23  -1    4.66    0.78
  -1  23   1    4.08    0.85
   0 -23   1    9.59    1.02
   0 -23  -1    9.28    0.94
   0  23   1    8.94    1.15
   0  23  -1    8.45    1.11
  -1 -23  -1    1.08    0.59
   1 -23   1    0.51    0.75
   1  23   1    1.05    0.76
  -1  23  -1    1.24    0.73
  -2 -23  -1   10.53    0.86
   2 -23   1    8.34    1.04
   2  23   1    8.53    1.13
  -2  23  -1    8.74    1.17
  -3 -23  -1   10.06    0.77
   3 -23   1   10.15    1.22
   3  23   1    8.99    1.10
  -3  23  -1    9.04    1.24
   4 -23   1    1.51    0.91
  -4  23  -1    3.64    0.97
   4  23   1    1.66    0.88
  -4 -24   1    1.49    0.74
   4 -24  -1    1.99    0.97
   4  24  -1   -0.35    0.74
  -4  24   1    3.28    0.97
   3 -24  -1    0.02    0.87
  -3 -24   1   -0.13    0.70
   3  24  -1   -0.71    0.69
  -3  24   1    0.58    0.82
  -2 -24   1   14.31    1.10
   2 -24  -1   12.68    1.20
  -2  24   1   12.35    1.36
   2  24  -1   12.43    1.14
   1 -24  -1    3.12    0.80
  -1 -24   1    3.52    0.83
   1  24  -1    1.80    0.73
   0 -24   1    0.30    0.75
   0  24  -1    0.81    0.73
   0  24   1   -0.25    0.78
   1 -24   1   -0.47    0.75
  -1 -24  -1    0.67    0.60
   1  24   1   -0.22    0.76
  -1  24  -1    0.63    0.71
  -2 -24  -1   26.15    1.45
   2 -24   1   23.58    1.37
   2  24   1   21.81    1.46
  -3 -24  -1    9.06    0.77
  -3  24  -1    6.36    1.06
   4 -24   1    0.15    0.86
  -4  24  -1    2.32    0.93
  -3 -25   1    3.57    0.86
   3 -25  -1    4.58    0.95
   3  25  -1    3.51    0.87
  -3  25   1    5.87    1.10
   2 -25  -1   16.86    1.33
  -2 -25   1   16.59    1.19
  -2  25   1   15.04    1.46
   2  25  -1   14.64    1.26
  -1 -25   1    7.20    0.97
   1 -25  -1    5.42    0.89
  -1  25   1    5.54    1.01
   1  25  -1    5.56    0.90
   0 -25  -1   11.40    1.13
   0 -25   1   13.36    1.22
   0  25  -1   12.56    1.26
  -1 -25  -1   12.59    1.05
   1 -25   1   12.49    1.24
   1  25   1   10.84    1.27
  -1  25  -1   11.93    1.23
   2 -25   1    2.39    0.84
  -2 -25  -1    3.52    0.66
   2  25   1    2.18    0.99
  -2  25  -1    3.27    0.92
   3 -25   1    0.69    0.86
  -3 -25  -1    2.13    0.55
  -3  25  -1    1.65    0.88
  -3 -26   1    0.83    0.80
   3 -26  -1    2.14    1.00
  -3  26   1    2.73    1.00
   3  26  -1   -0.49    0.76
  -2 -26   1   25.61    1.47
   2  26  -1   23.62    1.44
  -2  26   1   27.11    1.74
  -1 -26   1    1.49    0.81
   1 -26  -1    2.47    0.84
  -1  26   1    1.57    0.90
   1  26  -1    1.95    0.83
   0 -26  -1    0.63    0.75
   0 -26   1    0.21    0.78
   0  26   1    0.90    0.89
   0  26  -1    1.86    0.82
  -1 -26  -1    9.77    1.06
   1 -26   1    7.69    1.05
  -1  26  -1   11.17    1.37
   1  26   1    9.43    1.16
   2 -26   1    7.77    1.05
  -2 -26  -1   13.12    1.00
  -2  26  -1   12.06    1.43
   2  26   1   10.54    1.32
  -3 -26  -1    2.99    0.70
   3 -26   1    0.47    0.81
   3  26   1    0.50    0.91
  -3  26  -1    2.25    0.89
  -2 -27   1    4.82    0.95
   2 -27  -1    3.66    0.99
  -2  27   1    4.49    1.07
   2  27  -1    2.88    0.89
   1 -27  -1   19.84    1.38
  -1 -27   1   20.94    1.42
   1  27  -1   17.26    1.42
  -1  27   1   16.96    1.54
   0 -27   1    5.85    1.01
   0 -27  -1    6.78    0.98
   0  27   1    5.84    1.05
   0  27  -1    6.02    1.20
  -1 -27  -1   13.52    1.18
   1 -27   1   15.60    1.66
  -1  27  -1   12.66    1.43
   1  27   1   11.72    1.49
   2 -27   1    0.84    0.83
  -2 -27  -1    1.42    0.66
  -2  27  -1    2.57    0.92
   2  27   1   -0.37    0.86
  -1 -28   1    8.59    1.11
   1 -28  -1    6.97    1.27
   1  28  -1    5.80    1.04
  -1  28   1    4.85    1.10
   0 -28  -1    2.39    0.86
   0 -28   1    1.72    1.14
   0  28   1    2.88    1.03
   0  28  -1    1.52    0.87
  -1 -28  -1    1.17    0.76
   1 -28   1    1.11    0.94
  -1  28  -1    1.57    0.88
   1  28   1    0.19    0.94
  -8   0   2    2.19    0.86
   8   0  -2    3.09    0.88
   7   0  -2   66.36    2.20
  -7   0   2   66.45    2.24
   6   0  -2   19.83    1.24
  -6   0   2   21.55    1.15
   5   0  -2   11.09    0.95
  -5   0   2   12.78    0.93
   4   0  -2    0.73    0.40
  -4   0   2    1.55    0.42
   4   0  -2    1.43    0.53
   3   0  -2  109.62    2.66
   3   0  -2  107.13    2.47
  -3   0   2  106.61    2.50
   2   0  -2  155.57    3.57
   2   0  -2  152.86    3.39
  -2   0   2  161.34    3.40
   1   0  -2 9749.79  212.09
  -1   0   2 9999.00  212.41
   1   0   2  381.06    8.26
  -1   0  -2  377.39    8.12
  -1   0  -2  371.60    7.93
   2   0   2  251.57    5.44
  -2   0  -2  262.50    5.79
   3   0   2  641.74   13.58
  -3   0  -2  659.29   14.04
   4   0   2   20.64    0.70
  -4   0  -2   21.17    1.25
   5   0   2   24.40    0.87
  -5   0  -2   25.46    1.51
  -6   0  -2  155.95    4.35
  -7   0  -2    0.57    1.00
  -8   0  -2    9.58    1.41
   8  -1  -2    0.90    0.82
  -8  -1   2    1.20    0.75
  -8   1   2    0.71    0.79
   8   1  -2    0.53    0.78
   7  -1  -2   14.42    1.19
  -7  -1   2   16.21    1.18
   7   1  -2   16.44    1.26
  -7   1   2   18.62    1.25
   6  -1  -2   18.88    1.74
  -6  -1   2   20.48    1.14
  -6   1   2   21.52    1.18
   6   1  -2   18.74    1.17
   5  -1  -2   11.24    0.98
  -5  -1   2   12.98    0.90
  -5   1   2   13.12    0.92
   5   1  -2   13.21    0.96
  -4  -1   2  360.79    7.87
   4  -1  -2  371.57    8.04
   4   1  -2  352.71    7.80
  -4   1   2  362.08    7.91
   4   1  -2  371.70    8.02
   3  -1  -2   23.83    0.86
  -3  -1   2   21.22    0.78
   3  -1  -2   22.06    0.96
  -3   1   2   23.10    0.87
   3   1  -2   21.61    0.92
   3   1  -2   23.32    0.75
  -2  -1   2    4.12    0.35
   2  -1  -2    4.16    0.41
   2  -1  -2    4.57    0.49
   2   1  -2    4.97    0.33
  -2   1   2    4.90    0.41
   2   1  -2    3.96    0.48
  -1  -1   2  238.15    5.13
   1  -1  -2  249.21    5.30
  -1  -1   2  247.58    5.16
   1  -1  -2  240.31    5.21
   1   1  -2  245.08    5.31
  -1   1   2  240.78    5.20
   0  -1  -2 3101.17   67.82
   0  -1   2 3230.48   67.84
   0  -1  -2 3198.45   67.12
   0   1  -2 3124.62   67.73
  -1  -1  -2    2.37    0.29
   1  -1   2    1.41    0.45
  -1  -1  -2    1.72    0.42
  -1   1  -2    2.09    0.29
  -1   1  -2    1.78    0.41
   1   1   2    1.32    0.70
   2  -1   2  260.16    5.56
  -2  -1  -2  260.99    5.88
  -2   1  -2  264.35    5.88
  -3  -1  -2   71.22    2.11
   3  -1   2   69.81    1.66
   3   1   2   69.89    1.60
  -3   1  -2   70.83    2.10
   4  -1   2    2.60    0.35
  -4  -1  -2    1.98    0.67
   4   1   2    2.46    0.30
  -4   1  -2    2.42    0.71
  -5  -1  -2    8.75    1.19
   5  -1   2   10.19    0.68
   5   1   2   11.80    0.58
  -5   1  -2    9.97    1.23
  -6  -1  -2   27.27    1.67
   6  -1   2   26.63    1.03
  -6   1  -2   27.72    1.71
   6   1   2   29.29    0.96
  -7  -1  -2    1.83    1.59
   7  -1   2    2.65    0.48
  -7   1  -2    1.13    0.96
  -8  -1  -2   30.65    2.04
  -8   1  -2   32.09    2.09
   8  -2  -2    1.50    0.83
  -8  -2   2    3.14    0.84
   8   2  -2    1.07    0.80
  -8   2   2    2.86    0.90
   7  -2  -2   13.31    1.17
  -7  -2   2   14.75    1.18
   7   2  -2   15.66    1.20
  -7   2   2   13.83    1.17
   6  -2  -2    7.54    1.07
  -6  -2   2    9.65    0.96
   6   2  -2    8.28    1.01
  -6   2   2    8.96    1.13
  -5  -2   2    2.45    0.55
   5  -2  -2    3.45    0.73
   5   2  -2    3.15    0.69
  -5   2   2    3.66    0.63
   4  -2  -2    1.37    0.49
  -4  -2   2    1.02    0.40
   4   2  -2    1.76    0.54
  -4   2   2    1.31    0.46
   4   2  -2    0.66    0.36
   3  -2  -2   46.35    1.38
  -3  -2   2   44.38    1.18
   3  -2  -2   43.72    1.25
  -3   2   2   45.45    1.27
   3   2  -2   45.19    1.14
   3   2  -2   43.98    1.55
  -2  -2   2    3.06    0.31
   2  -2  -2    4.39    0.44
   2  -2  -2    4.37    0.52
   2   2  -2    4.17    0.28
   2   2  -2    4.35    0.47
  -2   2   2    4.85    0.44
   1  -2  -2  431.86    9.30
  -1  -2   2  445.37    9.18
   1  -2  -2  445.65    9.35
   1   2  -2  437.66    9.36
   0  -2   2    0.38    0.26
   0  -2  -2    0.10    0.28
   0   2  -2    0.05    0.35
   0   2   2    0.52    0.31
   0   2  -2    0.34    0.29
   0   2   2    0.00    0.33
   1  -2   2    3.87    0.53
  -1  -2  -2    3.79    0.64
  -1  -2  -2    4.23    0.38
   1   2   2    4.48    0.58
  -1   2  -2    4.66    0.48
   2  -2   2  140.71    3.10
  -2  -2  -2  143.57    3.42
   2   2   2  136.33    2.99
  -2   2  -2  142.72    3.39
  -3  -2  -2  128.73    3.21
   3  -2   2  128.21    2.81
  -3   2  -2  127.93    3.22
   3   2   2  116.76    2.70
   4  -2   2    4.11    0.49
  -4  -2  -2    3.73    0.73
  -4   2  -2    3.10    0.67
   4   2   2    4.49    0.35
   5  -2   2   51.59    1.44
  -5  -2  -2   51.81    2.03
  -5   2  -2   52.11    2.06
   5   2   2   50.33    1.30
  -6  -2  -2    7.97    1.15
   6  -2   2    9.52    0.71
  -6   2  -2    8.44    1.20
   6   2   2    8.38    0.55
   7  -2   2    5.85    0.69
  -7   2  -2    2.95    1.01
  -8  -2  -2    2.56    1.12
  -8   2  -2    4.02    1.13
  -8  -3   2   13.47    1.41
   8  -3  -2   12.27    1.33
   8   3  -2   12.65    1.28
  -8   3   2   13.19    1.42
  -7  -3   2   13.52    1.09
   7  -3  -2   12.67    1.24
  -7   3   2   12.97    1.18
   7   3  -2   12.56    1.08
  -6  -3   2    0.53    0.56
   6  -3  -2    1.30    0.70
   6   3  -2   -0.03    0.63
  -6   3   2    0.94    0.63
  -5  -3   2    1.30    0.51
   5  -3  -2    2.31    0.70
  -5   3   2    1.87    0.60
   5   3  -2    2.35    0.64
  -4  -3   2   25.33    1.22
   4  -3  -2   24.61    1.10
   4   3  -2   24.32    1.05
  -4   3   2   23.51    1.01
   4   3  -2   21.61    0.86
   3  -3  -2   69.50    1.84
  -3  -3   2   65.13    1.59
   3  -3  -2   64.74    1.72
   3   3  -2   67.32    2.01
  -3   3   2   67.38    1.74
   3   3  -2   65.91    1.55
   2  -3  -2    6.87    0.59
   2   3  -2    8.02    0.27
  -2   3   2    9.14    0.53
   2   3  -2    6.94    0.58
   1  -3  -2   71.79    1.77
  -1  -3   2   74.26    1.56
  -1  -3   2   72.66    1.55
   1  -3  -2   69.27    1.76
  -1   3   2   74.06    1.75
   1   3  -2   72.52    1.81
   0  -3  -2   31.12    0.88
   0  -3   2   30.65    0.86
   0   3   2   32.44    0.98
   0   3  -2   30.71    0.90
   0   3  -2   31.53    0.93
  -1  -3  -2    9.65    0.39
   1  -3   2    8.75    0.50
  -1  -3  -2   10.20    0.79
   1   3   2    8.34    0.66
  -1   3  -2    9.17    0.60
  -2  -3  -2    1.79    0.54
   2  -3   2    2.76    0.36
   2   3   2    2.03    0.20
  -2   3  -2    2.31    0.54
  -3  -3  -2   62.25    1.95
   3  -3   2   63.94    1.57
   3   3   2   61.55    1.37
  -3   3  -2   65.32    1.95
  -4  -3  -2    9.65    1.01
   4  -3   2   11.34    0.96
   4   3   2   10.11    0.42
  -4   3  -2    8.92    0.92
  -5  -3  -2    3.93    0.90
   5  -3   2    5.34    0.61
   5   3   2    6.72    0.42
  -5   3  -2    4.77    0.94
   6  -3   2   37.63    1.29
  -6  -3  -2   38.48    1.89
   6   3   2   37.70    1.03
  -6   3  -2   39.30    1.93
   7  -3   2   10.53    0.84
  -7   3  -2    9.20    1.34
   8  -4  -2    0.35    0.81
  -8  -4   2    1.42    0.75
   8   4  -2    1.32    0.77
   7  -4  -2    0.27    0.75
  -7  -4   2    2.07    1.06
  -7   4   2    0.44    0.69
   7   4  -2   -0.27    0.66
   6  -4  -2    8.92    1.00
  -6  -4   2    8.88    0.91
  -6   4   2    7.96    1.01
   6   4  -2    8.04    0.98
  -5  -4   2   11.58    0.83
   5  -4  -2   10.02    1.01
  -5   4   2   10.82    0.93
   5   4  -2   10.47    0.91
  -4  -4   2    2.08    0.40
   4  -4  -2    2.52    0.60
   4   4  -2    2.16    0.44
   4   4  -2    2.77    0.55
  -4   4   2    2.86    0.53
   3  -4  -2   72.96    1.97
  -3  -4   2   70.27    1.68
  -3   4   2   72.35    1.86
   3   4  -2   72.59    2.11
   3   4  -2   72.75    1.64
   2  -4  -2   95.95    2.35
   2  -4  -2   99.91    2.43
   2   4  -2   97.73    2.41
  -2   4   2  100.53    2.33
   1  -4  -2   64.09    1.75
   1  -4  -2   65.44    1.63
   1   4  -2   63.85    1.65
  -1   4   2   66.54    1.63
   0  -4  -2  506.92   10.73
   0  -4   2  511.63   10.71
   0   4   2  514.31   10.85
   0   4  -2  513.30   10.80
   0   4  -2  506.10   10.73
   1  -4   2    7.36    0.81
   1  -4   2    7.06    0.45
  -1  -4  -2    7.20    0.36
  -1  -4  -2    7.91    0.68
   1   4   2    7.33    0.66
  -1   4  -2    7.32    0.59
  -2  -4  -2   32.38    1.22
   2  -4   2   34.38    0.98
  -2   4  -2   32.09    1.22
  -3  -4  -2   60.53    1.87
   3  -4   2   59.43    1.53
  -3   4  -2   62.25    1.90
  -4  -4  -2    7.94    0.98
   4  -4   2    7.67    0.57
  -4   4  -2    7.33    0.96
  -5  -4  -2   89.44    2.76
   5  -4   2   84.97    2.21
  -5   4  -2   85.18    2.77
  -6  -4  -2    2.79    0.90
   6  -4   2    1.14    0.51
  -6   4  -2    1.78    0.89
   7  -4   2    7.59    0.83
  -7   4  -2    8.73    1.31
   8  -5  -2    1.03    0.85
   8   5  -2    0.93    0.79
  -8   5   2    2.90    0.86
  -7  -5   2    0.93    0.71
   7  -5  -2    0.21    0.74
   7   5  -2    0.86    0.70
  -7   5   2    0.49    0.72
  -6  -5   2   10.47    0.88
   6  -5  -2    8.67    0.95
  -6   5   2   10.46    1.10
   6   5  -2    9.12    1.00
  -5  -5   2   22.87    1.00
   5  -5  -2   20.54    1.16
   5   5  -2   21.34    1.15
  -5   5   2   23.14    1.23
  -4  -5   2    8.94    0.60
   4  -5  -2    7.98    0.83
  -4   5   2    9.36    0.76
   4   5  -2    9.35    0.81
   4   5  -2    8.44    0.53
   3  -5  -2    8.85    0.67
  -3  -5   2    7.96    0.42
  -3   5   2    9.06    0.69
   3   5  -2    8.84    0.39
   3   5  -2    9.32    0.72
   2  -5  -2   41.07    1.24
  -2   5   2   42.82    1.23
   2   5  -2   41.62    1.29
   1  -5  -2  161.31    3.53
   1  -5  -2  150.79    3.54
  -1  -5   2  159.71    3.29
   1   5  -2  156.19    3.31
  -1   5   2  152.94    3.54
   1   5  -2  160.09    3.56
   0  -5  -2    1.24    0.34
   0  -5  -2    1.20    0.29
   0  -5   2    1.16    0.25
   0   5   2    1.98    0.41
   0   5  -2    1.42    0.29
   0   5  -2    1.76    0.37
   1  -5   2   44.62    1.24
   1  -5   2   43.76    1.17
  -1  -5  -2   40.76    1.10
   1   5   2   44.07    1.37
   2  -5   2  177.23    4.02
  -2  -5  -2  188.03    4.32
  -2   5  -2  181.82    4.24
  -3  -5  -2    3.70    0.65
   3  -5   2    4.64    0.56
  -3   5  -2    3.26    0.58
   4  -5   2   31.61    1.08
  -4  -5  -2   31.77    1.46
  -5  -5  -2    1.66    0.77
   5  -5   2    0.87    0.49
  -5   5  -2    0.42    0.75
   6  -5   2    4.06    0.62
  -6  -5  -2    2.41    0.90
  -6   5  -2    4.50    1.02
  -7   5  -2    3.04    1.05
  -8  -6   2    2.75    0.80
   8  -6  -2    0.88    0.87
  -8   6   2    2.69    0.83
   8   6  -2    1.52    0.78
  -7  -6   2    0.80    0.62
   7  -6  -2    1.80    0.82
  -7   6   2    0.72    0.73
   7   6  -2    2.80    0.78
   6  -6  -2    1.00    0.75
  -6   6   2    1.36    0.69
   6   6  -2    0.97    0.67
   5  -6  -2    3.02    0.76
  -5  -6   2    3.71    0.54
   5   6  -2    3.94    0.50
   5   6  -2    3.86    0.70
  -4  -6   2    1.09    0.36
   4  -6  -2    0.59    0.56
  -4   6   2    1.45    0.52
   4   6  -2    1.56    0.33
   4   6  -2    1.50    0.54
   3  -6  -2    4.05    0.57
  -3   6   2    4.80    0.65
   3   6  -2    4.31    0.31
   3   6  -2    3.60    0.53
   2  -6  -2   63.15    1.72
   2   6  -2   64.67    1.74
  -2   6   2   63.76    1.69
   1  -6  -2   11.38    0.60
  -1  -6   2   12.91    0.39
   1  -6  -2   11.44    0.67
   1   6  -2   11.35    0.41
   1   6  -2   11.46    0.71
  -1   6   2   13.58    0.68
   0  -6  -2    4.98    0.43
   0  -6   2    5.78    0.44
   0  -6  -2    5.96    0.58
   0   6   2    5.33    0.51
   0   6  -2    6.33    0.52
   0   6  -2    4.34    0.46
   1  -6   2   26.86    0.92
   1  -6   2   26.76    0.94
  -1  -6  -2   26.71    0.82
  -1   6  -2   24.99    0.99
   1   6   2   26.67    1.05
  -2  -6  -2    2.56    0.60
   2  -6   2    2.20    0.44
  -2   6  -2    2.02    0.54
  -3  -6  -2    5.78    0.75
   3  -6   2    5.61    0.55
  -3   6  -2    5.10    0.64
   4  -6   2   57.13    1.59
  -4  -6  -2   56.10    1.98
  -4   6  -2   54.21    2.03
  -5  -6  -2   42.96    1.88
   5  -6   2   43.97    1.44
  -5   6  -2   43.50    1.90
   6  -6   2    5.27    0.70
  -6  -6  -2    6.11    1.05
  -6   6  -2    7.34    1.16
  -7   6  -2    0.80    0.91
   7  -7  -2    1.78    0.85
  -7  -7   2    1.29    0.65
  -7   7   2    3.18    0.86
  -6  -7   2   29.60    1.25
   6  -7  -2   31.13    1.54
   6   7  -2   29.16    1.35
  -6   7   2   30.67    1.50
  -5  -7   2    0.63    0.45
   5   7  -2    0.97    0.42
   5   7  -2    1.32    0.64
  -5   7   2    1.35    0.65
   4  -7  -2    6.43    0.72
  -4  -7   2    6.00    0.53
  -4   7   2    6.01    0.69
   4   7  -2    6.55    0.70
   4   7  -2    6.69    0.48
   3  -7  -2   10.79    0.80
   3   7  -2   10.39    0.72
   3   7  -2   10.99    0.41
  -3   7   2   11.72    0.77
   3   7  -2   11.00    0.43
   2  -7  -2   -0.69    0.38
   2   7  -2    0.39    0.48
  -2   7   2    0.80    0.42
  -1  -7   2    2.47    0.29
   1  -7  -2    3.14    0.43
  -1   7   2    2.78    0.46
   1   7  -2    3.37    0.50
   1   7  -2    2.50    0.26
   0  -7  -2   85.14    1.99
   0  -7  -2   80.34    2.28
   0  -7   2   87.27    1.98
   0  -7   2   81.63    2.08
   0   7   2   86.81    2.16
   0   7  -2   84.43    2.00
   1  -7   2  108.75    2.52
  -1  -7  -2  101.31    2.32
   1  -7   2  100.99    2.48
   1   7   2  107.34    2.65
  -1   7  -2  105.20    2.55
   2  -7   2   72.09    1.85
  -2  -7  -2   75.18    2.10
  -2   7  -2   75.14    2.06
  -3  -7  -2   17.54    1.07
   3  -7   2   18.22    0.75
  -3   7  -2   16.43    1.04
  -4  -7  -2    3.30    0.79
   4  -7   2    4.04    0.58
  -4   7  -2    3.82    0.85
   5  -7   2   57.27    1.75
  -5  -7  -2   57.51    2.18
  -5   7  -2   60.65    2.23
   6  -7   2    6.58    0.81
  -6  -7  -2    6.01    1.06
  -6   7  -2    6.24    1.04
  -7  -7  -2    6.08    1.73
   7  -7   2    9.16    0.99
  -7   7  -2    6.29    1.16
   7  -8  -2    0.74    0.86
  -7  -8   2    0.34    0.61
   7   8  -2   -0.17    1.24
  -7   8   2    1.71    0.79
   6  -8  -2   10.76    1.05
  -6  -8   2   12.12    0.93
   6   8  -2   11.81    1.02
  -6   8   2   11.12    1.15
  -5  -8   2   30.11    1.10
   5  -8  -2   30.15    1.46
  -5   8   2   29.65    1.40
   5   8  -2   29.78    1.01
   5   8  -2   32.58    1.33
   4  -8  -2    2.94    0.63
   4   8  -2    2.69    0.61
   4   8  -2    4.37    0.45
  -4   8   2    3.30    0.64
   3  -8  -2    2.76    0.57
  -3   8   2    2.56    0.54
   3   8  -2    2.20    0.50
   3   8  -2    2.25    0.29
   3   8  -2    2.60    0.30
   2  -8  -2   45.33    1.41
   2   8  -2   46.83    1.58
   2   8  -2   43.62    1.06
   2   8  -2   47.25    1.04
  -2   8   2   45.93    1.40
  -1  -8   2   61.39    1.45
   1  -8  -2   63.78    1.63
  -1   8   2   62.83    1.69
   1   8  -2   61.55    1.45
   1   8  -2   60.74    1.79
   0  -8   2   31.94    0.96
   0  -8  -2   32.27    0.97
   0   8   2   32.97    1.14
   0   8  -2   32.00    0.99
   1  -8   2  228.63    5.11
   1  -8   2  233.85    5.13
  -1  -8  -2  228.21    4.95
   1   8   2  233.58    5.28
  -1   8  -2  233.72    5.16
  -2  -8  -2   20.70    0.54
   2  -8   2   22.96    0.84
  -2   8  -2   21.92    1.01
   2   8   2   21.93    1.05
   3  -8   2    5.75    0.56
  -3  -8  -2    6.16    0.75
  -3   8  -2    5.21    0.71
   4  -8   2   42.98    1.42
  -4  -8  -2   43.25    2.70
  -4   8  -2   39.49    1.72
   5  -8   2   35.71    1.34
  -5  -8  -2   35.64    1.73
  -5   8  -2   37.74    1.79
   6  -8   2    2.82    0.67
  -6  -8  -2    2.03    0.89
  -6   8  -2    4.20    0.95
   7  -8   2    1.65    0.70
  -7  -8  -2    1.23    1.03
  -7   8  -2    1.33    0.98
   7  -9  -2   -0.62    0.77
   6  -9  -2    4.37    0.94
  -6   9   2    6.17    0.92
   5  -9  -2   12.12    1.04
   5   9  -2   14.36    1.05
  -5   9   2   14.25    1.13
   5   9  -2   14.85    0.72
   4  -9  -2   20.15    1.09
  -4   9   2   23.26    1.72
   4   9  -2   21.60    0.78
   4   9  -2   22.62    1.05
   4   9  -2   22.18    0.75
   3  -9  -2   28.53    1.18
   3   9  -2   27.87    0.78
   3   9  -2   28.36    1.13
   3   9  -2   29.33    0.77
  -3   9   2   28.95    1.16
   2  -9  -2  220.72    5.00
   2   9  -2  224.12    4.67
  -2   9   2  222.61    5.00
   2   9  -2  216.81    4.71
   2   9  -2  220.75    4.97
  -1  -9   2   22.98    0.72
   1   9  -2   23.58    0.73
  -1   9   2   25.74    1.00
   1   9  -2   23.84    0.92
   0  -9   2  171.41    3.92
   0  -9  -2  176.89    3.84
   0   9   2  167.44    3.99
   0   9  -2  173.45    3.84
   1  -9   2   15.03    0.78
  -1  -9  -2   13.84    0.56
  -1   9  -2   13.62    0.81
   1   9   2   15.43    0.83
   2  -9   2   52.17    1.45
  -2  -9  -2   50.37    1.18
   2   9   2   52.27    1.68
  -2   9  -2   51.82    1.62
   3  -9   2    6.57    0.68
  -3  -9  -2    5.91    0.77
  -3   9  -2    6.12    0.77
   4  -9   2  236.94    5.38
  -4  -9  -2  244.00    6.14
  -4   9  -2  230.32    5.72
  -5  -9  -2    3.73    0.91
   5  -9   2    2.14    0.62
  -5   9  -2    3.57    0.84
  -6  -9  -2    0.22    0.81
   6  -9   2    1.35    0.64
  -6   9  -2    0.45    1.24
   7  -9   2    5.57    0.83
  -7  -9  -2    4.01    1.07
  -7   9  -2    4.03    1.07
   7 -10  -2   -0.06    0.84
  -7  10   2    0.81    0.75
   6 -10  -2   28.52    1.48
  -6  10   2   27.40    1.53
   6  10  -2   29.03    1.38
   6  10  -2   30.01    1.17
   5 -10  -2  159.02    4.06
   5  10  -2  163.14    3.69
  -5  10   2  152.14    4.01
   5  10  -2  162.46    3.86
   5  10  -2  147.37    3.53
   4 -10  -2    3.20    0.74
   4  10  -2    1.95    0.61
  -4  10   2    2.17    0.64
   4  10  -2    2.19    0.37
   3 -10  -2   43.07    1.43
  -3  10   2   41.46    1.41
   3  10  -2   43.99    1.39
   3  10  -2   42.86    1.06
   3  10  -2   39.13    1.07
   2 -10  -2   68.07    1.90
   2  10  -2   69.10    1.64
  -2  10   2   69.72    1.93
   2  10  -2   69.60    1.87
   2  10  -2   68.46    1.58
  -1 -10   2   -0.10    0.26
  -1 -10   2   -0.36    0.42
   1 -10  -2    0.13    0.38
  -1  10   2    0.66    0.45
   1  10  -2    0.37    0.27
   0 -10   2   35.22    1.17
   0 -10  -2   34.80    1.04
   0 -10   2   33.90    1.05
   0  10   2   35.67    1.23
   0  10  -2   34.24    1.08
   1 -10   2   59.12    1.63
  -1 -10  -2   57.39    1.43
   1  10   2   58.59    1.76
  -1  10  -2   56.48    1.63
   2 -10   2   13.64    0.73
   2  10   2   11.76    0.82
  -2  10  -2   11.42    0.86
   3 -10   2   43.28    1.39
  -3  10  -2   42.26    1.60
   3  10   2   43.41    1.62
   4 -10   2  144.07    3.50
  -4 -10  -2  144.31    3.83
  -4  10  -2  142.07    3.84
   5 -10   2    7.59    0.84
  -5 -10  -2    6.26    0.96
  -5  10  -2    8.12    1.08
  -6 -10  -2    9.65    1.21
   6 -10   2    7.90    0.94
  -6  10  -2   10.31    1.37
   7 -10   2   10.06    1.14
  -7 -10  -2    7.62    1.24
  -7  10  -2    9.05    1.31
   7 -11  -2    4.78    1.06
   7  11  -2    6.38    1.42
   7  11  -2    8.27    0.94
  -7  11   2    8.99    1.24
   6 -11  -2   32.03    1.66
   6  11  -2   32.29    1.22
   6  11  -2   30.20    1.37
  -6  11   2   31.54    1.63
   5 -11  -2   14.33    1.20
   5  11  -2   18.08    0.74
   5  11  -2   14.57    0.83
   5  11  -2   15.40    1.06
  -5  11   2   16.43    1.21
   4 -11  -2    2.69    0.84
   4  11  -2    5.24    0.48
   4  11  -2    3.50    0.67
   4  11  -2    3.71    0.41
  -4  11   2    3.42    0.72
   3 -11  -2    9.03    0.86
   3  11  -2    9.57    0.52
  -3  11   2    9.72    0.88
   3  11  -2    9.20    0.48
   3  11  -2    8.61    0.82
   2 -11  -2   38.65    1.25
   2  11  -2   36.51    0.97
   2  11  -2   34.80    1.24
  -2  11   2   38.12    1.32
   2  11  -2   35.04    1.03
   1 -11  -2    1.53    0.44
  -1 -11   2    0.89    0.43
  -1 -11   2    1.36    0.32
  -1  11   2    1.96    0.49
   1  11  -2    1.53    0.32
   0 -11   2    8.03    0.70
   0 -11  -2    8.25    0.54
   0 -11   2    7.49    0.59
   0  11  -2    8.28    0.60
   0  11   2    7.48    0.70
  -1 -11  -2   86.97    2.04
   1 -11   2   86.65    2.21
   1  11   2   87.16    2.36
  -1  11  -2   85.74    2.24
   2 -11   2   88.14    2.22
  -2 -11  -2   84.86    1.94
   2  11   2   85.19    2.42
  -2  11  -2   85.78    2.36
   3 -11   2    6.82    0.79
   3  11   2    8.41    0.94
   4 -11   2   23.81    1.09
  -4  11  -2   23.17    1.33
  -5 -11  -2    1.49    0.82
   5 -11   2    0.50    0.60
  -5  11  -2    0.64    0.68
   6 -11   2    2.07    0.71
  -6 -11  -2    2.07    0.88
  -6  11  -2    0.68    0.84
  -7 -11  -2   -0.14    0.90
   7 -11   2    1.23    0.78
  -7  11  -2    0.89    0.94
  -7  12   2    1.26    0.83
   6 -12  -2   31.91    1.67
  -6  12   2   32.04    1.66
   6  12  -2   31.37    1.39
   6  12  -2   31.95    1.21
   5 -12  -2    1.68    0.71
  -5  12   2    2.21    0.74
   5  12  -2    1.26    0.47
   5  12  -2    0.94    0.65
   4 -12  -2   11.47    0.97
  -4  12   2   12.05    1.09
   4  12  -2   11.80    0.62
   4  12  -2   12.54    0.97
   4  12  -2   14.69    0.64
   3 -12  -2    6.07    0.71
   3  12  -2    5.89    0.47
  -3  12   2    7.28    0.80
   3  12  -2    7.06    0.53
   3  12  -2    6.55    0.75
   2 -12  -2   80.31    2.15
   2  12  -2   81.62    1.88
  -2  12   2   79.34    2.19
   2  12  -2   78.76    1.95
  -1 -12   2    1.09    0.39
   1 -12  -2    1.14    0.43
  -1 -12   2    1.64    0.51
  -1  12   2    2.06    0.47
   0 -12  -2    7.32    0.71
   0 -12   2    6.72    0.63
   0  12   2    7.39    0.74
   0  12  -2    7.49    0.61
   1 -12   2    1.92    0.48
  -1 -12  -2    2.27    0.35
  -1  12  -2    1.91    0.48
   1  12   2    1.78    0.53
  -2 -12  -2  104.16    2.36
   2 -12   2  106.89    2.65
   2  12   2  107.14    2.85
  -2  12  -2  103.62    2.77
   3 -12   2   22.84    1.09
  -3  12  -2   21.43    1.26
   3  12   2   21.69    1.47
   4  12   2    0.79    0.69
  -4  12  -2   -0.24    0.70
   5 -12   2   18.40    1.16
  -5  12  -2   22.32    1.51
   5  12   2   19.81    1.37
   6 -12   2    2.95    0.76
  -6  12  -2    4.92    1.06
   7 -12   2   11.64    1.26
  -7  12  -2    8.74    1.30
   7 -13  -2    0.39    0.91
  -7  13   2    2.64    0.92
   6 -13  -2    0.90    0.86
   6  13  -2    0.13    0.67
   6  13  -2   -0.44    0.47
   5 -13  -2    3.69    0.79
   5  13  -2    3.36    0.49
   5  13  -2    2.46    0.70
  -5  13   2    2.56    0.74
   4 -13  -2    6.14    0.82
  -4  13   2    6.57    0.89
   4  13  -2    6.70    0.77
   4  13  -2    5.37    0.57
   3 -13  -2   18.71    1.04
  -3  13   2   19.85    1.15
   3  13  -2   19.55    0.74
   3  13  -2   20.25    0.80
  -2 -13   2   77.50    2.12
   2 -13  -2   77.27    2.15
  -2  13   2   75.34    2.29
   2  13  -2   79.90    1.87
  -1 -13   2  145.72    3.49
  -1 -13   2  143.46    3.37
   1 -13  -2  148.77    3.48
  -1  13   2  147.41    3.58
   1  13  -2  148.00    3.34
   0 -13  -2   10.94    0.64
   0 -13   2   10.04    0.72
   0  13   2   10.55    0.85
   0  13  -2   10.60    0.71
   1 -13   2  149.88    3.50
  -1 -13  -2  144.71    3.30
   1  13   2  143.67    3.61
  -1  13  -2  145.24    3.50
   2 -13   2   22.64    1.02
  -2 -13  -2   21.47    0.70
  -2  13  -2   21.14    1.12
   2  13   2   22.29    1.16
   3 -13   2   15.23    1.01
  -3  13  -2   12.68    1.11
   3  13   2   13.85    1.12
   4 -13   2    3.89    0.67
  -4  13  -2    7.49    1.00
   4  13   2    6.12    0.91
   5 -13   2   51.37    1.79
  -5  13  -2   47.22    2.08
   5  13   2   50.82    2.05
   6 -13   2    2.35    0.78
  -6  13  -2    2.14    0.94
   6  13   2    1.94    0.84
   7 -13   2    3.96    0.92
  -7  13  -2    5.11    1.11
   7  13   2    4.98    1.06
   7 -14  -2   -0.31    0.92
  -7  14   2    0.74    0.87
   6 -14  -2   10.13    1.21
   6  14  -2   10.42    1.07
  -6  14   2   12.56    1.29
   6  14  -2    8.09    0.73
   5 -14  -2    2.08    0.75
   5  14  -2    1.00    0.67
  -5  14   2    2.58    0.80
   5  14  -2    1.95    0.46
   4 -14  -2    3.14    0.73
  -4  14   2    5.20    0.84
  -3 -14   2   50.66    1.65
   3  14  -2   56.31    1.57
  -3  14   2   51.56    1.82
  -2 -14   2   37.02    1.33
   2 -14  -2   35.67    1.32
   2  14  -2   38.54    1.21
  -2  14   2   37.32    1.39
  -1 -14   2    7.07    0.77
   1 -14  -2    8.55    0.72
  -1 -14   2    7.86    0.68
   1  14  -2    7.85    0.62
  -1  14   2    8.15    0.84
   0 -14   2  241.05    5.37
   0 -14  -2  233.88    5.25
   0  14   2  236.22    5.47
   0  14  -2  231.96    5.28
   1 -14   2   35.75    1.28
  -1 -14  -2   37.45    1.13
  -1  14  -2   36.09    1.31
   1  14   2   37.63    1.43
   2 -14   2   69.11    1.95
  -2 -14  -2   64.69    1.63
   2  14   2   67.20    2.38
  -2  14  -2   66.29    2.05
   3 -14   2    7.22    0.98
   3  14   2    6.34    0.85
  -3  14  -2    6.41    0.83
   4 -14   2    9.13    0.98
  -4  14  -2    8.64    1.15
   4  14   2    9.54    1.19
   5 -14   2    1.04    0.67
  -5  14  -2    2.35    0.86
   5  14   2    1.35    0.79
   6 -14   2    4.95    0.88
  -6  14  -2    5.66    1.11
   6  14   2    5.32    1.04
   6 -15  -2    2.19    0.93
  -6  15   2    2.68    0.90
   5 -15  -2    4.73    0.96
   5  15  -2    3.71    0.53
  -5  15   2    4.03    0.85
   4 -15  -2    8.49    0.98
  -4 -15   2    7.47    0.79
   4  15  -2    7.23    0.71
  -4  15   2    8.23    1.07
  -3 -15   2   29.03    1.27
   3 -15  -2   29.84    1.37
  -3  15   2   29.55    1.41
   3  15  -2   28.83    1.06
   3  15  -2   29.76    1.02
   2 -15  -2    0.11    0.56
  -2 -15   2    0.30    0.55
   2  15  -2    0.26    0.38
  -2  15   2    0.19    0.62
  -1 -15   2    7.70    0.83
   1 -15  -2    6.22    0.70
   1  15  -2    6.15    0.63
  -1  15   2    7.20    0.90
   0 -15  -2    3.40    0.52
   0 -15   2    3.73    0.68
   0  15  -2    3.46    0.55
   1 -15   2   53.90    1.67
  -1 -15  -2   55.20    1.49
  -1  15  -2   53.33    1.70
  -2 -15  -2    8.24    0.52
   2 -15   2    9.63    0.99
   2  15   2    8.10    0.94
  -2  15  -2   10.13    1.16
   3 -15   2    3.54    0.69
  -3  15  -2    3.54    0.74
   3  15   2    3.03    0.76
   4 -15   2    0.15    0.67
  -4  15  -2    0.08    0.73
   4  15   2   -0.43    0.69
   5 -15   2    1.21    0.65
   5  15   2    1.04    0.77
   6 -15   2   24.46    1.46
  -6  15  -2   23.65    1.73
   6  15   2   25.50    2.06
  -6  16   2    5.82    1.02
   5 -16  -2    3.65    0.92
  -5 -16   2    4.49    0.69
   4 -16  -2   29.99    1.52
  -4 -16   2   32.78    1.33
  -4  16   2   33.01    1.58
   4  16  -2   32.03    1.07
   3 -16  -2    4.28    0.72
  -3 -16   2    5.76    0.75
   3  16  -2    4.94    0.53
   3  16  -2    5.39    0.65
  -3  16   2    4.92    0.84
  -2 -16   2    3.22    0.67
   2 -16  -2    4.13    0.73
  -2  16   2    6.00    0.81
   2  16  -2    4.83    0.53
   1 -16  -2   60.66    1.82
  -1 -16   2   60.61    1.86
  -1  16   2   62.13    1.98
   1  16  -2   59.62    1.70
   0 -16   2   80.94    2.24
   0 -16  -2   75.40    2.07
   0  16   2   81.82    2.34
   0  16  -2   74.80    2.13
  -1 -16  -2   22.98    0.92
   1 -16   2   23.85    1.19
  -1  16  -2   22.15    1.12
   1  16   2   24.08    1.25
   2 -16   2    3.32    0.76
  -2 -16  -2    2.67    0.41
  -2  16  -2    2.90    0.72
   2  16   2    3.48    0.74
  -3 -16  -2   25.57    0.76
   3 -16   2   25.69    1.31
  -3  16  -2   25.22    1.42
   3  16   2   25.64    1.45
   4 -16   2    2.24    0.69
   4  16   2    1.86    0.79
  -4  16  -2    2.92    0.86
   5 -16   2   11.99    1.14
  -5  16  -2   11.08    1.32
   5  16   2   12.05    1.28
   6 -16   2   13.63    1.31
   6  16   2   16.28    1.98
  -6  16  -2   16.85    1.56
   6 -17  -2   13.87    1.45
  -6  17   2   11.18    1.39
   5 -17  -2   12.07    1.28
  -5 -17   2   14.36    0.96
   5  17  -2    9.01    0.76
  -5  17   2   12.91    1.29
  -4 -17   2   42.82    1.53
   4 -17  -2   43.12    1.72
  -4  17   2   42.13    1.81
   4  17  -2   42.26    1.30
  -3 -17   2    1.03    0.63
   3 -17  -2    1.39    0.73
   3  17  -2    1.52    0.47
  -3  17   2    0.98    0.70
  -2 -17   2   12.54    0.97
   2 -17  -2   10.67    1.00
  -2  17   2   10.89    0.99
   2  17  -2    9.97    0.77
  -1 -17   2   28.18    1.28
   1 -17  -2   26.31    1.20
   1  17  -2   27.82    1.12
  -1  17   2   26.79    1.35
   0 -17  -2   90.92    2.39
   0 -17   2   95.88    2.55
   0  17   2   90.78    2.59
   0  17  -2   89.68    2.45
   1 -17   2    5.41    0.76
  -1 -17  -2    4.88    0.56
   1  17   2    5.45    0.82
  -1  17  -2    3.99    0.69
   2 -17   2    5.48    0.84
  -2  17  -2    5.31    0.79
   2  17   2    4.72    0.77
  -3 -17  -2   90.53    2.16
   3 -17   2   96.63    2.68
   3  17   2   95.31    2.83
  -3  17  -2   93.18    2.83
   4 -17   2    5.06    0.84
   4  17   2    4.42    0.91
  -4  17  -2    7.35    1.03
   5 -17   2    6.45    0.94
   5  17   2    9.05    1.12
  -5  17  -2    7.78    1.08
   6  17   2    3.33    0.98
  -6  17  -2    5.29    1.07
   6 -18  -2   10.31    1.28
  -6 -18   2   13.01    1.12
  -6  18   2   12.49    1.44
   5 -18  -2    1.16    0.88
  -5  18   2    2.38    0.83
   4 -18  -2    3.40    0.80
  -4 -18   2    3.22    0.73
   4  18  -2    3.12    0.53
  -4  18   2    2.92    0.82
   3 -18  -2    6.29    0.88
  -3 -18   2    6.94    0.86
  -3  18   2    5.52    0.84
   3  18  -2    6.50    0.73
  -2 -18   2   18.36    1.09
   2 -18  -2   16.71    1.11
   2  18  -2   17.44    0.92
  -2  18   2   16.33    1.25
   1 -18  -2  277.73    6.43
  -1 -18   2  285.75    6.65
   1  18  -2  286.81    6.33
  -1  18   2  280.93    6.57
   0 -18   2  153.68    3.87
   0 -18  -2  141.41    3.51
   0  18  -2  140.21    3.56
   0  18   2  143.83    3.75
  -1 -18  -2   14.54    0.82
   1 -18   2   15.51    1.14
   1  18   2   15.81    1.17
  -1  18  -2   15.79    1.10
  -2 -18  -2    2.88    0.47
   2 -18   2    2.08    0.77
   2  18   2    2.80    0.77
  -2  18  -2    1.72    0.69
  -3 -18  -2   93.65    2.24
   3 -18   2   96.23    2.72
   3  18   2  100.79    2.92
  -3  18  -2   95.53    2.90
   4 -18   2    2.52    0.82
   4  18   2    2.63    0.84
  -4  18  -2    4.96    0.94
   5 -18   2   14.36    1.29
  -5  18  -2   14.84    1.45
   5  18   2   16.16    1.38
   6 -18   2    4.54    1.02
  -6  18  -2    5.47    1.09
   6  18   2    3.37    0.99
   6 -19  -2    1.13    1.01
  -6 -19   2    0.27    0.66
  -6  19   2    1.29    0.88
  -5 -19   2    1.85    0.68
  -5  19   2    1.19    0.82
   5  19  -2    0.15    0.55
  -4 -19   2    9.21    0.98
   4 -19  -2   12.01    1.23
   4  19  -2    7.08    0.77
  -4  19   2   12.12    1.41
  -3 -19   2    3.74    1.19
   3 -19  -2    4.21    0.77
   3  19  -2    4.63    0.60
  -3  19   2    5.22    0.93
   2 -19  -2    1.11    0.61
  -2 -19   2    0.36    0.75
   2  19  -2   -0.14    0.47
  -2  19   2    0.83    0.75
  -1 -19   2   54.57    1.84
  -1  19   2   54.89    1.97
   1  19  -2   53.25    1.71
   0 -19   2   30.86    1.42
   0 -19  -2   30.46    1.26
   0  19  -2   30.61    1.34
   0  19   2   30.38    1.49
  -1 -19  -2    5.35    0.62
   1 -19   2    6.25    0.89
   1  19   2    6.25    0.89
  -1  19  -2    5.23    0.76
  -2 -19  -2    6.01    0.62
   2 -19   2    5.88    0.90
   2  19   2    5.92    0.84
  -2  19  -2    6.50    0.88
  -3 -19  -2   10.00    0.56
   3 -19   2    8.97    0.98
  -3  19  -2    9.14    1.17
   3  19   2    8.91    1.11
   4 -19   2    1.06    0.77
   4  19   2    1.36    0.77
  -4  19  -2    3.04    1.09
   5 -19   2    4.91    1.34
  -5  19  -2    3.57    0.94
   5  19   2    2.98    1.45
   5 -20  -2    0.89    0.90
  -5 -20   2    0.26    0.69
  -5  20   2    1.64    0.86
   4 -20  -2    4.23    0.95
  -4 -20   2    3.85    0.76
   4  20  -2    2.66    0.60
  -4  20   2    3.89    0.95
  -3 -20   2    0.61    0.68
   3 -20  -2    0.66    0.67
   3  20  -2    0.86    0.51
  -3  20   2    0.58    0.69
   2 -20  -2    0.37    0.60
  -2 -20   2    1.20    0.71
   2  20  -2    1.09    0.54
  -2  20   2    1.71    0.75
  -1 -20   2    4.49    0.80
   1 -20  -2    3.80    0.74
  -1  20   2    3.98    0.86
   1  20  -2    4.48    0.66
   0 -20   2    0.11    0.65
   0 -20  -2    0.86    0.57
   0  20   2    1.04    0.69
   0  20  -2    0.84    0.62
   1 -20   2    3.66    0.79
  -1 -20  -2    5.17    0.63
  -1  20  -2    3.72    0.75
   1  20   2    5.24    0.88
   2 -20   2   11.87    1.04
  -2 -20  -2   12.67    0.76
   2  20   2   11.51    1.18
  -2  20  -2   13.34    1.15
   3 -20   2    0.59    0.78
  -3  20  -2    1.66    0.79
   3  20   2    1.71    0.77
   4 -20   2    3.13    0.88
   4  20   2    3.47    0.88
  -4  20  -2    3.47    0.95
   5 -20   2    1.45    0.81
  -5  20  -2    1.35    0.91
   5  20   2   -0.36    0.82
   5 -21  -2    0.10    0.82
  -5 -21   2   -0.80    0.69
  -5  21   2    0.52    0.79
  -4 -21   2    1.73    0.74
   4 -21  -2   -0.04    0.81
   4  21  -2   -0.68    0.53
  -4  21   2    0.09    0.79
  -3 -21   2    2.52    0.78
   3 -21  -2    2.70    0.76
  -3  21   2    3.43    0.94
   3  21  -2    2.14    0.59
  -2 -21   2    4.36    0.84
   2 -21  -2    4.00    0.79
   2  21  -2    4.66    0.69
  -2  21   2    3.89    0.84
   1 -21  -2    0.83    0.64
  -1 -21   2    0.10    0.71
  -1  21   2   -0.11    0.74
   1  21  -2    1.03    0.63
   0 -21   2   14.53    1.20
   0  21  -2   14.80    1.11
   0  21   2   15.21    1.26
  -1 -21  -2    9.03    0.83
   1 -21   2    8.74    1.03
  -1  21  -2    9.39    1.06
   1  21   2    8.55    1.14
  -2 -21  -2    3.39    0.53
   2 -21   2    2.11    0.75
  -2  21  -2    2.39    0.79
   2  21   2    2.23    0.83
   3 -21   2    0.06    0.80
   3  21   2    0.13    0.72
  -3  21  -2    0.82    0.75
   4 -21   2    9.26    1.18
   4  21   2    8.88    1.28
  -4  21  -2    9.83    1.31
   5 -21   2   13.96    1.42
   5  21   2   11.71    1.46
  -5  21  -2   14.43    1.49
   5 -22  -2   -0.03    0.82
  -5 -22   2   -1.57    0.74
  -5  22   2   -0.33    0.79
  -4 -22   2   -0.76    0.73
  -4  22   2   -0.46    0.81
  -3 -22   2   -0.54    0.68
   3 -22  -2    0.20    0.68
   3  22  -2    0.16    0.55
  -3  22   2   -0.06    0.75
  -2 -22   2    4.75    0.83
   2 -22  -2    5.75    0.91
   2  22  -2    5.32    0.73
   1 -22  -2    2.28    0.70
  -1 -22   2    1.22    0.77
  -1  22   2    2.01    0.82
   1  22  -2    1.49    0.64
   0 -22  -2    0.29    0.61
   0 -22   2    0.85    0.79
   0  22  -2   -0.12    0.60
   0  22   2    0.27    0.71
  -1 -22  -2    8.77    0.84
   1 -22   2    7.21    0.92
  -1  22  -2    9.61    1.09
   1  22   2    9.42    1.08
  -2 -22  -2    4.81    0.60
   2 -22   2    2.15    0.79
   2  22   2    3.10    0.87
  -2  22  -2    3.68    0.81
   3 -22   2    3.55    0.94
   3  22   2    2.45    0.87
  -3  22  -2    4.29    0.92
   4 -22   2    0.28    0.77
  -4  22  -2    1.64    0.87
   4  22   2    0.93    0.85
   4 -23  -2   -0.29    0.87
  -4 -23   2   -0.11    0.78
  -4  23   2    0.76    0.90
   4  23  -2   -0.86    0.61
   3 -23  -2   -0.01    0.79
  -3 -23   2    0.94    0.77
  -3  23   2   -0.07    0.83
   3  23  -2    0.37    0.58
   2 -23  -2    1.48    0.78
  -2 -23   2    1.05    0.78
   2  23  -2    0.17    0.61
  -2  23   2    0.72    0.79
  -1 -23   2   -0.57    0.73
   1 -23  -2    1.15    0.69
   1  23  -2    0.13    0.61
   0 -23   2    4.26    0.84
   0 -23  -2    5.89    0.78
   0  23   2    4.86    0.99
   0  23  -2    4.15    0.79
   1 -23   2    1.42    0.85
  -1 -23  -2    0.91    0.73
  -1  23  -2    1.58    0.71
   1  23   2    0.76    0.79
   2 -23   2    0.86    0.82
  -2 -23  -2    2.49    0.54
   2  23   2    3.04    0.90
  -2  23  -2    2.50    0.81
  -3  23  -2    0.33    0.78
   4 -23   2    1.22    0.94
   4  23   2    1.85    0.89
  -4  23  -2    3.51    0.96
   4 -24  -2    2.43    1.03
  -4 -24   2    2.45    0.87
  -4  24   2    3.07    0.98
  -3 -24   2    7.25    0.99
  -3  24   2    7.50    1.16
   3  24  -2    5.31    1.00
   2 -24  -2   10.52    1.17
  -2 -24   2   11.51    1.15
   2  24  -2   10.60    1.04
  -2  24   2    9.68    1.31
   1 -24  -2    2.77    0.77
  -1 -24   2    2.42    0.84
  -1  24   2    2.58    0.92
   1  24  -2    2.66    0.71
   0 -24   2    0.10    0.82
   0 -24  -2    1.32    0.68
   0  24  -2    0.59    0.67
   0  24   2    0.46    0.85
  -1 -24  -2   18.15    1.08
   1 -24   2   15.44    1.34
  -1  24  -2   15.96    1.30
   2 -24   2    1.90    0.91
  -2 -24  -2    2.81    0.58
   2  24   2    1.43    0.88
   3 -24   2    1.60    0.92
  -3  24  -2    4.43    0.98
   3  24   2    5.47    1.09
   4 -24   2    2.87    1.05
  -4  24  -2    4.48    1.01
   3 -25  -2    1.97    0.93
  -3 -25   2    1.40    0.85
  -3  25   2    1.37    0.91
   3  25  -2    0.64    0.67
   2 -25  -2    6.63    1.05
  -2 -25   2    6.37    1.02
  -2  25   2    7.36    1.13
   2  25  -2    7.23    0.87
   1 -25  -2    4.99    0.90
  -1 -25   2    3.91    0.92
  -1  25   2    3.96    1.04
   1  25  -2    3.88    0.78
   0 -25   2    2.36    0.93
   0 -25  -2    3.25    0.76
   0  25  -2    2.36    0.77
   0  25   2    0.84    0.91
  -1 -25  -2   14.32    1.03
   1 -25   2   14.15    1.36
   1  25   2   12.27    1.39
  -1  25  -2   15.71    1.27
   2 -25   2   11.26    1.28
  -2  25  -2   10.47    1.33
   2  25   2    8.50    1.15
   3 -25   2    4.05    1.05
  -3  25  -2    3.90    0.99
   3  25   2    2.97    1.05
   3 -26  -2    6.69    1.13
  -3 -26   2    6.99    1.06
  -2 -26   2    1.03    0.89
   2  26  -2    0.78    0.70
  -2  26   2   -0.05    0.88
   1 -26  -2   -0.31    0.75
  -1 -26   2    0.65    0.89
  -1  26   2   -1.09    0.85
   1  26  -2    0.45    0.71
   0 -26  -2   15.64    1.23
   0 -26   2   16.93    1.41
   0  26  -2   16.83    1.33
   0  26   2   14.43    1.55
  -1 -26  -2   34.32    1.48
  -1  26  -2   35.41    2.42
   1  26   2   32.45    1.85
  -2 -26  -2   11.05    0.91
   2 -26   2   10.13    1.26
  -2  26  -2   10.67    1.41
   2  26   2    7.89    1.18
  -2 -27   2   53.96    2.09
   2 -27  -2   57.39    2.23
  -2  27   2   50.95    2.34
   2  27  -2   54.23    1.98
   1 -27  -2   13.54    1.28
  -1 -27   2   12.97    1.47
  -1  27   2   12.35    1.57
   1  27  -2   15.38    1.28
   0 -27   2   23.64    1.81
   0 -27  -2   21.93    1.40
   0  27  -2   22.47    1.55
   0  27   2   20.45    1.66
   1 -27   2   24.43    1.54
  -1 -27  -2   24.50    1.33
  -1  27  -2   27.90    1.58
   1  27   2   21.55    1.68
   8   0  -3   -0.12    0.83
   7   0  -3    0.25    0.78
  -7   0   3    1.56    0.62
  -6   0   3    0.70    0.51
   6   0  -3   -0.18    0.74
  -5   0   3    0.25    0.46
   5   0  -3   -0.03    0.69
   4   0  -3   -1.18    0.55
   4   0  -3   -0.82    0.37
  -4   0   3    0.34    0.38
   3   0  -3   -0.07    0.48
  -3   0   3   -0.09    0.29
   3   0  -3   -0.08    0.27
   2   0  -3    0.21    0.27
   2   0  -3    0.07    0.49
  -2   0   3    0.17    0.26
  -1   0   3   -0.27    0.30
   1   0  -3   -0.20    0.46
  -1   0   3    0.34    0.31
   0   0  -3    0.47    0.40
   0   0  -3   -0.72    0.38
   1   0   3   -0.48    0.43
  -1   0  -3   -0.08    0.35
  -1   0  -3   -0.44    0.44
  -2   0  -3    0.15    0.53
   2   0   3   -0.01    0.29
  -3   0  -3   -0.33    0.56
   3   0   3   -0.13    0.29
  -4   0  -3    0.14    0.72
   4   0   3    0.05    0.29
  -5   0  -3    0.27    0.73
  -6   0  -3   -0.35    0.85
  -7   0  -3    0.61    0.96
   8  -1  -3    1.38    0.93
  -8   1   3    3.63    0.79
   8   1  -3    0.07    0.83
   7  -1  -3    1.91    0.86
  -7   1   3    3.25    0.70
   7   1  -3    1.78    0.85
  -6  -1   3    4.06    0.64
   6  -1  -3    2.19    0.83
   6   1  -3    3.68    0.85
  -6   1   3    3.64    0.67
   5  -1  -3   12.63    1.12
  -5  -1   3   13.65    0.84
  -5   1   3   14.20    0.89
   5   1  -3   12.86    1.01
   4  -1  -3   15.58    1.06
   4   1  -3   14.10    0.69
  -4   1   3   15.30    0.79
   4   1  -3   17.35    1.07
   3  -1  -3   18.84    1.00
  -3  -1   3   18.57    0.67
   3  -1  -3   20.43    0.84
   3   1  -3   20.04    1.00
   3   1  -3   18.61    0.66
   2  -1  -3   74.39    1.99
   2  -1  -3   70.84    1.80
  -2  -1   3   74.72    1.70
   2   1  -3   74.05    1.74
  -2   1   3   74.72    1.78
   2   1  -3   76.07    2.00
  -1  -1   3  132.39    2.99
   1  -1  -3  131.94    3.14
  -1  -1   3  132.76    2.97
  -1   1   3  133.52    3.02
  -1   1   3  132.02    3.05
   1   1  -3  134.97    3.16
   0  -1  -3  206.01    4.58
   0  -1  -3  220.25    5.18
   0  -1   3  200.31    4.58
   0   1  -3  203.10    4.59
   0   1  -3  209.69    4.61
   0   1   3  200.73    4.62
  -1  -1  -3    9.99    0.81
  -1  -1  -3   10.61    0.59
   1  -1   3    9.82    0.73
  -1   1  -3    9.65    0.78
  -1   1  -3   10.29    0.61
   2  -1   3   82.23    2.00
  -2  -1  -3   88.77    2.40
   2   1   3   83.00    1.96
  -2   1  -3   86.66    2.37
  -3  -1  -3   31.88    1.36
   3  -1   3   31.14    0.93
  -3   1  -3   31.90    1.41
   3   1   3   31.41    0.86
  -4  -1  -3    0.81    0.77
   4  -1   3    0.82    0.35
  -4   1  -3    1.11    0.76
   4   1   3    0.84    0.28
   5  -1   3   29.81    1.02
  -5  -1  -3   32.46    1.76
   5   1   3   33.59    0.93
  -5   1  -3   31.25    1.76
   6  -1   3   23.17    0.89
  -6  -1  -3   20.37    1.61
   6   1   3   22.15    0.76
  -6   1  -3   23.00    1.70
  -7  -1  -3    3.36    1.12
  -7   1  -3    3.74    1.14
   8  -2  -3    0.24    0.92
   8   2  -3    0.75    0.89
   7  -2  -3    6.04    1.02
  -7  -2   3    7.05    0.94
  -7   2   3    5.72    0.81
   7   2  -3    4.25    0.95
  -6  -2   3    4.87    0.64
   6  -2  -3    4.64    0.82
   6   2  -3    4.11    0.86
  -6   2   3    7.64    0.90
  -5  -2   3    4.39    0.54
   5  -2  -3    3.34    0.94
   5   2  -3    5.57    0.84
  -5   2   3    4.84    0.65
  -4  -2   3    4.18    0.53
   4  -2  -3    4.25    0.76
   4   2  -3    3.98    0.43
   4   2  -3    3.71    0.73
  -4   2   3    4.18    0.52
   3  -2  -3   21.82    0.83
  -3  -2   3   22.91    0.69
   3  -2  -3   22.55    1.07
   3   2  -3   22.74    0.68
  -3   2   3   22.78    0.84
   3   2  -3   22.87    1.06
   2  -2  -3   65.52    1.79
  -2  -2   3   61.81    1.48
  -2  -2   3   62.66    1.43
  -2   2   3   64.39    1.68
   2   2  -3   63.64    1.78
   1  -2  -3    5.46    0.65
  -1  -2   3    5.90    0.46
  -1  -2   3    6.22    0.45
   1   2  -3    5.51    0.59
  -1   2   3    6.06    0.50
   0  -2  -3   22.45    0.85
   0  -2   3   21.47    0.83
   0   2  -3   23.46    0.87
   0   2   3   22.22    0.93
   0   2   3   21.31    0.91
   0   2  -3   23.44    0.88
   1  -2   3   20.94    0.92
  -1  -2  -3   23.91    1.06
  -1  -2  -3   21.54    0.77
  -1   2  -3   22.23    0.86
  -1   2  -3   21.90    0.99
  -2  -2  -3  131.66    3.32
   2  -2   3  128.98    2.97
  -2   2  -3  133.43    3.31
   3  -2   3   63.10    1.59
  -3  -2  -3   64.45    2.08
  -3   2  -3   65.87    2.09
   3   2   3   62.50    1.47
   4  -2   3    2.34    0.43
  -4  -2  -3    3.15    0.82
   4   2   3    3.08    0.31
  -4   2  -3    1.31    0.77
   5  -2   3   22.24    0.86
  -5  -2  -3   19.92    1.52
  -5   2  -3   20.70    1.43
   5   2   3   22.53    0.66
  -6  -2  -3   12.48    1.47
   6  -2   3   13.54    0.76
  -6   2  -3   10.31    1.41
  -7  -2  -3    3.93    1.08
  -7   2  -3    2.83    1.09
  -7  -3   3    3.26    0.65
   7  -3  -3    2.98    0.93
   7   3  -3    2.87    0.88
  -7   3   3    1.94    0.69
  -6  -3   3    0.82    0.49
   6  -3  -3   -0.27    0.76
   6   3  -3    0.71    0.72
  -6   3   3    0.90    0.73
   5  -3  -3   14.11    1.82
  -5  -3   3   14.54    0.79
   5   3  -3   10.72    0.73
  -5   3   3   15.54    0.97
   5   3  -3   14.84    1.12
  -4  -3   3   35.73    1.07
   4  -3  -3   40.31    1.52
  -4   3   3   37.41    1.27
   4   3  -3   37.36    1.04
   4   3  -3   39.10    1.48
  -3  -3   3    5.68    0.34
   3  -3  -3    5.43    0.55
   3  -3  -3    6.08    0.69
   3   3  -3    4.97    0.32
   3   3  -3    5.54    0.68
  -3   3   3    5.18    0.57
   2  -3  -3   73.15    2.01
   2  -3  -3   73.15    1.90
  -2   3   3   78.89    1.88
   2   3  -3   74.55    2.04
   1  -3  -3   73.46    1.91
   1  -3  -3   75.26    1.96
  -1  -3   3   76.56    1.73
  -1  -3   3   72.70    1.72
  -1   3   3   75.50    1.89
   1   3  -3   73.65    2.43
   0  -3   3  301.11    6.57
   0  -3  -3  302.87    6.60
   0   3   3  300.00    6.70
   0   3   3  311.63    6.73
   0   3  -3  313.33    6.62
   0   3  -3  303.68    6.65
  -1  -3  -3   30.01    1.20
  -1  -3  -3   28.80    0.90
   1  -3   3   28.50    1.04
  -1   3  -3   27.98    1.10
  -1   3  -3   29.83    0.99
  -2  -3  -3    6.13    0.74
   2  -3   3    5.57    0.50
  -2   3  -3    5.71    0.78
  -3  -3  -3  113.26    3.09
   3  -3   3  112.08    2.63
  -3   3  -3  114.04    3.08
   4  -3   3   26.53    0.93
  -4  -3  -3   26.49    1.47
   4   3   3   25.70    0.65
  -4   3  -3   24.66    1.40
   5  -3   3   18.51    0.82
  -5  -3  -3   16.82    1.44
  -5   3  -3   17.80    1.49
   6  -3   3    7.15    0.68
  -6  -3  -3    4.94    1.05
  -6   3  -3    4.84    1.04
  -7  -3  -3    2.52    1.07
  -7   3  -3    4.05    1.17
   7  -4  -3    0.35    0.84
  -7  -4   3    1.67    0.56
  -7   4   3    2.04    0.74
   7   4  -3    1.06    0.81
   6  -4  -3   15.86    1.28
  -6  -4   3   16.96    0.93
  -6   4   3   16.86    1.10
   6   4  -3   16.69    1.20
   5  -4  -3   25.46    1.44
  -5   4   3   24.70    1.19
   5   4  -3   26.90    1.34
   5   4  -3   23.55    1.01
   4  -4  -3   11.88    1.02
  -4  -4   3   12.12    0.57
   4   4  -3   12.26    0.99
   4   4  -3   11.52    0.52
  -4   4   3   12.61    0.86
   3  -4  -3    6.41    0.70
  -3   4   3    7.38    0.63
   3   4  -3    6.08    0.68
   2  -4  -3   66.54    1.77
   2  -4  -3   66.67    1.85
   2   4  -3   65.03    1.85
  -2   4   3   68.98    1.75
   1  -4  -3  109.69    2.70
  -1  -4   3  109.09    2.44
   1  -4  -3  110.29    2.68
   1   4  -3  112.44    2.94
  -1   4   3  114.77    2.67
   0  -4  -3   88.28    2.19
   0  -4   3   88.89    2.15
   0   4  -3   91.09    2.21
   0   4  -3   92.38    2.28
   0   4   3   90.68    2.32
   0   4   3   93.14    2.53
   1  -4   3    6.35    0.66
  -1  -4  -3    6.83    0.50
  -1  -4  -3    8.06    0.81
  -1   4  -3    5.73    0.69
  -2  -4  -3    2.94    0.35
  -2  -4  -3    2.73    0.60
   2  -4   3    2.86    0.42
  -2   4  -3    2.76    0.59
   3  -4   3    8.52    0.62
  -3  -4  -3    9.30    1.00
  -3   4  -3    9.64    0.90
   4  -4   3   29.29    1.04
  -4  -4  -3   30.50    1.49
  -4   4  -3   29.48    1.58
  -5  -4  -3   12.36    1.34
   5  -4   3   13.47    0.81
  -5   4  -3   13.84    1.39
   6  -4   3   17.59    0.92
  -6  -4  -3   16.73    1.55
  -6   4  -3   18.71    1.62
  -7  -4  -3    5.76    1.18
  -7   4  -3    4.96    1.15
   7  -5  -3    9.34    1.20
  -7  -5   3    8.22    0.85
  -7   5   3   10.09    1.10
   7   5  -3    8.14    1.02
   6  -5  -3   16.83    1.33
  -6  -5   3   16.65    0.89
   6   5  -3   16.38    1.21
  -6   5   3   17.41    1.16
  -5  -5   3    9.53    0.63
   5  -5  -3    8.21    0.98
   5   5  -3    9.13    1.01
  -5   5   3   10.41    0.93
  -4  -5   3   23.37    0.69
   4  -5  -3   23.94    1.18
   4   5  -3   23.77    1.20
  -4   5   3   23.92    1.09
   4   5  -3   23.15    0.66
   3  -5  -3  100.48    2.64
  -3   5   3   99.11    2.49
   3   5  -3  103.00    2.65
   2  -5  -3   17.39    0.91
  -2   5   3   17.88    0.82
   2   5  -3   17.11    0.92
  -1  -5   3   62.61    1.41
   1  -5  -3   58.25    1.83
  -1   5   3   63.53    1.69
   1   5  -3   61.43    1.72
   1   5  -3   61.96    1.45
   0  -5  -3  115.12    2.71
   0  -5   3  116.39    2.65
   0   5  -3  115.63    2.71
   0   5   3  116.02    2.85
   0   5  -3  114.52    3.26
  -1  -5  -3   58.16    1.46
   1  -5   3   58.33    1.65
  -1   5  -3   58.77    1.68
   2  -5   3    2.03    0.43
  -2  -5  -3    1.64    0.55
  -2   5  -3    2.50    0.58
  -3  -5  -3    9.99    1.02
   3  -5   3   10.35    0.65
  -3   5  -3    8.84    0.97
  -4  -5  -3   19.04    1.36
   4  -5   3   18.29    0.88
  -4   5  -3   16.58    1.33
  -5  -5  -3   17.25    1.44
   5  -5   3   16.90    0.88
  -5   5  -3   17.42    1.35
   6  -5   3   14.61    0.89
  -6  -5  -3   15.56    1.51
  -6   5  -3   13.04    1.66
  -7  -5  -3    0.63    0.99
   7  -5   3    2.56    0.97
  -7   5  -3    1.06    0.96
  -7  -6   3    3.30    0.59
   7  -6  -3    0.53    0.91
   7   6  -3    1.73    0.81
  -7   6   3    1.99    0.76
  -6  -6   3    9.70    0.73
   6  -6  -3    9.87    1.13
   6   6  -3   10.79    1.18
  -6   6   3   11.42    1.08
   5  -6  -3    8.03    0.97
  -5  -6   3    7.58    0.55
   5   6  -3    6.41    0.89
   4  -6  -3   19.45    1.19
   4   6  -3   20.66    1.14
  -4   6   3   20.13    1.06
   3  -6  -3    4.40    0.63
   3   6  -3    3.38    0.64
  -3   6   3    4.26    0.54
   2  -6  -3   34.81    1.26
   2   6  -3   34.16    1.22
  -2   6   3   35.96    1.19
   1  -6  -3    4.13    0.65
  -1  -6   3    3.50    0.31
   1   6  -3    4.44    0.58
  -1   6   3    3.53    0.47
   1   6  -3    2.82    0.35
   0  -6  -3   85.11    2.09
   0  -6   3   85.04    2.03
   0   6  -3   86.02    2.09
   0   6   3   85.87    2.24
   0   6  -3   85.33    2.19
   1  -6   3  363.26    7.63
  -1  -6  -3  341.78    7.46
   1   6   3  348.87    7.79
  -1   6  -3  349.23    7.68
  -2  -6  -3   25.53    1.16
  -2  -6  -3   23.12    0.70
   2  -6   3   25.31    0.94
  -2   6  -3   24.82    1.12
  -3  -6  -3   17.59    1.12
   3  -6   3   18.61    0.84
  -3   6  -3   19.86    1.17
   4  -6   3   22.18    0.98
  -4  -6  -3   20.69    1.42
  -4   6  -3   18.38    1.40
  -5  -6  -3   20.17    1.42
   5  -6   3   21.76    0.98
  -5   6  -3   20.87    1.42
   6  -6   3    3.87    0.64
  -6  -6  -3    3.42    0.99
   7  -6   3   10.34    0.95
  -7  -6  -3    6.93    1.25
  -7   6  -3    8.67    1.41
   7  -7  -3    1.77    0.92
  -7   7   3    2.08    0.78
   7   7  -3    0.49    0.79
   6  -7  -3   61.70    2.20
  -6   7   3   60.45    2.11
   6   7  -3   61.44    2.10
   5  -7  -3   23.19    1.39
  -5   7   3   22.78    1.24
   5   7  -3   19.87    0.68
   5   7  -3   23.42    1.27
   4  -7  -3    1.83    0.71
   4   7  -3    2.63    0.69
  -4   7   3    1.97    0.58
   3  -7  -3   70.09    2.06
   3   7  -3   69.20    2.03
  -3   7   3   69.66    1.94
   2  -7  -3    4.14    0.61
  -2   7   3    5.64    0.64
   2   7  -3    3.74    0.62
   1  -7  -3   73.11    1.91
  -1  -7   3   72.90    1.63
   1   7  -3   69.27    1.67
  -1   7   3   73.52    1.96
   1   7  -3   73.54    1.99
   0  -7  -3  109.69    2.60
   0  -7   3  109.74    2.55
   0   7   3  107.09    2.75
   0   7  -3  110.47    2.68
   0   7  -3  110.26    2.59
   1  -7   3  149.70    3.47
  -1  -7  -3  146.09    3.31
  -1   7  -3  153.21    3.55
   1   7   3  147.43    3.64
  -2  -7  -3   45.51    1.20
  -2  -7  -3   52.81    1.86
   2  -7   3   51.71    1.44
  -2   7  -3   50.86    1.64
   3  -7   3   53.97    1.58
  -3  -7  -3   56.65    2.00
  -3   7  -3   56.60    1.92
  -4  -7  -3   29.15    1.61
   4  -7   3   31.39    1.17
  -4   7  -3   28.79    1.56
  -5  -7  -3    8.22    1.09
   5  -7   3    9.90    0.81
  -5   7  -3    9.02    1.17
  -6  -7  -3    6.79    1.18
  -6   7  -3    7.20    1.37
  -7  -7  -3    8.35    1.30
   7  -7   3   12.42    1.03
  -7   7  -3   11.40    1.47
   7  -8  -3    0.94    0.89
   7   8  -3   -0.37    0.76
  -7   8   3    1.80    0.77
   6  -8  -3   43.75    1.91
  -6   8   3   45.75    1.80
   6   8  -3   41.15    1.73
   5  -8  -3   90.82    2.71
  -5   8   3   88.61    2.57
   5   8  -3   90.90    2.62
   4  -8  -3    7.13    0.98
   4   8  -3    7.63    0.92
  -4   8   3    6.82    0.86
   3  -8  -3   84.35    2.39
   3   8  -3   86.41    2.36
  -3   8   3   83.96    2.27
   2  -8  -3  521.37   11.23
  -2   8   3  519.95   11.19
   2   8  -3  518.33   11.24
   1  -8  -3   56.93    1.59
  -1  -8   3   55.22    1.32
  -1   8   3   58.87    1.69
   1   8  -3   55.58    1.37
   1   8  -3   56.48    1.68
   0  -8  -3  111.15    2.68
   0  -8   3  121.07    3.03
   0   8   3  112.11    2.86
   0   8  -3  108.30    2.67
   0   8  -3  112.53    2.77
   1  -8   3    7.06    0.69
  -1  -8  -3    7.39    0.51
   1   8   3    6.58    0.78
  -1   8  -3    7.03    0.73
   2  -8   3   14.14    0.81
   2   8   3   12.07    0.96
  -2   8  -3   12.63    0.92
   3  -8   3  114.76    2.76
  -3  -8  -3  107.66    4.07
  -3   8  -3  109.83    3.25
  -4  -8  -3  332.09    7.76
   4  -8   3  330.66    7.27
  -4   8  -3  324.80    7.72
  -5  -8  -3   23.87    1.61
   5  -8   3   25.69    1.14
  -5   8  -3   25.57    1.61
   6  -8   3   39.07    1.50
  -6  -8  -3   38.94    2.07
  -6   8  -3   42.03    2.10
   7  -8   3   11.05    1.06
  -7  -8  -3    9.66    1.39
  -7   8  -3   10.02    1.43
   7  -9  -3   13.65    1.44
   7   9  -3   11.80    1.28
   6  -9  -3  190.23    4.93
   6   9  -3  188.02    4.12
  -6   9   3  185.46    4.79
   6   9  -3  190.63    4.72
   5  -9  -3  248.77    6.02
  -5   9   3  244.31    5.89
   5   9  -3  257.52    5.91
   4  -9  -3    3.05    0.82
   4   9  -3    2.75    0.71
  -4   9   3    3.70    0.81
   3  -9  -3    0.70    0.60
  -3   9   3    1.36    0.53
   3   9  -3    0.78    0.59
   2  -9  -3  103.69    2.64
  -2   9   3   97.70    2.59
   2   9  -3  102.35    2.65
   1  -9  -3   20.15    0.89
  -1  -9   3   19.07    0.62
   1   9  -3   20.00    0.91
  -1   9   3   19.55    0.92
   1   9  -3   18.93    0.66
   0  -9  -3  313.27    6.88
   0  -9   3  311.72    6.80
   0   9  -3  322.00    7.07
   0   9   3  319.18    7.09
   1  -9   3  316.33    6.95
  -1  -9  -3  309.68    6.78
   1   9   3  319.55    7.16
  -1   9  -3  318.57    7.00
   2  -9   3   41.75    1.35
   2   9   3   42.85    1.61
  -2   9  -3   44.25    1.54
   3  -9   3   85.00    2.31
  -3   9  -3   92.02    3.57
   4  -9   3   30.08    1.25
  -4  -9  -3   29.58    1.65
  -4   9  -3   30.40    1.61
  -5  -9  -3    9.04    1.15
  -5   9  -3   10.67    1.22
   6  -9   3    3.16    0.72
  -6  -9  -3    2.60    1.25
  -6   9  -3    4.15    1.03
  -7  -9  -3   15.30    1.70
   7  -9   3   19.63    1.25
  -7   9  -3   18.55    1.75
   7  10  -3    3.70    0.91
  -7  10   3    3.89    0.93
   6 -10  -3   14.83    1.28
  -6  10   3   17.45    1.28
   6  10  -3   16.73    1.30
   5 -10  -3    7.37    0.99
  -5  10   3   10.27    1.11
   5  10  -3   10.36    1.12
   4 -10  -3    3.55    0.74
  -4  10   3    4.04    0.74
   3 -10  -3  101.20    2.77
   3  10  -3  101.87    2.72
  -3  10   3  100.74    2.69
   2 -10  -3  122.46    3.12
  -2  10   3  126.28    3.13
   2  10  -3  124.66    3.13
   1 -10  -3    4.91    0.59
  -1 -10   3    3.52    0.41
  -1  10   3    5.07    0.64
   1  10  -3    5.35    0.66
   1  10  -3    4.03    0.44
   0 -10   3   16.18    0.87
   0 -10  -3   16.88    1.10
   0 -10   3   16.84    0.76
   0  10  -3   18.13    0.81
   0  10   3   20.19    1.00
  -1 -10  -3   10.38    0.60
   1 -10   3   12.43    0.76
   1  10   3   11.48    0.92
  -1  10  -3   11.93    0.84
  -2 -10  -3    4.53    0.36
   2 -10   3    5.63    0.68
   2  10   3    3.78    0.69
  -2  10  -3    3.93    0.66
   3 -10   3   83.85    2.26
   3  10   3   83.58    2.62
  -3  10  -3   86.60    2.58
  -4 -10  -3  274.09    6.65
   4 -10   3  275.48    6.20
  -4  10  -3  271.77    6.62
  -5 -10  -3    5.71    1.05
   5 -10   3    5.83    0.79
  -5  10  -3    5.52    0.95
  -6  10  -3    7.74    1.18
  -7 -10  -3   -0.01    1.01
   7 -10   3    0.57    0.70
  -7  10  -3    0.94    0.98
   7 -11  -3    6.19    1.23
   7  11  -3    5.42    0.98
  -7  11   3    9.72    1.32
   6 -11  -3   12.12    1.35
  -6  11   3   10.38    1.18
   6  11  -3    9.42    1.05
   5 -11  -3   18.73    1.36
  -5  11   3   15.28    1.25
   5  11  -3   19.36    1.48
   4 -11  -3   -0.63    0.67
  -4  11   3    0.23    0.61
   4  11  -3   -0.03    0.64
   3 -11  -3   11.97    0.94
   3  11  -3   12.96    1.01
  -3  11   3   12.94    1.01
   2 -11  -3    8.99    0.85
   2  11  -3    9.14    0.88
  -2  11   3    8.93    0.87
   1 -11  -3    3.61    0.56
  -1 -11   3    2.89    0.36
  -1  11   3    2.62    0.53
   1  11  -3    2.83    0.36
   0 -11   3   29.76    1.14
   0 -11  -3   31.55    1.05
   0 -11   3   29.16    1.02
   0  11  -3   30.43    1.05
   0  11   3   30.49    1.20
  -1 -11  -3   69.77    1.75
   1 -11   3   69.06    1.94
  -1  11  -3   68.07    1.97
   1  11   3   71.89    2.14
  -2 -11  -3    0.89    0.27
  -2  11  -3    0.47    0.53
   3 -11   3    5.12    0.73
   3  11   3    4.71    0.87
  -3  11  -3    4.34    0.82
   4  11   3  135.87    3.81
  -4  11  -3  135.94    3.79
  -5 -11  -3   34.80    1.85
   5 -11   3   32.66    1.40
  -5  11  -3   35.54    1.84
  -6 -11  -3    4.39    1.23
   6 -11   3    5.06    0.83
  -6  11  -3    4.65    1.09
   7 -11   3    4.60    0.87
  -7 -11  -3    1.68    1.09
  -7  11  -3    3.93    1.16
   7 -12  -3    2.32    1.05
  -7  12   3    2.90    0.92
   7  12  -3    0.82    0.84
   6 -12  -3   11.91    1.37
   6  12  -3   11.15    1.20
  -6  12   3   13.83    1.26
   5 -12  -3    4.88    0.88
  -5  12   3    4.83    0.84
   5  12  -3    3.98    1.48
   4 -12  -3    2.19    0.70
  -4  12   3    3.69    0.76
   4  12  -3    2.98    0.77
   3 -12  -3    8.83    1.03
   3  12  -3   10.50    0.95
  -3  12   3    8.77    0.97
   2 -12  -3    9.22    0.80
   2  12  -3   10.28    0.44
   2  12  -3   11.44    0.93
  -1 -12   3    6.78    0.53
  -1 -12   3    7.68    0.78
   1 -12  -3    7.40    0.73
   1  12  -3    7.07    0.54
  -1  12   3    7.61    0.85
   0 -12   3   19.05    1.03
   0 -12  -3   18.97    0.85
   0  12   3   19.69    1.06
   0  12  -3   20.26    0.89
   1 -12   3   59.06    1.77
  -1 -12  -3   60.40    1.58
  -1  12  -3   59.61    1.80
   1  12   3   60.13    1.98
  -2 -12  -3   12.89    0.56
   2 -12   3   13.13    0.95
  -2  12  -3   11.82    1.00
   2  12   3   12.59    1.07
   3 -12   3    6.00    0.80
   3  12   3    4.53    0.87
  -3  12  -3    5.25    0.88
   4 -12   3    4.00    0.75
   4  12   3    5.22    0.92
  -4  12  -3    5.30    0.97
   5 -12   3    1.20    0.68
  -5  12  -3    1.10    0.84
   5  12   3    1.70    0.83
   6 -12   3    7.43    0.93
  -6  12  -3    5.75    1.11
   7 -13  -3    2.75    1.11
   7  13  -3    0.05    0.85
  -7  13   3    3.42    0.95
   6 -13  -3    5.93    1.13
  -6  13   3    6.24    1.26
   6  13  -3    6.15    0.94
   5 -13  -3    0.55    0.72
  -5  13   3    1.63    0.75
   5  13  -3    0.85    0.76
   4 -13  -3    6.30    0.87
  -4  13   3    5.75    0.83
   4  13  -3    7.12    0.85
   3 -13  -3    7.16    0.91
   3  13  -3    7.13    0.85
  -3  13   3    6.56    0.83
   2 -13  -3    0.67    0.61
  -2  13   3    0.95    0.61
   2  13  -3    1.53    0.29
  -1 -13   3   12.40    0.97
   1 -13  -3   11.98    0.84
  -1 -13   3   11.39    0.67
  -1  13   3   11.96    1.26
   0 -13   3   13.54    0.89
   0 -13  -3   13.16    0.76
   0  13  -3   13.08    0.79
  -1 -13  -3   13.60    0.71
   1 -13   3   13.27    0.90
   1  13   3   12.63    1.02
  -1  13  -3   12.51    0.93
   2 -13   3    3.43    0.72
  -2 -13  -3    3.28    0.37
   2  13   3    3.65    0.75
  -2  13  -3    3.48    0.72
   3 -13   3    2.07    0.73
  -3  13  -3    1.20    0.70
   3  13   3    1.94    0.77
   4 -13   3    0.35    0.66
   4  13   3    0.28    0.73
  -4  13  -3   -0.53    0.67
   5 -13   3    0.51    0.66
   5  13   3    0.54    0.78
   6 -13   3    3.10    0.85
   6  13   3    2.44    0.96
  -6  13  -3    2.67    0.94
   6 -14  -3    2.22    1.08
   6  14  -3    2.86    0.89
  -6  14   3    2.60    0.86
   5 -14  -3    0.01    0.71
  -5  14   3    0.99    0.75
   5  14  -3   -0.36    0.73
   4 -14  -3    1.13    0.70
  -4  14   3    1.70    0.73
   4  14  -3    1.01    0.81
   3 -14  -3    2.16    0.75
   3  14  -3    2.48    0.70
  -3  14   3    1.17    0.65
   2 -14  -3    2.11    0.70
  -2 -14   3    1.29    0.67
  -2  14   3    2.44    0.69
   2  14  -3    2.07    0.34
   1 -14  -3    9.55    0.86
  -1 -14   3    9.28    0.94
  -1 -14   3    9.03    0.65
   1  14  -3    9.89    0.67
  -1  14   3   11.13    1.00
   0 -14  -3    4.68    0.59
   0 -14   3    3.16    0.65
   0  14   3    3.08    0.69
   0  14  -3    3.23    0.55
   1 -14   3    4.83    0.70
  -1  14  -3    6.43    0.74
   1  14   3    5.36    0.76
  -2 -14  -3   17.86    0.70
  -2  14  -3   17.76    1.43
   2  14   3   19.18    1.25
   3 -14   3    0.60    0.68
   3  14   3    0.65    0.74
  -3  14  -3   -0.44    0.64
   4 -14   3    7.09    0.89
  -4  14  -3    6.95    0.99
   4  14   3    4.79    0.93
   5 -14   3    3.03    0.71
   5  14   3    4.72    0.96
  -5  14  -3    4.72    1.00
   6 -14   3    5.49    0.94
  -6  14  -3    6.59    1.13
   6  14   3    5.54    1.12
   6 -15  -3    2.04    1.06
   6  15  -3   -0.30    0.79
  -6  15   3    0.68    0.83
   5 -15  -3    0.92    0.83
   5  15  -3    0.17    0.77
  -5  15   3   -0.35    0.72
   4 -15  -3    6.02    0.89
   4  15  -3    3.98    0.87
  -4  15   3    6.16    0.92
   3 -15  -3    1.13    0.73
  -3  15   3    0.61    0.67
  -2 -15   3    8.85    0.94
   2 -15  -3    9.91    0.96
  -2  15   3    8.35    1.04
   2  15  -3    8.71    0.57
  -1 -15   3    8.97    0.88
  -1 -15   3    7.76    0.77
   1 -15  -3    7.63    0.86
  -1  15   3    9.68    1.01
   1  15  -3    9.60    0.70
   0 -15  -3   10.21    0.79
   0 -15   3   11.59    1.03
   0  15   3   12.30    1.06
   0  15  -3   10.64    0.87
  -1 -15  -3   10.31    0.73
  -1  15  -3    8.91    0.94
   1  15   3   10.16    1.04
   2 -15   3   -0.34    0.64
  -2 -15  -3    0.07    0.32
  -2  15  -3    0.00    0.62
   2  15   3    0.31    0.63
   3 -15   3    1.12    0.66
   3  15   3    2.08    0.79
  -3  15  -3    2.19    0.75
   4 -15   3    8.52    1.04
   4  15   3    8.37    1.08
  -4  15  -3    8.71    1.09
   5 -15   3   20.57    1.31
   5  15   3   22.56    1.87
  -5  15  -3   21.63    1.59
   6 -15   3    5.19    0.93
  -6  15  -3    7.34    1.19
   6  15   3    6.36    1.13
   6 -16  -3    0.19    0.83
  -6  16   3    1.42    0.91
   5 -16  -3    0.54    0.85
  -5  16   3    0.86    0.81
   4 -16  -3    1.13    0.82
  -4  16   3    0.71    0.74
   3 -16  -3    6.99    0.95
  -3 -16   3    5.52    0.88
   3  16  -3    7.45    0.43
   3  16  -3    8.77    0.48
  -3  16   3    7.86    0.96
   2 -16  -3    3.18    0.76
  -2  16   3    2.86    0.77
  -1 -16   3   39.74    2.42
   1 -16  -3   34.52    1.41
   1  16  -3   35.44    1.22
  -1  16   3   37.07    1.51
   0 -16   3   52.17    2.03
   0 -16  -3   48.35    1.57
   0  16  -3   49.86    1.61
   0  16   3   51.01    1.81
  -1 -16  -3    2.10    0.49
   1 -16   3    2.16    0.73
   1  16   3    1.14    0.67
  -1  16  -3    1.21    0.63
   2 -16   3    8.46    1.04
  -2 -16  -3    7.83    0.59
   2  16   3    8.05    0.98
  -2  16  -3    7.90    0.91
   3 -16   3    7.62    0.93
   3  16   3    6.71    0.95
  -3  16  -3    9.59    1.12
   4 -16   3   -0.01    0.73
   4  16   3    0.46    0.78
  -4  16  -3    0.96    0.75
   5 -16   3   22.57    1.41
  -5  16  -3   24.35    1.67
   5  16   3   22.28    2.06
   6  16   3   21.56    1.81
  -6  16  -3   23.62    1.78
   6 -17  -3    1.57    1.00
  -6  17   3    3.23    0.96
  -5 -17   3    2.17    0.67
   5 -17  -3    1.94    0.86
  -5  17   3    1.20    0.84
  -4 -17   3   13.29    1.12
   4 -17  -3   11.28    1.23
  -4  17   3   10.49    1.23
  -3 -17   3    8.89    1.06
   3 -17  -3    8.86    1.00
  -3  17   3    9.37    1.14
   3  17  -3    9.95    0.52
   2 -17  -3   23.68    1.28
  -2 -17   3   22.22    1.18
   2  17  -3   23.67    0.89
  -2  17   3   22.52    1.37
   1 -17  -3   96.05    2.65
  -1 -17   3   97.78    2.69
   1  17  -3   95.69    2.46
  -1  17   3   99.02    2.85
   0 -17  -3    8.24    0.81
   0 -17   3    7.07    0.92
   0  17   3    7.02    0.90
   0  17  -3    7.98    0.90
  -1 -17  -3    7.00    0.70
   1 -17   3    5.80    0.78
  -1  17  -3    5.59    0.94
   1  17   3    8.86    1.03
  -2 -17  -3    4.78    0.57
   2 -17   3    3.69    0.76
   2  17   3    2.94    0.75
  -2  17  -3    4.39    0.81
   3 -17   3   27.42    1.35
   3  17   3   27.13    1.58
  -3  17  -3   26.38    1.48
   4 -17   3    0.43    0.75
   4  17   3    0.98    0.81
  -4  17  -3    1.05    0.79
   5 -17   3   25.88    1.52
   5  17   3   26.76    1.76
  -5  17  -3   24.27    1.71
  -6 -18   3   14.18    1.13
  -5 -18   3   11.60    1.11
  -5  18   3   11.16    1.36
  -4 -18   3   49.95    1.81
   4 -18  -3   51.99    2.01
  -4  18   3   50.84    2.28
   3 -18  -3    1.03    0.78
  -3 -18   3    1.30    0.68
  -3  18   3    0.17    0.74
   3  18  -3    1.30    0.34
   2 -18  -3   26.51    1.36
  -2 -18   3   24.73    1.33
  -2  18   3   24.70    1.36
   2  18  -3   24.78    0.95
  -1 -18   3  224.79    5.20
   1 -18  -3  213.50    5.91
  -1  18   3  214.86    5.30
   1  18  -3  211.09    4.92
   0 -18  -3  113.26    2.93
   0 -18   3  119.47    3.14
   0  18   3  111.69    3.20
   0  18  -3  110.57    2.94
  -1 -18  -3   11.76    0.81
   1 -18   3   11.89    1.13
   1  18   3   11.56    1.06
  -1  18  -3   12.06    1.00
  -2 -18  -3   35.16    1.20
   2 -18   3   38.90    1.57
  -2  18  -3   38.04    1.62
   2  18   3   37.61    1.72
   3 -18   3    8.12    1.00
   3  18   3    7.12    0.97
  -3  18  -3    8.82    1.13
   4 -18   3    0.24    0.71
   4  18   3   -0.42    0.82
  -4  18  -3    1.06    0.96
   5 -18   3    1.75    0.83
  -5  18  -3    3.70    1.02
   5  18   3    1.79    0.96
  -5 -19   3    7.34    0.92
   5 -19  -3    6.90    1.08
  -5  19   3    4.95    1.02
  -4 -19   3   10.61    1.05
   4 -19  -3    9.11    1.16
  -4  19   3    9.81    1.31
   3 -19  -3    3.31    0.84
  -3 -19   3    3.14    0.81
  -3  19   3    2.86    0.85
   2 -19  -3   42.51    1.69
  -2 -19   3   42.67    1.66
   2  19  -3   39.47    1.28
  -2  19   3   39.40    1.70
   1 -19  -3  195.28    4.73
  -1 -19   3  205.46    4.82
   1  19  -3  189.11    4.53
  -1  19   3  193.20    4.89
   0 -19   3    4.95    0.92
   0 -19  -3    5.45    0.71
   0  19  -3    6.19    0.86
   0  19   3    4.58    0.88
   1 -19   3    1.76    0.78
  -1 -19  -3    1.53    0.52
   1  19   3    0.63    0.67
  -1  19  -3    0.80    0.64
  -2 -19  -3   32.87    1.13
   2 -19   3   35.02    1.61
  -2  19  -3   31.90    1.54
   2  19   3   33.56    1.66
   3 -19   3   11.31    1.10
   3  19   3   11.75    1.25
  -3  19  -3   13.70    1.26
   4 -19   3    3.65    0.97
   4  19   3    4.74    1.18
  -4  19  -3    3.62    0.92
   5 -19   3   20.78    1.52
   5  19   3   21.32    1.67
  -5  19  -3   23.33    1.68
   5 -20  -3    0.77    0.96
  -5 -20   3    0.28    0.77
  -5  20   3    0.38    0.87
  -4 -20   3    0.74    0.77
   4 -20  -3    2.09    0.93
  -4  20   3    1.31    0.91
  -3 -20   3    0.33    0.73
   3 -20  -3   -0.12    0.66
  -3  20   3    0.56    0.78
   3  20  -3    1.27    0.38
   2 -20  -3    2.49    0.72
  -2 -20   3    5.24    0.91
  -2  20   3    1.83    0.77
  -1 -20   3    3.62    0.85
   1 -20  -3    2.28    0.70
   1  20  -3    2.53    0.57
  -1  20   3    2.53    0.81
   0 -20  -3    8.93    0.94
   0 -20   3   10.00    1.08
   0  20   3    9.41    1.18
   1 -20   3    3.71    0.81
  -1  20  -3    5.75    0.82
   1  20   3    3.05    0.79
  -2 -20  -3    2.83    0.48
   2 -20   3    2.51    0.87
  -2  20  -3    2.62    0.77
   2  20   3    1.01    0.75
   3 -20   3    1.77    0.80
   3  20   3    1.67    0.94
  -3  20  -3    3.79    0.86
   4 -20   3   11.44    1.59
   4  20   3    8.39    1.17
  -4  20  -3   13.10    1.39
   5 -20   3    1.72    0.91
  -5  20  -3    3.00    1.02
   5  20   3    1.16    0.98
   5 -21  -3    3.14    1.07
  -5 -21   3    3.79    0.85
  -5  21   3    2.61    0.99
  -4 -21   3   -0.08    0.76
  -4  21   3    0.29    0.83
  -3 -21   3    0.92    0.82
   3 -21  -3    3.29    0.92
   3  21  -3    2.75    0.44
  -3  21   3    1.23    0.87
  -2 -21   3    7.24    0.93
   2 -21  -3    8.59    1.01
  -2  21   3    7.34    1.24
   2  21  -3   10.43    0.79
  -1 -21   3    5.33    0.96
   1 -21  -3    5.62    0.84
  -1  21   3    5.19    0.98
   1  21  -3    6.05    0.83
   0 -21  -3   73.23    2.24
   0 -21   3   73.20    2.37
   0  21  -3   67.81    2.16
   0  21   3   72.52    2.47
   1 -21   3    1.56    0.88
  -1 -21  -3    3.04    0.61
  -1  21  -3    3.76    0.77
   1  21   3    0.93    0.77
   2 -21   3    1.16    0.78
  -2 -21  -3    3.54    0.51
  -2  21  -3    2.01    0.78
   2  21   3    1.89    0.85
   3 -21   3    3.52    0.88
   3  21   3    4.69    0.99
   4 -21   3    5.80    0.98
  -4  21  -3   10.81    1.44
   4  21   3    8.79    1.23
  -4 -22   3    0.59    0.83
   4 -22  -3    1.23    0.87
  -4  22   3    2.07    0.97
   3 -22  -3   10.95    1.30
  -3 -22   3   10.07    1.10
   3  22  -3   13.70    0.76
  -3  22   3    9.81    1.18
  -2 -22   3   31.76    1.59
   2 -22  -3   31.82    1.59
  -2  22   3   30.12    1.70
   2  22  -3   32.96    1.23
  -1 -22   3   11.44    1.21
   1 -22  -3   12.85    1.10
  -1  22   3   10.59    1.35
   1  22  -3   11.75    1.02
   0 -22   3   20.72    1.41
   0 -22  -3   21.55    1.22
   0  22  -3   21.60    1.22
  -1 -22  -3    2.67    0.62
   1 -22   3    2.09    0.81
  -1  22  -3    1.95    0.73
  -2 -22  -3   10.62    0.77
   2 -22   3    8.74    1.10
  -2  22  -3    7.38    1.00
   2  22   3    9.59    1.30
  -3  22  -3   12.51    1.31
   3  22   3   10.01    1.33
   4 -22   3    3.59    1.03
  -4  22  -3    6.02    1.05
   4  22   3    2.02    1.01
   4 -23  -3    0.07    0.84
  -4 -23   3    0.01    0.80
  -4  23   3   -0.04    0.86
   3 -23  -3   11.03    1.34
  -3 -23   3    7.17    1.04
  -3  23   3    8.33    1.14
  -2 -23   3    3.16    0.91
   2 -23  -3    1.97    0.82
  -2  23   3    2.05    0.90
   2  23  -3    2.34    0.56
   1 -23  -3    3.42    0.78
  -1 -23   3    2.65    0.87
   1  23  -3    2.92    0.63
  -1  23   3    1.71    0.88
   0 -23  -3    2.21    0.71
   0 -23   3    0.26    0.77
   0  23  -3    1.56    0.65
   0  23   3   -0.35    0.80
   1 -23   3    2.13    0.96
  -1  23  -3    3.10    0.79
   1  23   3    1.69    0.90
   2 -23   3    1.47    1.03
   2  23   3    1.79    0.91
  -2  23  -3    2.47    0.85
   3 -23   3   11.96    1.26
  -3  23  -3   14.60    1.38
   3  23   3   11.00    1.35
  -3 -24   3    2.96    0.96
   3 -24  -3    2.08    0.99
  -3  24   3    2.40    0.99
  -2 -24   3    6.03    1.05
  -2  24   3    3.74    1.00
   2  24  -3    8.50    0.87
   1 -24  -3    0.99    0.76
  -1 -24   3    1.19    0.88
   1  24  -3    1.78    0.64
  -1  24   3    0.14    0.88
   0 -24   3    1.12    0.95
   0 -24  -3    2.40    0.75
   0  24  -3    3.18    0.74
   0  24   3    0.87    0.89
   1 -24   3    6.52    1.03
  -1 -24  -3    8.29    0.92
  -1  24  -3   10.04    1.19
   1  24   3    7.41    1.17
  -2 -24  -3   10.31    0.85
   2 -24   3    7.57    1.15
  -2  24  -3    7.53    1.17
   2  24   3    7.26    1.21
   3 -24   3    3.73    0.95
  -3  24  -3    5.88    1.06
   3  24   3    4.34    1.13
  -3 -25   3    3.29    0.99
   3 -25  -3    5.56    1.09
  -3  25   3    4.87    1.14
  -2 -25   3    3.96    0.99
   2 -25  -3    3.67    0.97
  -2  25   3    3.79    0.97
   1 -25  -3    7.17    1.00
  -1 -25   3    6.19    1.09
  -1  25   3    5.73    1.15
   1  25  -3    9.11    1.01
   0 -25   3    4.55    1.53
   0 -25  -3    5.94    0.87
   0  25  -3    6.41    0.89
   0  25   3    4.12    1.06
  -1 -25  -3   11.14    1.02
   1 -25   3   11.22    1.34
  -1  25  -3   12.61    1.25
   1  25   3   10.50    1.31
   2 -25   3    1.71    0.93
  -2 -25  -3    3.16    0.59
  -2  25  -3    2.98    0.89
   2  25   3    1.58    1.03
   2 -26  -3   15.61    1.47
  -2  26   3   11.35    1.51
   2  26  -3   17.98    1.11
   1 -26  -3   12.99    1.26
  -1 -26   3   10.93    2.06
   1  26  -3   15.21    1.13
  -1  26   3    8.50    1.25
   0 -26  -3    5.76    0.92
   0 -26   3    3.84    1.03
   0  26   3    5.90    1.17
   1 -26   3    4.26    1.01
   1  26   3    4.21    1.15
  -7   0   4    8.31    0.90
  -6   0   4    3.70    0.57
   6   0  -4    2.02    0.87
   5   0  -4   17.22    1.32
  -5   0   4   16.23    0.86
  -4   0   4  223.41    5.02
   4   0  -4  232.41    5.49
   4   0  -4  229.52    5.07
  -3   0   4    9.79    0.57
   3   0  -4    8.81    0.93
  -2   0   4  694.37   15.04
   2   0  -4  701.11   15.07
  -2   0   4  712.67   14.76
   1   0  -4  705.73   14.98
  -1   0   4  696.26   14.85
  -1   0   4  703.14   14.86
   0   0  -4   28.48    1.09
   0   0  -4   30.53    1.12
  -1   0  -4    1.99    0.54
  -1   0  -4    2.07    0.46
  -2   0  -4  429.19    9.58
  -3   0  -4   89.80    3.09
   3   0   4   89.29    2.14
  -4   0  -4    5.07    0.92
   4   0   4    6.47    0.55
   5   0   4   31.61    0.95
  -5   0  -4   32.73    1.77
  -6   0  -4    1.74    0.97
  -7   0  -4   13.20    1.71
   7  -1  -4   35.29    1.87
  -7  -1   4   36.39    1.42
   7   1  -4   35.68    1.85
  -7   1   4   37.58    1.55
  -6  -1   4    1.98    0.48
   6  -1  -4    3.24    0.93
  -6   1   4    2.62    0.55
   6   1  -4    1.10    0.87
   5  -1  -4   52.76    1.96
  -5  -1   4   52.92    1.51
  -5   1   4   53.31    1.59
   5   1  -4   55.37    2.04
   5   1  -4   49.81    1.54
  -4  -1   4   14.79    0.70
   4  -1  -4   13.67    1.07
  -4   1   4   14.20    0.77
   4   1  -4   13.36    1.06
   3  -1  -4    6.73    0.60
   3  -1  -4    6.71    0.81
  -3  -1   4    5.70    0.47
  -3   1   4    6.29    0.55
   3   1  -4    5.62    0.80
   2  -1  -4   83.71    2.25
  -2  -1   4   77.78    1.86
  -2  -1   4   78.95    1.92
  -2   1   4   74.11    1.94
   2   1  -4   80.97    2.25
  -2   1   4   74.49    1.98
  -1  -1   4 1553.95   33.27
  -1   1   4 1597.13   32.92
   0  -1   4  135.89    3.31
   0  -1  -4  139.78    3.33
   0   1  -4  138.72    3.32
   0   1  -4  145.28    3.36
  -1  -1  -4   91.00    2.27
  -1  -1  -4   93.70    2.52
  -1   1  -4   92.96    2.49
  -1   1  -4   89.81    2.73
   2  -1   4    7.77    0.60
  -2  -1  -4    7.66    0.95
  -2  -1  -4    9.01    0.59
  -2   1  -4    8.84    0.95
  -3  -1  -4   17.38    1.30
   3  -1   4   17.12    0.75
   3   1   4   16.49    0.69
  -3   1  -4   16.56    1.50
  -4  -1  -4    3.98    0.94
  -4   1  -4    4.76    1.01
   4   1   4    4.16    0.47
  -5  -1  -4   46.87    2.16
  -5   1  -4   49.46    2.21
   5   1   4   45.91    1.20
   6  -1   4   17.03    1.04
  -6  -1  -4   12.12    1.53
  -6   1  -4   14.35    1.59
  -7  -1  -4   11.49    1.54
  -7   1  -4   11.01    1.52
   7  -2  -4    0.94    0.96
   7   2  -4    0.94    0.92
   6  -2  -4    2.53    0.79
  -6  -2   4    1.52    0.46
   6   2  -4    0.04    0.80
  -6   2   4    1.63    0.54
   5  -2  -4   21.86    1.42
  -5   2   4   23.14    1.06
   5   2  -4   21.07    0.93
   5   2  -4   22.15    1.42
  -4  -2   4   22.19    0.77
   4  -2  -4   22.19    1.26
  -4   2   4   22.97    0.98
   4   2  -4   22.39    0.78
   4   2  -4   21.88    1.24
  -3  -2   4    1.17    0.27
   3  -2  -4    0.68    0.55
   3  -2  -4    1.18    0.41
  -3  -2   4    0.85    0.29
   3   2  -4    1.01    0.58
  -3   2   4    0.60    0.39
  -2  -2   4   78.64    1.79
   2  -2  -4   77.80    2.17
  -2  -2   4   73.17    1.83
  -2   2   4   78.48    1.96
   2   2  -4   77.03    2.18
  -1  -2   4   36.88    1.15
  -1  -2   4   39.37    1.15
   1  -2  -4   38.47    1.35
  -1   2   4   38.90    1.31
   1   2  -4   38.49    1.34
  -1   2   4   37.14    1.25
   0  -2  -4   42.27    1.46
   0  -2   4   39.59    1.26
   0   2  -4   41.21    1.32
   0   2   4   40.99    1.34
   0   2  -4   39.04    1.33
  -1  -2  -4   18.26    1.05
  -1  -2  -4   17.07    0.79
  -1   2  -4   18.59    0.98
  -1   2  -4   18.19    0.84
   2  -2   4   19.96    0.84
  -2  -2  -4   19.95    0.78
  -2  -2  -4   20.28    1.12
  -2   2  -4   21.46    1.17
  -3  -2  -4   13.60    1.19
   3  -2   4   13.24    0.72
  -3   2  -4   13.81    1.43
   3   2   4   11.42    0.58
  -4  -2  -4    0.87    0.80
   4  -2   4    1.26    0.45
   4   2   4    1.36    0.30
  -4   2  -4    0.28    0.77
  -5  -2  -4    0.50    0.87
   5  -2   4    1.38    0.42
  -5   2  -4    1.18    0.94
  -6  -2  -4   10.29    1.36
   6  -2   4   11.86    0.68
  -6   2  -4   11.94    1.54
  -7  -2  -4    0.16    1.03
  -7   2  -4    1.06    1.02
   7  -3  -4    0.90    0.92
   7   3  -4    0.28    0.87
   6  -3  -4    0.73    0.87
  -6   3   4    2.30    0.62
   6   3  -4    0.29    0.76
  -5  -3   4    2.86    0.40
   5  -3  -4    1.98    0.79
   5   3  -4    1.03    0.82
   5   3  -4    2.82    0.40
  -5   3   4    3.02    0.58
  -4  -3   4   10.96    0.48
   4  -3  -4    8.77    1.59
   4   3  -4   12.07    1.13
  -4   3   4   11.53    0.82
   3  -3  -4   23.94    1.17
  -3   3   4   25.11    0.97
   3   3  -4   24.66    1.25
   2  -3  -4   57.30    1.81
  -2  -3   4   56.37    1.39
  -2  -3   4   59.23    1.36
  -2   3   4   58.47    1.60
   2   3  -4   58.94    1.79
  -1  -3   4    7.37    0.54
  -1  -3   4    9.82    0.55
   1  -3  -4    6.98    0.76
   1   3  -4    7.93    0.73
  -1   3   4    8.19    0.68
   0  -3   4   14.79    0.73
   0  -3  -4   14.40    0.93
   0   3   4   14.83    0.84
   0   3  -4   14.44    0.79
   0   3  -4   14.00    0.86
  -1  -3  -4    6.30    0.57
  -1  -3  -4    6.71    0.83
  -1   3  -4    8.34    0.77
  -1   3  -4    6.85    0.66
   2  -3   4    3.50    0.50
  -2  -3  -4    3.50    0.42
  -2  -3  -4    4.11    0.74
  -2   3  -4    3.21    0.65
   3  -3   4   16.84    0.84
  -3  -3  -4   16.11    1.27
   3   3   4   15.58    0.61
  -3   3  -4   14.90    1.31
   4  -3   4    6.69    0.67
  -4  -3  -4    6.49    1.02
  -4   3  -4    6.27    1.07
   4   3   4    6.14    0.40
   5  -3   4   18.12    0.84
  -5  -3  -4   16.80    1.54
  -5   3  -4   17.85    1.56
  -6  -3  -4   11.56    1.56
   6  -3   4   12.13    0.72
  -6   3  -4   11.47    1.51
  -7  -3  -4    5.49    1.29
  -7   3  -4    4.78    1.25
   7  -4  -4    0.83    0.91
   7   4  -4    0.94    0.88
  -7   4   4    1.87    0.68
   6  -4  -4    0.87    0.91
   6   4  -4    2.31    0.86
   5  -4  -4   25.36    1.51
   5   4  -4   25.62    1.46
  -5   4   4   25.48    1.18
   5   4  -4   25.02    0.74
   4  -4  -4   25.81    1.99
  -4   4   4   23.45    1.05
   4   4  -4   24.15    1.36
   3  -4  -4   11.04    0.91
  -3   4   4   11.81    0.77
   3   4  -4    9.59    0.90
   2  -4  -4    1.17    0.53
  -2   4   4    1.69    0.46
   2   4  -4    0.31    0.56
  -1  -4   4   34.84    1.00
   1  -4  -4   36.11    1.27
  -1   4   4   36.32    1.22
   1   4  -4   33.93    1.31
   0  -4   4   27.70    0.96
   0  -4  -4   26.21    1.16
   0   4  -4   28.22    1.04
   0   4   4   26.16    1.10
   0   4  -4   26.04    1.06
  -1  -4  -4   18.63    1.07
  -1  -4  -4   17.93    0.77
  -1   4  -4   16.30    0.95
  -1   4  -4   17.62    0.87
   2  -4   4    6.84    0.65
  -2  -4  -4    6.51    0.53
  -2  -4  -4    7.34    0.87
  -2   4  -4    7.67    0.83
   3  -4   4   22.80    0.97
  -3  -4  -4   22.94    1.41
  -3   4  -4   20.67    1.29
   3   4   4   20.92    0.67
   4  -4   4   20.76    0.93
  -4  -4  -4   20.00    1.40
  -4   4  -4   19.09    1.38
  -5  -4  -4   16.45    1.53
   5  -4   4   16.61    0.90
  -5   4  -4   15.03    1.48
   6  -4   4    7.34    0.71
  -6  -4  -4    5.86    1.17
  -6   4  -4    5.67    1.11
  -7  -4  -4    0.90    1.04
  -7   4  -4   -0.57    1.01
   7  -5  -4    1.58    0.97
  -7   5   4    1.77    0.70
   7   5  -4    0.98    0.86
   6  -5  -4    1.34    0.93
   6   5  -4    1.87    0.84
  -6   5   4    2.77    0.67
   5  -5  -4    0.90    0.85
   5   5  -4    2.26    0.82
  -5   5   4    1.49    0.59
   4  -5  -4    0.51    0.76
   4   5  -4    1.21    0.67
  -4   5   4    0.54    0.53
   3  -5  -4   23.58    1.26
  -3   5   4   24.52    1.04
   3   5  -4   23.08    1.25
   2  -5  -4   24.98    1.12
  -2   5   4   25.51    1.03
   2   5  -4   26.36    1.20
  -1  -5   4   19.23    0.66
   1  -5  -4   19.76    0.95
   1   5  -4   18.72    0.71
   1   5  -4   18.62    0.96
  -1   5   4   18.57    0.89
   0  -5   4   57.36    1.54
   0  -5  -4   57.68    1.81
   0   5   4   56.75    1.75
   0   5  -4   57.65    1.72
   0   5  -4   57.38    1.63
  -1  -5  -4   75.05    1.92
  -1   5  -4   77.69    2.06
  -1   5  -4   79.43    2.16
   1   5   4   75.66    2.24
  -2  -5  -4    6.42    0.50
   2  -5   4    6.07    0.68
  -2  -5  -4    6.03    0.78
  -2   5  -4    6.78    0.91
   3  -5   4    7.48    0.77
  -3  -5  -4    7.33    0.98
  -3   5  -4    7.52    0.99
  -4  -5  -4    2.32    0.87
   4  -5   4    1.97    0.58
  -4   5  -4    2.47    0.92
   5  -5   4   11.66    0.84
  -5  -5  -4   14.33    1.48
  -5   5  -4   10.61    1.37
   6  -5   4    1.12    0.52
  -6  -5  -4    1.25    0.97
  -6   5  -4    1.17    0.95
  -7  -5  -4    2.19    1.13
  -7   5  -4    2.04    1.12
   7  -6  -4   -0.48    1.37
  -7   6   4    1.48    0.70
   7   6  -4    0.28    0.89
   6  -6  -4    1.16    0.92
   6   6  -4    0.14    0.81
  -6   6   4    0.84    0.62
   5  -6  -4    1.51    0.87
   5   6  -4    0.93    0.76
  -5   6   4    1.26    0.77
   4  -6  -4    7.45    0.91
  -4   6   4    6.61    0.79
   4   6  -4    6.29    0.90
   3  -6  -4   15.82    1.04
   3   6  -4   15.56    1.04
  -3   6   4   17.17    0.92
   2  -6  -4   12.83    0.95
   2   6  -4   13.15    0.90
  -2   6   4   13.39    0.82
   1  -6  -4   12.53    0.77
  -1  -6   4   13.30    0.53
   1   6  -4   11.44    0.82
   1   6  -4   12.88    0.59
  -1   6   4   13.00    0.81
   0  -6  -4   11.75    0.78
   0  -6   4   13.54    0.68
   0   6   4   12.96    0.87
   0   6  -4   11.32    0.78
   0   6  -4   11.62    0.75
   1  -6   4    6.85    0.65
  -1  -6  -4    6.82    0.57
  -1   6  -4    6.68    0.81
   1   6   4    6.74    0.84
   2  -6   4    7.57    0.73
  -2  -6  -4    8.16    0.52
  -2  -6  -4    7.85    1.00
  -2   6  -4    6.92    0.93
   3  -6   4   37.97    1.30
  -3  -6  -4   37.26    1.75
  -3   6  -4   37.24    1.68
   4  -6   4   57.86    1.73
  -4  -6  -4   59.46    2.31
  -4   6  -4   56.46    2.27
  -5  -6  -4    5.46    1.04
   5  -6   4    6.62    0.80
  -5   6  -4    7.16    1.14
  -6  -6  -4    0.01    0.94
   6  -6   4    1.96    0.61
  -6   6  -4    1.07    0.99
  -7  -6  -4    4.61    1.26
  -7   6  -4    3.00    1.13
   7  -7  -4    1.75    1.74
  -7   7   4    3.58    0.79
   7   7  -4    2.79    0.99
   6  -7  -4    8.53    1.18
   6   7  -4    8.17    1.09
  -6   7   4   10.66    1.09
   5  -7  -4    1.10    0.86
   5   7  -4    1.51    0.75
  -5   7   4    1.89    0.65
   4  -7  -4    1.95    0.74
   4   7  -4    1.15    1.06
  -4   7   4    2.68    0.63
   3  -7  -4   27.63    1.36
  -3   7   4   27.19    1.20
   3   7  -4   25.38    1.34
   2  -7  -4   22.50    1.14
   2   7  -4   20.64    1.15
  -2   7   4   22.78    1.07
  -1  -7   4   14.10    0.55
   1  -7  -4   13.72    0.87
   1   7  -4   12.83    0.87
  -1   7   4   14.06    0.86
   1   7  -4   13.44    0.61
   0  -7  -4   54.85    1.56
   0  -7   4   52.37    1.46
   0   7  -4   53.14    1.54
   0   7   4   55.13    1.75
   0   7  -4   54.14    1.64
   1  -7   4  111.95    2.75
  -1  -7  -4  102.57    2.54
   1   7   4  106.74    2.91
  -1   7  -4  106.24    2.78
   2  -7   4    1.64    0.56
  -2  -7  -4    2.21    0.36
  -2   7  -4    1.71    0.63
  -3  -7  -4   16.59    1.33
   3  -7   4   16.26    0.94
  -3   7  -4   14.33    1.25
  -4  -7  -4   21.36    1.57
   4  -7   4   21.98    1.11
  -4   7  -4   20.35    1.52
   5  -7   4    0.29    0.56
  -5  -7  -4    0.75    0.94
  -5   7  -4    0.74    0.91
  -6  -7  -4    3.47    1.09
   6  -7   4    5.94    0.74
  -6   7  -4    4.99    1.18
   7  -7   4   21.48    1.16
  -7  -7  -4   16.21    1.85
  -7   7  -4   19.05    1.86
   7  -8  -4    2.67    1.06
   7   8  -4    2.03    0.98
   6  -8  -4   11.70    1.27
  -6   8   4   14.36    1.19
   6   8  -4   13.04    1.40
   5  -8  -4    4.68    0.98
  -5   8   4    3.63    0.74
   5   8  -4    5.21    0.93
   4  -8  -4    1.47    0.72
   4   8  -4    1.33    1.18
  -4   8   4    2.44    0.85
   3  -8  -4    9.54    0.99
  -3   8   4    9.16    0.93
   3   8  -4    8.34    0.92
   2  -8  -4   27.47    1.20
  -2   8   4   28.67    1.18
   2   8  -4   27.43    1.22
   1  -8  -4    1.69    0.52
  -1  -8   4    0.82    0.27
   1   8  -4    1.55    0.62
   1   8  -4    1.27    0.32
   0  -8  -4   67.84    1.82
   0  -8   4   65.34    1.70
   0   8  -4   65.42    1.80
   0   8   4   66.61    2.01
   0   8  -4   63.14    1.88
  -1  -8  -4   19.08    0.80
   1  -8   4   19.59    0.97
  -1   8  -4   18.92    1.04
   1   8   4   21.28    1.17
   2  -8   4    3.40    0.58
  -2  -8  -4    4.34    0.46
   2   8   4    3.68    0.76
  -2   8  -4    3.88    0.73
  -3  -8  -4   42.13    1.86
   3  -8   4   41.38    1.44
  -3   8  -4   39.29    1.75
   4  -8   4   74.70    2.16
  -4  -8  -4   77.01    2.71
  -4   8  -4   80.30    2.69
   5  -8   4   14.49    1.30
  -5  -8  -4   14.45    1.52
  -5   8  -4   12.86    1.46
  -6  -8  -4    2.19    1.09
   6  -8   4    1.75    0.65
  -6   8  -4    2.34    1.04
   7  -9  -4    2.95    1.12
   7   9  -4    1.76    0.99
   6  -9  -4    7.93    1.21
  -6   9   4   10.19    1.16
   6   9  -4    9.95    1.24
   5  -9  -4   24.74    1.45
   5   9  -4   25.83    1.47
  -5   9   4   25.49    1.38
   4  -9  -4    0.82    0.77
   4   9  -4    2.58    0.83
  -4   9   4    2.35    0.68
   3  -9  -4   81.18    2.74
  -3   9   4   89.74    2.53
   3   9  -4   86.92    2.55
   2  -9  -4    2.49    0.61
  -2   9   4    3.92    0.65
   2   9  -4    1.89    0.64
   1  -9  -4   15.65    0.92
  -1  -9   4   14.17    0.58
   1   9  -4   15.12    1.01
  -1   9   4   14.93    0.96
   1   9  -4   14.60    0.65
   0  -9  -4    2.34    0.50
   0  -9   4    1.43    0.40
   0   9  -4    2.70    0.59
   0   9   4    2.12    0.58
   0   9  -4    2.09    0.47
  -1  -9  -4    4.42    0.49
   1  -9   4    4.23    0.63
  -1   9  -4    4.95    0.68
   1   9   4    3.19    0.71
  -2  -9  -4    0.47    0.32
   2  -9   4    1.44    0.63
  -2   9  -4    1.38    0.65
   2   9   4    0.16    0.64
   3  -9   4   64.98    1.93
  -3   9  -4   63.64    2.24
   4  -9   4   35.33    1.53
  -4  -9  -4   34.47    1.84
  -4   9  -4   32.12    1.76
  -5  -9  -4    0.24    0.89
   5  -9   4    1.02    0.65
  -5   9  -4    1.73    0.91
  -6  -9  -4    2.78    1.01
   6  -9   4    2.14    0.67
  -6   9  -4    1.53    1.00
   7 -10  -4    3.22    1.14
   7  10  -4    2.54    1.01
   6 -10  -4   71.58    2.60
   6  10  -4   73.45    2.50
  -6  10   4   74.03    2.48
   5 -10  -4   10.52    1.19
   5  10  -4    9.07    1.06
  -5  10   4    8.07    1.10
   4 -10  -4    9.66    1.15
  -4  10   4    5.19    0.78
   4  10  -4    4.60    0.90
   3 -10  -4   11.59    1.28
  -3  10   4   11.39    0.99
   3  10  -4    9.88    1.07
   2 -10  -4   14.86    0.97
  -2  10   4   15.24    1.15
   2  10  -4   14.60    1.11
   1 -10  -4   23.14    1.09
  -1 -10   4   20.71    0.73
   1  10  -4   22.59    1.10
  -1  10   4   23.59    1.16
   1  10  -4   22.92    0.81
   0 -10   4   56.59    1.78
   0 -10   4   52.89    1.70
   0 -10  -4   55.43    1.61
   0  10   4   54.02    1.84
   0  10  -4   51.89    1.58
  -1 -10  -4   15.80    0.76
   1 -10   4   16.51    1.03
   1  10   4   15.94    1.13
  -1  10  -4   15.32    0.97
  -2 -10  -4    5.80    0.50
   2 -10   4    5.27    0.75
   2  10   4    4.66    0.78
  -2  10  -4    5.89    0.79
   3 -10   4  106.15    2.77
   3  10   4  101.52    3.14
  -3  10  -4  105.73    3.06
   4 -10   4   10.92    1.05
  -4  10  -4    9.81    1.26
  -5 -10  -4   19.21    1.76
   5 -10   4   18.30    1.16
   6 -10   4    1.92    0.72
  -6 -10  -4    3.33    1.14
  -6  10  -4    2.41    1.05
   7 -11  -4    4.02    1.06
   6 -11  -4    1.58    0.96
   6  11  -4    2.08    0.91
  -6  11   4    3.24    0.84
   5 -11  -4   17.79    1.31
  -5  11   4   17.67    1.32
   5  11  -4   15.96    1.38
   4 -11  -4    2.44    0.77
  -4  11   4    2.32    0.74
   4  11  -4    1.89    0.79
   3 -11  -4   12.05    1.03
  -3  11   4   13.28    1.12
   3  11  -4   12.30    1.60
   2 -11  -4    9.25    0.88
  -2  11   4    8.54    0.95
   2  11  -4    9.31    1.02
  -1 -11   4    0.72    0.33
   1 -11  -4    0.90    0.59
   1  11  -4    2.01    0.70
   1  11  -4    1.39    0.38
  -1  11   4    1.89    0.76
   0 -11  -4   62.55    1.80
   0 -11   4   61.87    1.92
   0  11  -4   61.53    1.75
   0  11   4   61.93    2.04
  -1 -11  -4   26.50    1.03
   1 -11   4   29.31    1.31
  -1  11  -4   27.82    1.24
   1  11   4   29.75    1.42
  -2 -11  -4    7.95    0.54
   2 -11   4    9.26    0.96
   2  11   4    8.37    1.09
  -2  11  -4    8.05    1.02
   3 -11   4   53.40    2.02
   3  11   4   52.88    2.11
  -3  11  -4   51.05    2.00
   4 -11   4    5.87    0.85
  -4  11  -4    5.58    1.01
   4  11   4    4.51    0.97
   5 -11   4    2.70    0.77
  -5  11  -4    3.06    1.01
   6 -11   4    7.08    0.91
  -6 -11  -4    5.93    1.22
  -6  11  -4    8.76    1.30
   6  12  -4    1.79    0.92
   5 -12  -4   16.89    1.38
  -5  12   4   16.46    1.28
   5  12  -4   17.16    1.32
   4 -12  -4    0.07    0.69
  -4  12   4    0.64    0.70
   4  12  -4    0.63    0.72
   3 -12  -4   29.40    1.47
   3  12  -4   31.70    1.55
  -3  12   4   27.80    1.40
   2 -12  -4    7.21    0.88
  -2  12   4    6.83    0.87
   2  12  -4    6.30    0.91
  -1 -12   4   12.15    0.65
   1 -12  -4   12.77    0.96
   1  12  -4   13.82    0.71
  -1  12   4   14.83    1.00
   0 -12  -4    4.25    0.61
   0 -12   4    4.73    0.81
   0  12  -4    3.72    0.57
   0  12   4    4.24    0.77
   1 -12   4   32.89    1.41
  -1  12  -4   32.41    1.37
   1  12   4   34.25    1.55
  -2 -12  -4    3.59    0.41
   2 -12   4    4.51    1.31
   2  12   4    3.45    0.84
   3 -12   4    8.96    1.02
   3  12   4    6.40    0.97
  -3  12  -4    7.51    0.98
   4 -12   4    6.25    0.86
  -4  12  -4    7.93    1.05
   4  12   4    6.51    1.00
   5 -12   4    1.38    0.77
   5  12   4    1.79    0.94
  -5  12  -4    0.92    0.86
   6 -12   4    5.70    0.91
  -6  12  -4    6.33    1.15
   6  12   4    5.20    1.13
   6 -13  -4    3.18    1.13
  -6  13   4    4.25    0.93
   6  13  -4    2.45    0.94
   5 -13  -4    1.83    0.91
  -5  13   4    1.60    0.80
   5  13  -4    0.33    0.83
   4 -13  -4    8.33    1.08
  -4  13   4    5.75    0.89
   4  13  -4    6.50    0.94
   3 -13  -4    2.37    0.79
  -3  13   4    2.26    0.77
   3  13  -4    2.14    0.78
   2 -13  -4   63.85    2.16
   2  13  -4   60.27    2.35
  -2  13   4   63.79    2.08
   1 -13  -4    9.23    0.91
   1  13  -4    9.03    0.77
  -1  13   4    9.64    1.03
   0 -13   4    4.72    1.35
   0 -13  -4    4.91    0.66
   0  13   4    7.07    0.96
   0  13  -4    5.92    0.66
  -1 -13  -4   17.78    0.88
   1 -13   4   23.98    1.48
   1  13   4   19.34    1.19
  -1  13  -4   16.62    1.09
  -2 -13  -4    1.95    0.38
   2 -13   4    1.39    0.75
   2  13   4    0.08    0.61
  -2  13  -4    3.48    0.77
   3 -13   4    2.82    0.79
  -3  13  -4    1.12    0.75
   3  13   4    2.17    0.86
   4 -13   4   11.27    1.11
  -4  13  -4   12.51    1.31
   4  13   4   12.08    1.39
   5 -13   4    5.87    0.92
   5  13   4    4.57    1.03
  -5  13  -4    7.20    1.15
   6 -13   4    1.48    0.80
  -6  13  -4    1.40    1.00
   6  13   4    0.80    0.93
   6 -14  -4    3.84    1.12
  -6  14   4    4.77    0.98
   6  14  -4    2.48    0.97
   5 -14  -4    5.18    1.06
  -5  14   4    5.28    0.97
   5  14  -4    4.32    0.96
   4 -14  -4    1.13    0.84
   4  14  -4    1.97    0.82
  -4  14   4    2.12    0.77
   3 -14  -4    2.25    0.78
   3  14  -4    3.69    0.84
  -3  14   4    2.60    0.76
   2 -14  -4   17.48    1.21
  -2  14   4   17.50    1.24
  -1 -14   4   31.64    1.07
  -1 -14   4   33.32    1.52
   1 -14  -4   34.11    1.39
  -1  14   4   33.88    1.52
   1  14  -4   32.52    1.30
   0 -14  -4   40.42    1.38
   0 -14   4   37.79    1.51
   0  14  -4   36.81    1.35
   0  14   4   38.59    1.64
   1 -14   4    1.73    0.77
  -1 -14  -4    1.44    0.49
   1  14   4    2.23    0.73
  -1  14  -4    2.44    0.65
  -2 -14  -4    6.02    0.55
   2 -14   4    5.96    0.86
   2  14   4    6.76    1.01
  -2  14  -4    6.26    0.86
   3 -14   4   21.61    1.31
  -3  14  -4   22.88    1.49
   3  14   4   22.34    1.52
   4 -14   4    2.01    0.76
  -4  14  -4    3.35    0.91
   4  14   4    2.01    0.90
   5 -14   4   11.21    1.22
   5  14   4   11.11    1.47
  -5  14  -4   11.33    1.43
   6 -14   4   11.53    1.22
   6  14   4   12.16    1.61
  -6  14  -4    9.68    1.37
   6 -15  -4   -0.34    0.98
  -6  15   4    1.08    0.87
   6  15  -4   -0.50    0.87
   5 -15  -4    0.79    0.89
   5  15  -4    1.30    0.86
  -5  15   4    1.58    0.99
   4 -15  -4   12.76    1.30
  -4  15   4   11.43    1.28
   4  15  -4   12.04    1.20
   3 -15  -4    5.21    0.86
   3  15  -4    4.77    0.88
  -3  15   4    4.35    0.89
   2 -15  -4    7.48    0.94
  -2 -15   4    5.20    0.83
  -2  15   4    8.38    0.97
  -1 -15   4   12.34    1.15
   1 -15  -4   13.20    1.02
  -1 -15   4   12.63    0.75
  -1  15   4   15.86    1.21
   1  15  -4   14.20    0.79
   0 -15   4   30.33    1.45
   0 -15  -4   28.34    1.24
   0  15  -4   28.98    1.22
   0  15   4   30.02    1.49
  -1 -15  -4    2.19    0.52
   1 -15   4    2.29    0.76
  -1  15  -4    1.71    0.63
   1  15   4    2.25    0.79
  -2 -15  -4    4.89    0.53
   2 -15   4    3.36    0.83
   2  15   4    2.64    0.81
  -2  15  -4    3.30    0.78
   3 -15   4    1.51    0.81
  -3  15  -4    2.06    0.80
   3  15   4    1.06    0.84
   4 -15   4    0.64    0.80
  -4  15  -4    0.08    0.79
   5 -15   4   20.84    1.40
   5  15   4   20.13    1.70
  -5  15  -4   21.25    1.68
   6 -16  -4    3.14    1.09
   6  16  -4    1.58    0.97
  -6  16   4    5.66    1.05
   5 -16  -4    3.22    1.52
  -5  16   4    3.49    0.96
   5  16  -4    4.36    0.99
   4 -16  -4   16.04    1.28
   4  16  -4   20.00    1.37
  -4  16   4   17.04    1.35
   3 -16  -4   -0.09    0.72
  -3  16   4    0.16    0.71
  -2 -16   4   17.02    1.29
   2 -16  -4   16.82    1.21
   2  16  -4   17.74    0.62
  -2  16   4   18.27    1.31
   1 -16  -4   49.17    1.80
  -1 -16   4   51.40    1.89
  -1  16   4   51.37    1.94
   1  16  -4   49.57    1.48
   0 -16  -4    5.20    0.70
   0 -16   4    6.41    0.93
   0  16   4    4.66    0.87
   0  16  -4    4.44    0.66
   1 -16   4   14.19    1.10
  -1 -16  -4   14.85    0.87
   1  16   4   15.30    1.25
  -1  16  -4   14.44    1.07
   2 -16   4    4.03    0.79
  -2 -16  -4    5.68    0.57
  -2  16  -4    4.45    0.78
   2  16   4    5.06    0.92
   3 -16   4    9.49    1.16
  -3  16  -4    8.81    1.17
   3  16   4    8.11    1.06
   4 -16   4    7.83    1.04
   4  16   4    6.71    1.15
   5 -16   4   15.68    1.39
  -5  16  -4   15.36    1.55
   5  16   4   12.59    1.59
   5 -17  -4    9.41    1.34
  -5  17   4    8.00    1.13
   4 -17  -4    1.90    0.82
  -4  17   4    1.62    1.02
  -3 -17   4    3.54    0.87
   3 -17  -4    2.87    0.87
  -3  17   4    1.99    0.87
   2 -17  -4   24.30    1.38
  -2 -17   4   24.67    1.42
  -2  17   4   23.97    1.47
   2  17  -4   25.08    0.80
   1 -17  -4  126.58    3.68
  -1 -17   4  124.46    3.37
   1  17  -4  123.11    3.03
  -1  17   4  128.19    3.50
   0 -17   4   45.90    1.81
   0 -17  -4   43.93    1.57
   0  17  -4   42.20    1.54
   0  17   4   45.79    1.81
   1 -17   4   12.54    1.11
  -1 -17  -4   13.51    0.84
  -1  17  -4   14.71    1.12
   1  17   4   13.23    1.23
   2 -17   4   29.32    1.54
  -2 -17  -4   32.54    1.46
   2  17   4   30.94    1.66
  -2  17  -4   30.53    1.55
   3 -17   4    4.78    0.95
   3  17   4    6.23    1.08
  -3  17  -4    4.88    0.92
   4 -17   4    1.16    0.85
   4  17   4    3.29    0.98
  -4  17  -4    3.40    0.96
   5  17   4    6.09    1.18
  -5  17  -4    6.69    1.14
   5 -18  -4    5.99    1.09
  -5 -18   4    8.98    1.10
  -5  18   4    3.92    1.05
  -4 -18   4    4.56    0.88
   4 -18  -4    4.56    1.04
  -4  18   4    3.20    0.97
  -3 -18   4    0.79    0.82
   3 -18  -4    1.73    0.83
   2 -18  -4   64.32    2.17
  -2 -18   4   66.97    2.25
  -2  18   4   70.25    2.38
   2  18  -4   64.99    1.73
   1 -18  -4   83.79    2.47
  -1 -18   4   82.27    2.57
  -1  18   4   83.77    2.67
   1  18  -4   80.30    2.19
   0 -18   4    4.48    0.93
   0 -18  -4    4.42    0.72
   0  18  -4    3.90    0.66
   0  18   4    4.40    0.90
  -1 -18  -4    0.38    0.51
   1 -18   4    0.51    0.80
  -1  18  -4    1.33    0.62
   1  18   4    0.03    0.73
  -2 -18  -4   37.73    1.39
   2 -18   4   39.74    1.67
   2  18   4   39.78    1.87
  -2  18  -4   39.79    1.72
   3 -18   4   20.38    1.43
  -3  18  -4   19.26    1.48
   3  18   4   16.68    1.81
   4 -18   4    1.13    0.81
   4  18   4    1.00    0.87
  -4  18  -4    1.54    0.86
   5 -18   4    3.22    1.00
  -5  18  -4    4.71    1.06
   5  18   4    4.19    1.14
   5 -19  -4    1.77    1.03
  -5 -19   4    3.14    0.88
  -5  19   4    3.52    1.02
  -4 -19   4    5.04    0.96
   4 -19  -4    3.43    0.98
  -4  19   4    3.20    0.98
  -3 -19   4    2.47    0.81
   3 -19  -4    3.64    0.94
  -3  19   4    2.98    0.93
   2 -19  -4   12.35    1.18
  -2 -19   4   12.27    1.25
  -2  19   4   13.53    1.78
   1 -19  -4   62.96    2.08
  -1 -19   4   63.27    2.20
  -1  19   4   60.54    2.26
   1  19  -4   60.57    1.79
   0 -19  -4   14.68    0.99
   0 -19   4   12.80    1.28
   0  19   4   14.04    1.32
   0  19  -4   14.75    1.02
  -1 -19  -4    2.03    0.57
   1 -19   4    0.82    0.76
  -1  19  -4    2.01    0.68
   1  19   4    1.68    0.81
   2 -19   4    1.57    0.88
  -2  19  -4    2.90    0.79
   3 -19   4    7.65    1.02
   3  19   4    8.63    1.16
  -3  19  -4   10.35    1.22
   4  19   4    2.82    1.05
  -4  19  -4    3.79    0.99
  -4 -20   4    1.45    0.87
   4 -20  -4    0.74    1.14
  -4  20   4    0.69    0.96
  -3 -20   4    1.70    0.86
   3 -20  -4    1.07    0.83
  -3  20   4    0.82    0.87
   2 -20  -4    6.45    0.90
  -2 -20   4    6.89    1.02
  -2  20   4    5.30    1.03
   1 -20  -4   10.40    1.13
  -1 -20   4    8.00    1.08
   1  20  -4   11.44    0.83
   0 -20  -4   13.44    1.08
   0 -20   4   15.65    1.37
   0  20  -4   17.48    1.70
  -1 -20  -4   10.96    0.85
   1 -20   4    6.94    0.96
  -1  20  -4    9.67    1.05
   2 -20   4    0.92    0.91
  -2  20  -4    0.47    0.71
   2  20   4   -0.67    0.72
   3 -20   4    1.02    0.82
   3  20   4    1.07    0.89
   4 -20   4    1.27    1.00
  -4  20  -4    2.26    0.91
   4  20   4    1.34    0.95
   4 -21  -4    0.20    0.92
  -4 -21   4    0.36    0.87
  -4  21   4   -0.82    0.88
   3 -21  -4    8.02    1.18
  -3 -21   4    7.76    1.02
  -3  21   4    7.85    1.16
  -2 -21   4    9.74    1.12
   2 -21  -4   10.56    1.19
  -2  21   4    8.90    1.17
  -1 -21   4    2.53    0.90
   1 -21  -4    3.44    0.80
  -1  21   4    3.15    0.94
   0 -21  -4    9.28    1.02
   0 -21   4    8.71    1.15
   0  21   4    9.82    1.19
   0  21  -4   13.17    1.00
  -1 -21  -4    2.41    0.60
   1 -21   4    0.66    0.88
   1  21   4    0.29    0.83
  -1  21  -4    2.00    0.68
   2 -21   4    3.56    0.93
   2  21   4    2.08    0.89
  -2  21  -4    4.66    0.88
   3 -21   4    3.97    0.99
   3  21   4    5.70    1.13
  -3  21  -4    5.69    1.00
   4 -21   4    1.37    1.00
  -4  21  -4    1.86    0.90
   4  21   4    0.37    0.90
   4 -22  -4    1.10    0.87
  -4 -22   4    0.11    0.85
  -4  22   4   -0.62    0.93
  -3 -22   4    2.37    0.95
   3 -22  -4    2.13    1.54
  -3  22   4    2.51    0.95
  -2 -22   4    7.98    1.11
   2 -22  -4    9.97    1.15
  -2  22   4    7.49    1.13
  -1 -22   4    0.31    0.81
   1 -22  -4    0.93    0.75
  -1  22   4    0.35    0.84
   0 -22   4    3.10    0.98
   0 -22  -4    3.70    0.76
   0  22   4    2.15    0.94
   0  22  -4    3.52    0.69
  -1 -22  -4    4.03    0.68
   1 -22   4    3.20    0.92
   1  22   4    4.50    1.06
  -1  22  -4    4.44    0.81
   2 -22   4    1.19    1.70
   2  22   4    0.10    0.85
  -2  22  -4    1.73    0.80
   3 -22   4   -0.08    0.93
   3  22   4    0.03    0.88
  -3  22  -4    1.51    0.86
   3 -23  -4    0.15    0.87
  -3 -23   4    0.68    0.98
  -3  23   4    1.02    0.93
   2 -23  -4    5.40    1.01
  -2 -23   4    4.44    1.06
  -2  23   4    3.81    1.02
  -1 -23   4   -0.06    0.84
   1 -23  -4    1.25    0.75
  -1  23   4   -0.10    0.89
   0 -23  -4    1.70    0.72
   0 -23   4    0.57    0.84
   0  23   4    1.25    0.90
   0  23  -4    2.70    0.67
  -1 -23  -4    3.23    0.70
   1 -23   4    1.14    1.64
   1  23   4    1.91    0.98
  -1  23  -4    3.23    0.77
   2 -23   4    2.85    1.05
   2  23   4    0.86    0.95
   3 -23   4    0.13    1.00
  -3  23  -4    2.40    0.89
   3  23   4   -0.71    0.91
   2 -24  -4    1.75    0.91
  -2  24   4    1.37    0.97
  -1 -24   4   -0.54    1.57
   1 -24  -4    1.00    0.77
  -1  24   4   -0.57    0.90
   0 -24  -4    0.88    0.71
   0 -24   4    0.60    0.98
   0  24   4   -0.12    0.92
  -1 -24  -4    7.54    0.90
   1 -24   4    4.20    1.12
   1  24   4    4.16    1.08
   2 -24   4    2.61    1.06
  -2  24  -4    4.68    0.92
   2  24   4    2.07    1.03
   1 -25  -4    5.15    0.95
  -1 -25   4    4.80    1.08
  -1  25   4    3.27    1.08
   0 -25   4   12.66    1.42
   0 -25  -4   13.42    1.18
   0  25  -4   16.52    1.15
   0  25   4    9.02    1.27
  -1 -25  -4   22.38    1.23
   1 -25   4   23.45    1.75
   1  25   4   21.59    1.78
  -1  25  -4   27.34    1.54
   7   0  -5    1.12    1.63
   6   0  -5    0.31    0.89
   5   0  -5    5.82    1.09
   4   0  -5    0.06    0.69
  -4   0   5    0.26    0.37
  -3   0   5    0.37    0.40
  -3   0   5   -0.04    0.39
  -2   0   5    0.25    0.41
   2   0  -5    1.69    0.71
  -2   0   5    0.28    0.40
   1   0  -5    0.17    0.52
  -1   0   5    0.44    0.43
   0   0  -5    0.15    0.52
  -1   0  -5   -0.06    0.49
  -1   0  -5    0.01    0.56
  -2   0  -5   -0.23    1.15
  -2   0  -5    0.39    0.49
  -3   0  -5   -0.95    0.72
   3   0   5    0.02    0.45
   4   0   5    0.17    0.45
  -4   0  -5   -0.83    0.78
  -6   0  -5   -1.32    0.92
   7  -1  -5    4.20    1.22
   6  -1  -5   -0.17    0.86
   6   1  -5    1.22    0.96
   5  -1  -5    2.61    0.85
   5   1  -5    2.56    0.85
  -5   1   5    3.24    0.51
   5   1  -5    3.56    0.57
   4  -1  -5    1.27    0.84
  -4  -1   5    1.15    0.35
   4   1  -5    0.71    0.85
  -4   1   5    0.65    0.43
  -3  -1   5    6.98    0.57
  -3   1   5    7.16    0.68
  -2  -1   5   82.06    2.17
  -2  -1   5   87.15    2.17
   2  -1  -5   90.11    2.56
  -2   1   5   88.70    2.23
   2   1  -5   87.43    2.55
  -1  -1   5   51.83    1.52
   1  -1  -5   48.53    1.64
   1   1  -5   50.94    1.68
  -1   1   5   49.58    1.55
   0  -1  -5   22.45    1.07
   0   1   5   23.52    1.11
   0   1  -5   24.58    1.13
   0   1  -5   25.38    1.13
  -1  -1  -5   27.27    1.13
  -1  -1  -5   27.54    1.34
  -1   1  -5   29.27    1.33
  -1   1  -5   29.27    1.15
  -2  -1  -5   34.79    1.23
  -2  -1  -5   34.11    1.79
  -2   1  -5   39.25    2.52
   3  -1   5    1.27    0.49
  -3  -1  -5    1.56    0.79
   3   1   5    1.58    0.50
  -3   1  -5    1.73    0.81
  -4  -1  -5    9.56    1.23
   4  -1   5    6.87    0.70
   4   1   5    8.51    0.68
  -4   1  -5    8.79    1.20
   5  -1   5    7.26    0.61
   5   1   5    7.24    0.65
  -6  -1  -5    4.18    1.21
  -6   1  -5    5.24    1.24
   7  -2  -5    2.20    1.09
   6  -2  -5   -2.16    0.86
   6   2  -5   -0.27    0.87
   5  -2  -5    2.29    0.93
   5   2  -5    3.12    0.98
  -5   2   5    2.81    0.53
  -4  -2   5    1.10    0.27
   4  -2  -5    0.97    0.72
  -4  -2   5    0.81    0.30
  -4   2   5    0.19    0.46
   4   2  -5   -0.08    0.79
  -3  -2   5    0.89    0.31
  -3  -2   5    1.18    0.34
   3  -2  -5    0.58    1.33
   3   2  -5    1.40    1.40
  -3   2   5    1.08    0.49
  -2  -2   5    7.52    0.60
   2  -2  -5    8.05    1.00
  -2   2   5    7.55    0.74
   2   2  -5    7.92    0.92
  -1  -2   5    5.87    0.62
  -1  -2   5    5.08    0.56
   1  -2  -5    4.32    0.74
   1   2  -5    4.57    0.73
  -1   2   5    4.33    0.60
   0  -2  -5    7.19    0.77
   0   2  -5    6.32    0.78
   0   2   5    6.13    0.81
   0   2  -5    7.51    0.84
  -1  -2  -5   22.73    1.25
  -1  -2  -5   22.44    1.03
  -1   2  -5   24.48    1.08
  -1   2  -5   22.31    1.19
   2  -2   5   47.38    1.50
  -2  -2  -5   48.84    1.91
  -2  -2  -5   48.86    1.45
  -2   2  -5   47.35    2.55
  -3  -2  -5   13.43    1.33
   3  -2   5   12.46    0.83
   3   2   5   12.06    0.70
  -3   2  -5   13.38    1.28
  -4  -2  -5    4.98    0.98
   4  -2   5    4.55    0.60
  -4   2  -5    5.05    1.04
   4   2   5    3.32    0.43
   5  -2   5    2.21    0.49
  -5  -2  -5   -0.67    1.38
  -6  -2  -5    8.11    1.40
  -6   2  -5    7.51    1.36
   7  -3  -5    0.51    1.06
   6  -3  -5    0.07    0.96
   6   3  -5    0.27    0.90
   5  -3  -5    0.41    0.87
   5   3  -5    0.60    0.79
  -5   3   5    1.01    0.50
   4  -3  -5    8.04    1.09
   4   3  -5    6.81    0.96
  -4   3   5    8.08    0.78
   3  -3  -5   10.95    1.32
   3   3  -5   13.89    1.84
  -3   3   5   10.38    0.83
  -2  -3   5   32.63    0.97
  -2  -3   5   30.79    0.97
   2  -3  -5   31.88    1.45
   2   3  -5   33.40    1.48
  -2   3   5   31.92    1.19
  -1  -3   5    1.20    0.38
   1  -3  -5   -0.57    0.57
  -1  -3   5    0.27    0.39
   1   3  -5    0.10    0.61
  -1   3   5    0.65    0.47
   0  -3  -5    5.02    0.67
   0   3  -5    4.69    0.62
   0   3  -5    5.02    0.73
   0   3   5    5.40    0.69
  -1  -3  -5    6.15    0.68
  -1  -3  -5    7.29    0.97
  -1   3  -5    7.45    0.88
  -1   3  -5    7.29    0.80
   2  -3   5   17.00    0.94
  -2  -3  -5   19.80    1.37
  -2  -3  -5   19.21    1.36
  -2   3  -5   20.32    1.51
  -3  -3  -5    5.53    0.94
   3  -3   5    6.81    0.77
   3   3   5    6.54    0.59
  -3   3  -5    7.35    1.04
   4  -3   5   26.95    1.08
  -4  -3  -5   28.51    1.76
  -4   3  -5   27.03    1.71
   4   3   5   25.16    0.80
  -5  -3  -5    9.02    2.00
   5  -3   5    9.44    0.80
  -6  -3  -5    3.81    1.22
  -6   3  -5    2.61    1.14
   7  -4  -5    4.77    1.24
   6  -4  -5   -0.31    0.92
   6   4  -5   -0.31    0.88
  -6   4   5    1.88    0.58
   5  -4  -5    0.20    0.87
  -5   4   5    1.22    0.55
   5   4  -5   -1.18    0.80
   4  -4  -5   17.80    1.35
   4   4  -5   14.72    1.19
  -4   4   5   14.86    0.96
   3  -4  -5    5.81    0.94
   3   4  -5    6.51    0.98
  -3   4   5    5.94    0.82
  -2  -4   5   24.73    0.77
  -2  -4   5   25.09    0.77
   2  -4  -5   23.17    1.21
  -2   4   5   25.51    1.12
   2   4  -5   23.36    1.33
  -1  -4   5   17.26    0.76
  -1  -4   5   16.49    0.82
   1  -4  -5   15.91    1.04
   1   4  -5   16.00    1.10
  -1   4   5   16.02    0.96
   0  -4  -5   80.78    2.20
   0   4  -5   78.64    2.20
   0   4   5   79.45    2.31
   0   4  -5   79.42    2.27
  -1  -4  -5    4.60    0.61
  -1   4  -5    5.63    0.66
   1   4   5    5.00    0.76
  -1   4  -5    4.90    0.73
   2  -4   5    0.41    0.57
  -2  -4  -5    1.79    0.48
  -2  -4  -5    0.35    0.74
  -2   4  -5    0.97    0.80
   3  -4   5    1.84    0.58
  -3  -4  -5    1.38    0.85
   3   4   5    1.80    0.39
  -3   4  -5    0.37    0.77
  -4  -4  -5    6.02    1.02
   4  -4   5    6.43    0.79
   4   4   5    5.46    0.43
  -4   4  -5    7.92    1.19
  -5  -4  -5    4.17    1.20
   5  -4   5    5.24    0.66
  -5   4  -5    4.70    1.36
  -6  -4  -5    0.83    1.09
   6  -4   5    2.19    0.53
  -6   4  -5    0.46    0.96
   7  -5  -5    1.01    1.04
   6  -5  -5    1.39    0.99
   6   5  -5    3.20    1.02
   5  -5  -5   12.17    1.31
  -5   5   5   11.09    1.41
   5   5  -5   10.86    1.24
   4  -5  -5    9.42    1.09
   4   5  -5   10.17    1.24
  -4   5   5   10.97    0.96
   3  -5  -5    3.34    0.80
   3   5  -5    5.46    0.92
  -3   5   5    4.90    0.67
  -2  -5   5    3.90    0.37
   2  -5  -5    3.37    0.77
   2   5  -5    4.71    0.86
  -2   5   5    4.78    0.66
  -1  -5   5   27.91    0.99
   1  -5  -5   26.64    1.25
  -1   5   5   27.60    1.18
   1   5  -5   28.23    1.33
   0  -5  -5   13.93    0.89
   0   5  -5   13.71    0.89
   0   5  -5   14.81    1.03
   0   5   5   13.40    1.00
  -1  -5  -5   14.78    0.86
  -1   5  -5   15.24    1.08
  -1   5  -5   15.86    1.01
   1   5   5   15.99    1.73
  -2  -5  -5    8.57    0.69
   2  -5   5    7.90    0.84
  -2  -5  -5    7.67    0.99
  -2   5  -5    7.21    1.13
  -3  -5  -5    0.28    0.82
   3  -5   5    0.27    0.57
  -3   5  -5    0.00    0.71
   3   5   5    0.53    0.34
   4  -5   5   14.40    0.96
  -4  -5  -5   15.44    1.53
  -4   5  -5   12.32    1.43
  -5  -5  -5    0.50    0.88
   5  -5   5    2.51    0.61
  -5   5  -5    1.59    0.94
   6  -5   5    7.61    0.85
  -6  -5  -5    4.64    1.25
  -6   5  -5    5.62    1.29
   7  -6  -5   13.13    1.54
  -7   6   5   17.73    1.26
   6  -6  -5    5.16    1.06
   6   6  -5    5.33    1.07
   5  -6  -5    1.57    0.93
  -5   6   5    1.47    0.60
   5   6  -5    0.79    0.86
   4  -6  -5    9.72    1.10
   4   6  -5   10.57    1.16
  -4   6   5    9.86    0.95
   3  -6  -5   16.44    1.28
  -3   6   5   17.18    1.05
   3   6  -5   16.41    1.28
   2  -6  -5    2.50    0.75
   2   6  -5    2.32    0.81
  -2   6   5    2.78    0.64
   1  -6  -5    1.20    0.61
  -1   6   5    3.36    0.63
   1   6  -5    1.76    0.72
   0  -6  -5   97.48    2.61
   0   6  -5  100.04    2.71
   0   6  -5   98.18    2.58
   0   6   5  100.95    2.79
  -1  -6  -5   30.47    1.13
  -1   6  -5   28.93    1.35
  -1   6  -5   32.02    1.24
   1   6   5   28.39    1.45
  -2  -6  -5    1.14    0.44
   2  -6   5   -0.13    0.56
  -2   6  -5    0.14    1.18
   3  -6   5   21.74    1.09
  -3  -6  -5   18.96    1.39
  -3   6  -5   17.27    1.41
   3   6   5   21.23    0.71
  -4  -6  -5   18.09    1.60
   4  -6   5   19.35    1.10
  -4   6  -5   21.00    1.60
  -5  -6  -5    3.28    1.07
   5  -6   5    1.93    0.70
  -5   6  -5    3.31    1.07
  -6  -6  -5    0.20    1.04
   6  -6   5    1.66    0.60
  -6   6  -5    1.80    1.03
   6  -7  -5   30.00    1.87
   6   7  -5   30.42    1.80
  -6   7   5   31.13    1.46
   5  -7  -5    1.76    0.86
   5   7  -5    3.20    0.91
  -5   7   5    3.07    0.72
   4  -7  -5   23.55    1.40
   4   7  -5   23.75    1.50
  -4   7   5   23.21    1.24
   3  -7  -5    7.37    1.01
   3   7  -5    5.36    0.93
  -3   7   5    6.37    0.78
   2  -7  -5    1.36    0.71
   2   7  -5    3.11    1.37
  -2   7   5    1.00    0.60
  -1  -7   5   11.76    0.75
   1  -7  -5   12.58    0.99
   1   7  -5   11.44    0.69
   1   7  -5   11.38    1.07
  -1   7   5   13.11    0.96
   0  -7  -5   56.04    1.75
   0   7   5   55.08    2.14
   0   7  -5   56.80    1.71
   0   7  -5   54.18    1.79
  -1  -7  -5   18.95    0.91
   1  -7   5   17.58    1.10
  -1   7  -5   18.06    1.14
   1   7   5   19.28    1.25
   2  -7   5   11.73    0.99
  -2  -7  -5   13.44    0.72
  -2   7  -5   14.08    1.92
   2   7   5   12.95    1.23
   3  -7   5   17.13    1.08
  -3  -7  -5   16.97    1.48
   3   7   5   16.86    0.62
  -3   7  -5   16.61    1.38
   4  -7   5   47.47    1.73
  -4  -7  -5   49.03    2.24
  -4   7  -5   50.78    2.20
  -5  -7  -5    3.17    1.09
   5  -7   5    1.70    0.66
  -5   7  -5    2.49    1.05
  -6  -7  -5   10.59    1.48
   6  -7   5   12.62    1.00
  -6   7  -5   11.24    1.54
   6  -8  -5   57.68    3.41
  -6   8   5   58.84    2.13
   6   8  -5   58.32    2.36
   5  -8  -5   26.50    1.60
  -5   8   5   30.81    1.44
   5   8  -5   27.72    1.65
   4  -8  -5   36.93    1.77
  -4   8   5   36.85    1.51
   4   8  -5   34.82    1.74
   3  -8  -5   80.84    2.61
   3   8  -5   80.70    2.56
  -3   8   5   90.59    2.66
   2  -8  -5   29.46    1.36
   2   8  -5   31.00    1.77
  -2   8   5   27.47    1.45
   1  -8  -5    3.44    0.72
  -1  -8   5    2.85    0.39
   1   8  -5    3.22    0.77
  -1   8   5    3.28    0.77
   1   8  -5    3.56    0.47
   0  -8  -5    8.72    0.88
   0   8  -5    9.61    0.87
   0   8  -5    9.65    1.01
   0   8   5   10.11    1.01
   1  -8   5   30.72    1.38
  -1  -8  -5   30.31    1.14
  -1   8  -5   29.70    1.38
   1   8   5   32.82    1.55
  -2  -8  -5    7.75    0.65
   2  -8   5    8.34    0.89
  -2   8  -5    8.93    1.12
   2   8   5    8.67    1.15
   3  -8   5  210.34    5.16
  -3   8  -5  217.90    5.45
  -4  -8  -5   22.28    1.70
   4  -8   5   21.08    1.22
  -4   8  -5   21.96    1.62
   5  -8   5   14.43    1.08
  -5  -8  -5   12.44    1.57
  -5   8  -5   12.42    1.52
  -6  -8  -5    2.77    1.13
   6  -8   5    2.61    0.70
  -6   8  -5    2.20    1.08
   6  -9  -5  125.60    4.90
  -6   9   5  115.11    3.36
   6   9  -5  119.24    3.60
   5  -9  -5    2.85    1.55
  -5   9   5    3.95    0.82
   5   9  -5    3.81    1.01
   4  -9  -5   -0.57    0.81
   4   9  -5   -0.02    0.81
  -4   9   5    1.77    0.69
   3  -9  -5   39.68    1.75
  -3   9   5   39.01    1.60
   3   9  -5   39.77    1.67
   2  -9  -5   82.26    2.71
   2   9  -5   83.62    2.56
  -2   9   5   84.11    2.43
   1  -9  -5   29.95    1.33
  -1  -9   5   25.93    0.90
   1   9  -5   28.97    2.01
  -1   9   5   31.71    1.38
   1   9  -5   28.31    0.99
   0  -9  -5  146.63    3.59
   0   9  -5  145.64    3.70
   0   9  -5  142.95    3.55
   0   9   5  153.19    3.86
   1  -9   5   16.31    1.15
  -1  -9  -5   15.35    0.86
  -1   9  -5   16.46    1.11
   1   9   5   17.27    1.27
   2  -9   5   36.55    2.22
  -2  -9  -5   30.09    1.04
  -2   9  -5   33.15    1.56
   2   9   5   32.34    1.66
   3  -9   5   43.50    1.62
  -3   9  -5   44.40    1.95
   3   9   5   44.16    2.02
   4  -9   5   54.39    1.85
  -4   9  -5   56.85    2.34
   5  -9   5   11.90    1.04
  -5  -9  -5   15.10    1.65
  -5   9  -5   11.24    1.53
   6  -9   5   17.91    1.19
  -6  -9  -5   15.96    1.83
  -6   9  -5   17.54    1.81
   6 -10  -5   30.69    1.83
  -6  10   5   32.65    1.69
   6  10  -5   30.65    1.80
   5 -10  -5   19.41    1.44
   5  10  -5   17.96    1.46
  -5  10   5   19.78    1.33
   4 -10  -5    4.84    0.94
  -4  10   5    5.61    0.85
   4  10  -5    5.71    0.98
   3 -10  -5   52.94    1.96
  -3  10   5   52.03    1.86
   3  10  -5   54.34    1.97
   2 -10  -5    5.22    1.36
   2  10  -5    3.35    0.81
  -2  10   5    5.61    0.83
  -1 -10   5    3.87    0.46
   1 -10  -5    4.89    0.77
   1  10  -5    5.15    0.87
   1  10  -5    4.44    0.57
  -1  10   5    4.65    0.76
   0 -10  -5   81.60    2.25
   0  10  -5   77.27    2.18
   0  10   5   78.46    2.45
  -1 -10  -5   17.32    0.89
   1 -10   5   16.32    1.35
   1  10   5   17.82    1.20
  -1  10  -5   16.89    1.16
  -2 -10  -5   30.00    1.02
   2 -10   5   32.07    1.42
   2  10   5   29.92    1.64
  -2  10  -5   29.69    1.50
   3 -10   5   97.03    2.69
  -3  10  -5   94.41    2.99
   3  10   5   94.98    3.09
   4 -10   5    0.84    0.74
  -4  10  -5    1.52    0.93
   4  10   5    0.84    1.02
   5 -10   5    2.62    0.78
  -5  10  -5    3.04    1.03
   6 -10   5    2.78    0.80
  -6 -10  -5    2.11    1.18
  -6  10  -5    2.56    1.11
   6 -11  -5    5.72    1.24
   6  11  -5    5.50    1.15
   5 -11  -5    1.89    0.96
   5  11  -5    0.19    0.88
  -5  11   5    0.61    0.76
   4 -11  -5    1.03    0.87
  -4  11   5    1.21    0.74
   4  11  -5    0.52    0.76
   3 -11  -5   13.93    1.25
   3  11  -5   12.46    1.14
  -3  11   5   13.56    1.15
   2 -11  -5    7.82    0.98
  -2  11   5    8.92    1.04
   2  11  -5    9.21    1.02
   1 -11  -5    1.34    0.66
  -1 -11   5   -0.06    0.49
  -1  11   5    1.74    0.70
   1  11  -5    2.00    0.77
   1  11  -5    1.72    0.42
   0 -11  -5   19.33    1.05
   0 -11   5   17.24    1.15
   0  11   5   19.92    1.27
   0  11  -5   19.34    1.05
  -1 -11  -5    0.30    0.48
   1 -11   5   -0.49    0.69
   1  11   5   -0.72    0.66
  -1  11  -5    0.28    0.62
   2 -11   5    6.05    0.90
  -2 -11  -5    5.62    0.60
   2  11   5    5.13    0.98
  -2  11  -5    5.96    0.88
   3 -11   5   63.31    2.07
  -3  11  -5   62.16    2.32
   3  11   5   62.30    2.44
   4 -11   5   75.89    2.33
  -4  11  -5   74.12    2.74
   4  11   5   78.24    3.74
   5 -11   5    6.25    0.95
   5  11   5    6.06    1.16
  -5  11  -5    8.19    1.29
   6 -12  -5   -0.28    1.03
  -6  12   5    2.39    0.84
   6  12  -5   -0.05    0.98
   5 -12  -5    5.45    1.14
  -5  12   5    3.71    0.89
   5  12  -5    2.89    0.97
   4 -12  -5    2.48    0.93
  -4  12   5    0.96    0.76
   4  12  -5    0.91    0.86
   3 -12  -5    8.36    1.04
  -3  12   5    9.39    1.10
   3  12  -5    8.65    1.10
   2 -12  -5    9.21    1.02
   2  12  -5    9.24    1.06
  -2  12   5   10.45    1.10
   1 -12  -5    7.65    0.89
   1  12  -5    7.27    0.66
  -1  12   5    7.83    0.95
   1  12  -5    8.06    0.97
   0 -12   5   20.23    1.32
   0 -12  -5   21.35    1.14
   0  12  -5   19.03    1.07
   0  12   5   22.95    1.35
  -1 -12  -5   20.31    0.96
   1 -12   5   18.59    1.26
   1  12   5   18.55    1.35
  -1  12  -5   19.24    1.18
   2 -12   5    0.65    0.65
  -2 -12  -5    1.27    0.41
  -2  12  -5    1.67    0.73
   2  12   5    0.95    0.70
   3 -12   5    4.31    0.83
  -3  12  -5    7.73    1.06
   3  12   5    4.86    0.94
   4 -12   5   16.25    1.23
   4  12   5   16.41    1.57
  -4  12  -5   17.64    1.53
   5 -12   5    0.85    0.83
  -5  12  -5    2.16    1.04
   5  12   5    0.78    0.92
   6 -13  -5    0.17    1.05
   6  13  -5   -0.15    0.99
  -6  13   5    1.20    0.84
   5 -13  -5    0.39    1.07
   5  13  -5    0.22    0.91
  -5  13   5    0.12    0.85
   4 -13  -5    1.24    0.81
   4  13  -5    2.18    0.92
  -4  13   5    0.22    0.77
   3 -13  -5    5.85    0.98
   3  13  -5    3.05    0.91
  -3  13   5    4.42    0.88
   2 -13  -5   11.44    1.15
   2  13  -5   12.29    1.22
  -2  13   5   14.64    1.22
   1 -13  -5   16.89    1.15
  -1  13   5   18.81    1.30
   0 -13   5   13.87    1.21
   0 -13  -5   14.13    1.03
   0  13  -5   12.57    0.94
   0  13   5   13.63    1.21
   1 -13   5    2.84    0.84
  -1 -13  -5    2.90    0.57
   1  13   5    3.16    0.85
  -1  13  -5    2.82    0.69
   2 -13   5    9.18    1.02
  -2 -13  -5    8.42    0.64
  -2  13  -5    8.14    1.00
   2  13   5    8.16    1.10
   3 -13   5    4.61    0.81
   3  13   5    6.07    1.09
  -3  13  -5    5.49    0.99
   4 -13   5    7.51    0.99
   4  13   5    9.01    1.25
   5 -13   5   -0.17    0.82
  -5  13  -5    0.75    0.95
   5  13   5    0.86    1.00
   5 -14  -5    1.54    1.63
  -5  14   5    1.46    0.87
   5  14  -5   -0.36    0.90
   4 -14  -5    0.12    0.76
  -4  14   5   -0.06    0.77
   4  14  -5   -0.40    0.85
   3 -14  -5    5.42    0.98
   3  14  -5    4.31    0.92
  -3  14   5    3.58    0.86
   2 -14  -5    1.61    0.76
  -2  14   5    2.30    0.80
   2  14  -5    2.97    0.80
   1 -14  -5    7.79    1.59
  -1 -14   5    9.16    1.06
  -1  14   5   10.24    1.13
   0 -14   5    7.39    0.98
   0 -14  -5    7.45    0.82
   0  14   5    6.87    0.95
   0  14  -5    6.31    0.72
  -1 -14  -5   16.49    0.94
   1 -14   5   17.90    1.29
  -1  14  -5   17.52    1.15
   1  14   5   16.59    1.32
  -2 -14  -5    1.73    0.42
   2  14   5    0.76    0.81
  -2  14  -5    1.10    0.72
   3 -14   5    1.52    0.78
  -3  14  -5    0.94    0.77
   4 -14   5    2.02    0.90
  -4  14  -5    1.97    0.93
   4  14   5    0.82    0.89
   5 -14   5    2.96    0.93
   5  14   5    3.01    1.10
  -5  14  -5    3.58    1.09
   5 -15  -5    1.42    1.03
   5  15  -5    0.87    0.95
  -5  15   5    0.65    0.87
   4 -15  -5    1.77    0.86
   4  15  -5    2.16    0.90
   3 -15  -5    1.66    0.88
  -3  15   5    0.16    0.79
   3  15  -5    1.26    0.88
   2 -15  -5   15.67    1.26
  -2  15   5   15.91    1.32
  -1 -15   5   35.45    1.60
   1 -15  -5   37.51    1.56
  -1 -15   5   32.82    1.14
   1  15  -5   35.49    1.19
  -1  15   5   36.86    1.71
   0 -15   5    2.29    0.78
   0 -15  -5    3.17    0.69
   0  15  -5    2.69    0.61
   0  15   5    1.53    0.70
   1 -15   5    1.11    0.82
  -1 -15  -5    1.51    0.54
   1  15   5    0.60    0.72
  -1  15  -5    1.33    1.26
  -2 -15  -5    1.34    0.57
   2 -15   5    0.72    0.86
  -2  15  -5    0.35    0.68
   2  15   5    0.26    0.77
   3 -15   5    9.11    1.07
   3  15   5    7.45    1.07
  -3  15  -5    8.80    1.20
   4 -15   5   16.21    1.38
   4  15   5   14.82    1.63
  -4  15  -5   16.34    1.51
   5 -15   5   12.16    1.44
  -5  15  -5   14.81    1.62
   5  15   5   15.55    1.71
   5 -16  -5   -0.41    0.98
  -5  16   5   -0.52    0.87
   5  16  -5    0.99    0.98
   4 -16  -5    6.62    1.06
  -4  16   5    7.93    1.12
   4  16  -5    6.47    1.11
   3 -16  -5    2.48    0.91
  -3  16   5    1.93    0.87
  -2 -16   5    8.20    1.07
   2 -16  -5    8.23    1.04
  -2  16   5    8.55    1.07
   1 -16  -5   32.41    1.51
  -1 -16   5   35.57    1.69
  -1  16   5   34.25    1.72
   1  16  -5   34.23    1.19
   0 -16   5   -0.74    0.69
   0 -16  -5    0.74    0.63
   0  16  -5   -0.26    0.52
   0  16   5    0.35    0.74
  -1 -16  -5    1.09    0.54
   1 -16   5    1.30    0.76
  -1  16  -5    2.56    0.68
   1  16   5    1.08    0.77
   2 -16   5   11.88    1.15
   2  16   5   10.27    1.77
  -2  16  -5   11.81    1.12
   3 -16   5    6.66    1.05
   3  16   5    6.01    1.12
  -3  16  -5    8.17    1.09
   4 -16   5    6.26    1.04
   4  16   5    6.91    1.23
  -4  16  -5    6.64    1.11
   5 -17  -5   12.45    1.42
   5  17  -5   12.99    1.69
  -5  17   5   11.83    1.49
   4 -17  -5   10.89    1.57
  -4  17   5   10.30    1.36
  -3 -17   5    1.79    0.86
   3 -17  -5    2.14    0.93
  -3  17   5    0.87    0.90
  -2 -17   5   51.36    2.09
   2 -17  -5   53.37    2.04
  -2  17   5   52.66    2.19
   1 -17  -5   35.98    1.58
  -1 -17   5   37.61    1.76
  -1  17   5   35.08    1.76
   1  17  -5   35.74    1.23
   0 -17   5    3.92    0.86
   0 -17  -5    4.22    0.76
   0  17  -5    4.52    0.66
   0  17   5    4.45    0.97
  -1 -17  -5    4.23    0.65
   1 -17   5    3.66    0.86
   1  17   5    4.55    1.07
  -1  17  -5    5.17    0.81
   2 -17   5   15.14    1.38
  -2 -17  -5   18.88    0.97
   2  17   5   15.35    1.41
  -2  17  -5   17.37    1.26
   3 -17   5    0.20    0.91
   3  17   5    0.85    0.93
  -3  17  -5    2.02    0.84
  -4  17  -5    1.91    0.90
   4  17   5    0.28    0.94
  -4 -18   5    1.79    0.86
   4 -18  -5   -1.02    1.05
  -4  18   5   -0.50    0.87
  -3 -18   5    2.05    0.91
   3 -18  -5    1.97    0.91
  -3  18   5    1.37    0.94
   2 -18  -5   89.36    2.80
  -2 -18   5   90.34    2.84
  -2  18   5   87.16    2.92
  -1 -18   5  121.60    3.37
   1 -18  -5  121.07    3.29
   1  18  -5  110.56    2.86
   0 -18   5   11.43    1.18
   0  18   5   11.83    1.93
   0  18  -5   12.62    0.96
  -1 -18  -5   15.03    0.98
   1 -18   5   14.90    1.38
  -1  18  -5   15.70    1.17
   1  18   5   12.65    1.34
   2 -18   5    3.93    0.88
   2  18   5    3.88    0.93
  -2  18  -5    5.11    0.88
   3 -18   5    3.34    1.05
   3  18   5    1.96    0.97
   4 -18   5    2.03    1.01
   4  18   5    2.48    1.05
  -4  18  -5    3.16    0.99
  -4 -19   5   15.32    1.63
   4 -19  -5    9.22    1.22
  -4  19   5   10.70    1.48
   3 -19  -5   10.78    1.33
  -3 -19   5   10.98    1.34
  -3  19   5   10.94    1.44
   2 -19  -5   52.63    2.07
  -2 -19   5   48.73    2.00
  -2  19   5   54.00    2.21
   1 -19  -5    5.18    0.88
  -1 -19   5    4.09    0.91
  -1  19   5    4.19    0.95
   0 -19   5    3.75    0.97
   0 -19  -5    4.19    0.76
   0  19  -5    3.55    0.64
   0  19   5    2.35    0.90
   1 -19   5    9.14    1.19
  -1 -19  -5   12.26    0.95
  -1  19  -5   11.85    1.11
   1  19   5    9.89    1.31
   2 -19   5   17.33    1.45
  -2  19  -5   14.21    1.27
   2  19   5   14.10    1.46
   3 -19   5    0.16    1.02
   3  19   5   -0.36    0.89
  -3  19  -5    1.57    0.84
   4 -19   5   14.46    1.52
  -4  19  -5   16.28    1.52
  -4 -20   5    2.44    1.05
   4 -20  -5    2.41    1.08
  -4  20   5    1.80    0.99
  -3 -20   5    1.98    0.99
   3 -20  -5    2.07    1.06
  -3  20   5   -0.09    0.95
  -2 -20   5    3.26    1.00
   2 -20  -5    4.25    0.96
  -2  20   5    2.52    1.01
  -1 -20   5   13.78    1.31
   1 -20  -5   17.72    1.34
   1  20  -5   19.86    0.94
  -1  20   5   16.28    1.51
   0 -20  -5    6.54    0.86
   0 -20   5    7.90    1.16
   0  20   5    7.68    1.18
  -1 -20  -5    4.08    0.70
   1 -20   5    2.58    0.89
  -1  20  -5    5.44    0.85
   1  20   5    4.38    1.04
  -2  20  -5    1.31    0.75
   2  20   5   -0.53    0.84
   3 -20   5    2.21    0.94
   3  20   5    1.88    0.97
  -3  20  -5    4.30    0.95
   3 -21  -5    2.12    1.17
  -3 -21   5    2.00    1.16
  -3  21   5    0.26    0.93
  -2 -21   5    7.26    1.74
   2 -21  -5    7.37    1.07
  -2  21   5    5.50    1.15
   1 -21  -5   22.56    1.41
  -1 -21   5   22.38    1.82
   1  21  -5   27.29    1.07
  -1  21   5   19.16    1.65
   0 -21  -5    1.18    0.71
   0 -21   5    1.92    1.60
   0  21   5    1.13    0.89
   0  21  -5    3.11    0.65
   1 -21   5    1.10    1.19
  -1 -21  -5    1.70    0.64
  -1  21  -5    2.18    0.77
   1  21   5   -0.60    0.88
   2 -21   5    0.68    0.97
  -2  21  -5    2.77    0.84
   2  21   5    0.73    0.93
   3 -21   5    8.48    1.25
  -3  21  -5   12.05    1.32
   3  21   5    8.91    1.30
  -3 -22   5   -0.34    0.89
   3 -22  -5    2.25    0.98
   2 -22  -5    6.93    1.07
  -2 -22   5    6.02    1.15
  -2  22   5    5.01    1.16
   1 -22  -5   17.03    1.37
  -1 -22   5   15.96    1.56
  -1  22   5   14.77    1.55
   0 -22   5    2.45    1.08
   0 -22  -5    2.27    0.78
   0  22  -5    4.26    0.71
   0  22   5    1.29    0.96
  -1 -22  -5    4.89    0.88
   1 -22   5    4.39    1.10
  -1  22  -5    6.13    0.91
   1  22   5    3.04    1.01
   2 -22   5    0.69    1.05
   2  22   5   -0.27    0.90
  -2 -23   5    0.41    1.02
  -2  23   5   -0.18    0.96
  -1 -23   5    1.24    1.04
   1 -23  -5    3.50    0.90
  -1  23   5   -0.01    0.98
   0 -23  -5    2.13    0.78
   0 -23   5    1.69    1.06
   0  23   5    1.57    0.99
   1 -23   5    1.02    0.96
  -1 -23  -5    2.99    0.72
   1  23   5    0.23    0.93
   6   0  -6    6.99    1.98
   5   0  -6   65.09    2.47
  -5   0   6   64.01    1.70
  -4   0   6    9.89    0.67
   4   0  -6   10.41    1.21
  -3   0   6   77.70    2.01
   3   0  -6   77.95    2.60
   2   0  -6   45.35    1.90
  -2   0   6   49.94    1.56
  -1   0   6   81.30    2.33
   1   0  -6   85.48    2.59
   0   0   6    1.64    0.62
   0   0  -6    2.25    0.71
  -1   0  -6  142.41    3.57
  -1   0  -6  141.55    4.06
  -2   0  -6   58.33    1.79
  -2   0  -6   59.89    2.24
   3   0   6    2.15    0.55
  -3   0  -6    1.65    0.89
  -4   0  -6   11.86    1.52
   4   0   6    9.80    0.80
  -5   0  -6    4.79    1.21
  -6   0  -6    3.92    1.23
   6  -1  -6    4.27    1.41
   6   1  -6    4.27    1.90
   5  -1  -6    1.27    0.89
   5   1  -6    0.09    0.93
   4  -1  -6   14.74    1.41
   4   1  -6   14.69    1.29
  -4   1   6   14.34    0.82
  -3  -1   6    7.18    0.66
   3  -1  -6   10.14    1.25
   3   1  -6    8.51    1.05
  -3   1   6    9.95    0.82
  -2  -1   6  395.16    8.48
   2  -1  -6  390.20    8.92
  -2   1   6  394.48    8.56
   2   1  -6  380.95    8.90
  -1  -1   6  112.69    2.84
   1  -1  -6  102.70    2.97
   1   1  -6  110.37    3.30
  -1   1   6  109.54    2.87
   0  -1  -6   21.22    1.18
   0  -1   6   17.28    1.09
   0   1   6   18.25    1.10
   0   1  -6   19.34    1.19
  -1  -1  -6   11.42    0.93
  -1  -1  -6   10.12    1.12
  -1   1  -6   11.45    0.98
  -2  -1  -6   27.33    1.17
  -2  -1  -6   26.58    1.58
  -2   1  -6   27.04    1.57
   3  -1   6    3.66    0.62
  -3  -1  -6    2.72    0.88
  -3   1  -6    4.66    1.05
   3   1   6    3.84    0.59
  -4  -1  -6   22.18    1.98
   4  -1   6   21.62    1.02
  -4   1  -6   21.00    1.71
   4   1   6   18.10    0.89
  -5  -1  -6   16.26    1.72
   5  -1   6   12.92    0.81
  -5   1  -6   15.33    1.71
  -6  -1  -6    2.33    1.21
  -6   1  -6    3.25    1.21
   6  -2  -6    2.80    1.21
   5  -2  -6   11.31    1.32
   5   2  -6   12.85    1.43
  -5   2   6   14.48    0.84
   4  -2  -6    0.22    0.86
  -4   2   6    0.17    0.48
   4   2  -6    0.43    0.89
  -3  -2   6    2.89    0.46
   3  -2  -6    2.55    0.84
  -3   2   6    4.48    0.65
   3   2  -6    3.01    0.94
  -2  -2   6    3.62    0.54
   2  -2  -6    4.47    0.91
   2   2  -6    4.78    0.95
  -2   2   6    4.29    0.66
   1  -2  -6   99.94    2.87
  -1  -2   6  102.13    2.64
  -1   2   6  100.83    2.74
   0  -2  -6    3.64    0.77
   0   2  -6    3.40    0.71
   0   2   6    2.87    0.67
  -1  -2  -6   22.71    1.18
  -1   2  -6   23.56    1.63
  -1   2  -6   21.41    1.19
   2  -2   6   26.43    1.19
  -2  -2  -6   27.81    1.19
  -2  -2  -6   28.04    1.62
  -2   2  -6   27.70    1.62
   3  -2   6    3.82    0.66
   3   2   6    5.19    0.60
  -3   2  -6    5.60    1.06
   4  -2   6   -0.14    0.56
  -4  -2  -6   -0.38    1.56
   4   2   6   -0.27    0.46
  -4   2  -6    1.07    0.97
   5  -2   6   21.16    1.00
  -5  -2  -6   20.27    1.86
  -5   2  -6   21.99    1.83
  -6  -2  -6    2.29    1.21
  -6   2  -6    2.87    1.20
   6  -3  -6   -0.25    1.07
   5  -3  -6    1.43    0.90
  -5   3   6    2.64    0.55
   5   3  -6    0.40    0.98
   4  -3  -6    6.58    1.09
  -4   3   6    6.28    0.70
   4   3  -6    6.99    1.03
  -3  -3   6    6.33    0.45
   3  -3  -6    8.11    1.03
  -3   3   6    7.51    0.75
   3   3  -6    7.61    1.00
   2  -3  -6    8.99    1.02
  -2  -3   6    9.11    0.70
   2   3  -6    9.93    1.06
  -2   3   6    8.17    0.92
  -1  -3   6   15.01    0.92
   1  -3  -6   16.10    1.20
   1   3  -6   16.23    1.52
  -1   3   6   15.86    1.04
   0  -3  -6    1.05    0.62
   0   3   6    1.58    0.86
   0   3  -6    1.21    0.73
   0   3  -6    0.18    0.59
  -1  -3  -6    1.54    0.61
  -1   3  -6    1.78    0.68
  -1   3  -6    2.16    0.74
   1   3   6    1.56    0.73
   2  -3   6    8.99    0.90
  -2  -3  -6   10.98    0.88
  -2  -3  -6   10.23    1.26
  -2   3  -6   10.32    1.20
   3  -3   6    9.16    0.91
  -3  -3  -6   10.49    1.40
   3   3   6   11.34    0.75
  -3   3  -6    8.96    1.16
   4  -3   6    0.81    0.59
  -4   3  -6   -0.54    0.89
   4   3   6   -0.37    0.44
  -5  -3  -6    3.68    1.19
   5  -3   6    3.33    0.66
  -5   3  -6    3.73    1.15
   6  -4  -6    2.56    1.17
   6   4  -6    4.12    1.70
   5  -4  -6    1.81    0.90
  -5   4   6    2.45    0.60
   5   4  -6    2.03    0.98
   4  -4  -6    1.09    0.81
  -4   4   6    1.50    0.60
   4   4  -6    1.93    0.93
   3  -4  -6    2.75    0.93
  -3   4   6    1.03    0.61
   3   4  -6    1.53    0.86
  -2  -4   6    0.12    0.46
   2  -4  -6   -0.11    0.77
   2   4  -6    0.19    0.79
  -2   4   6    0.90    0.60
  -1  -4   6    7.31    0.76
   1  -4  -6    6.68    0.92
  -1   4   6    8.80    0.92
   1   4  -6    6.09    0.89
   0  -4  -6   17.93    1.11
   0   4   6   17.68    1.18
   0   4  -6   17.32    1.06
   0   4  -6   17.99    1.29
  -1  -4  -6   28.28    1.25
  -1   4  -6   30.38    1.34
   1   4   6   28.30    1.53
  -1   4  -6   28.97    1.47
   2  -4   6   14.52    1.10
  -2  -4  -6   16.56    1.42
  -2  -4  -6   15.93    0.94
  -2   4  -6   15.95    1.30
  -3  -4  -6    4.17    1.04
   3  -4   6    4.32    0.72
  -3   4  -6    3.83    0.93
   3   4   6    6.00    0.62
   4  -4   6    5.62    0.76
  -4  -4  -6    7.25    1.64
  -4   4  -6    7.40    1.24
  -5  -4  -6    7.75    1.39
   5  -4   6    6.51    0.77
  -5   4  -6    7.52    1.34
   6  -5  -6   -0.09    0.92
   6   5  -6    0.37    1.71
   5  -5  -6    1.09    0.91
  -5   5   6    0.94    0.61
   5   5  -6    0.03    0.94
   4  -5  -6    1.04    0.88
  -4   5   6    0.83    0.65
   4   5  -6    1.21    0.91
   3  -5  -6    5.02    1.02
   3   5  -6    3.99    0.95
  -3   5   6    4.72    0.73
  -2  -5   6    2.48    0.40
   2  -5  -6    2.20    0.84
  -2   5   6    2.61    0.67
   2   5  -6    1.82    0.79
  -1  -5   6    7.08    0.74
   1  -5  -6    6.07    0.89
   1   5  -6    6.60    0.98
   0  -5  -6   11.98    1.05
   0   5  -6   11.17    0.95
   0   5  -6   11.51    1.68
   0   5   6   12.45    1.07
  -1  -5  -6    6.43    0.76
   1   5   6    6.13    0.92
  -1   5  -6    7.61    0.92
  -1   5  -6    8.08    0.97
  -2  -5  -6    6.54    0.68
   2  -5   6    5.79    0.83
  -2   5  -6    6.53    0.96
  -3  -5  -6   10.70    1.39
   3  -5   6    9.41    1.07
  -3   5  -6    7.89    1.12
  -4  -5  -6    3.01    1.09
  -4   5  -6    4.38    1.19
   5  -5   6    1.08    0.67
  -5  -5  -6    3.68    1.22
  -5   5  -6    2.68    1.10
   6  -6  -6    0.63    1.10
   6   6  -6    0.05    1.25
   5  -6  -6    0.94    1.01
  -5   6   6    0.72    0.65
   5   6  -6    1.85    0.89
   4  -6  -6    1.74    0.97
   4   6  -6    1.22    0.93
  -4   6   6    2.61    0.70
   3  -6  -6    2.83    0.95
  -3   6   6    2.14    0.82
   3   6  -6    2.48    0.83
  -2  -6   6    3.75    0.44
   2  -6  -6    4.19    0.84
   2   6  -6    5.62    1.00
   1  -6  -6   11.66    1.12
  -1  -6   6   12.66    0.80
   1   6  -6   11.64    1.08
  -1   6   6   14.09    1.03
   0  -6  -6   18.49    1.12
   0   6  -6   18.35    1.16
   0   6  -6   18.06    1.10
   0   6   6   19.26    1.24
  -1  -6  -6   11.99    0.92
  -1   6  -6   14.43    1.37
   1   6   6   12.43    1.20
  -1   6  -6   11.21    1.12
   2  -6   6    9.77    1.11
  -2  -6  -6    8.47    0.78
   2   6   6   10.37    1.21
  -2   6  -6    8.34    1.13
  -3  -6  -6   25.12    1.75
   3  -6   6   25.17    1.26
  -3   6  -6   26.92    1.72
  -4  -6  -6    8.93    1.35
   4  -6   6    5.58    0.82
  -4   6  -6    6.76    1.89
  -5  -6  -6    5.70    1.30
   5  -6   6    5.28    0.80
  -5   6  -6    5.89    1.21
   6  -7  -6    1.50    1.11
  -6   7   6    4.10    0.77
   6   7  -6    2.04    1.08
   5  -7  -6    0.74    0.98
   5   7  -6    1.13    1.01
  -5   7   6    1.08    0.68
   4  -7  -6   -1.30    0.83
  -4   7   6    0.34    0.66
   4   7  -6    0.36    0.81
   3  -7  -6   11.11    1.28
   3   7  -6   11.85    1.33
  -3   7   6   10.31    1.08
   2  -7  -6    8.09    1.01
   2   7  -6    8.58    1.05
  -2   7   6    8.11    0.96
   1  -7  -6   13.91    1.28
  -1  -7   6   14.72    0.81
  -1   7   6   16.19    1.17
   1   7  -6   14.52    1.26
   0  -7  -6   35.39    1.49
   0   7  -6   34.75    1.57
   0   7   6   36.94    1.61
   0   7  -6   34.88    1.41
  -1  -7  -6    9.31    0.87
   1   7   6   10.51    1.18
  -1   7  -6    9.78    1.05
   2  -7   6    4.24    0.78
  -2  -7  -6    4.70    0.62
   2   7   6    5.98    0.99
  -2   7  -6    5.48    0.92
   3  -7   6   38.03    1.54
   3   7   6   40.85    1.11
  -3   7  -6   35.47    1.87
   4  -7   6   13.39    1.14
  -4  -7  -6   15.42    1.65
  -5  -7  -6    1.08    1.08
   5  -7   6    0.75    0.73
  -5   7  -6    1.45    1.08
   6  -8  -6    5.66    1.29
   6   8  -6    4.69    1.23
   5  -8  -6    2.74    1.09
  -5   8   6    2.24    0.76
   5   8  -6    2.03    0.94
   4  -8  -6    2.84    0.91
  -4   8   6    1.88    0.74
   4   8  -6    3.14    1.02
   3  -8  -6    3.71    0.94
  -3   8   6    5.15    0.83
   3   8  -6    4.22    0.90
   2  -8  -6   -0.38    0.66
   2   8  -6    0.50    0.73
  -2   8   6    1.42    0.70
   1  -8  -6    5.31    1.39
  -1  -8   6    8.66    0.59
   1   8  -6    5.84    0.90
  -1   8   6    7.50    0.99
   0  -8  -6    2.40    0.68
   0   8  -6    1.21    0.57
   0   8   6    1.99    0.72
   0   8  -6    2.22    0.80
  -1  -8  -6    3.36    0.63
   1  -8   6    4.50    0.86
  -1   8  -6    2.76    0.72
   1   8   6    2.80    0.79
   2  -8   6    9.88    1.09
  -2  -8  -6    8.73    0.74
  -2   8  -6   11.60    1.18
   2   8   6    9.96    1.19
   3  -8   6   50.54    1.87
   3   8   6   51.08    2.25
  -3   8  -6   49.98    2.17
   3   8   6   54.85    1.34
   4  -8   6   14.19    1.19
  -4   8  -6   12.53    1.84
  -5  -8  -6    2.71    1.17
   5  -8   6    1.38    0.78
  -5   8  -6    1.59    1.05
   6  -9  -6   25.76    1.80
  -6   9   6   28.84    1.52
   6   9  -6   21.94    1.79
   5  -9  -6    1.99    1.79
  -5   9   6    2.08    0.82
   5   9  -6    1.44    1.04
   4  -9  -6   12.22    1.40
   4   9  -6    7.95    1.09
  -4   9   6    8.86    1.00
   3  -9  -6    8.60    1.06
  -3   9   6    7.67    0.95
   3   9  -6   10.77    1.30
   2  -9  -6    4.57    0.91
  -2   9   6    3.90    0.81
   2   9  -6    4.96    0.99
   1  -9  -6    8.50    1.66
  -1  -9   6    7.07    0.59
   1   9  -6    8.66    1.07
  -1   9   6    8.46    1.09
   0  -9  -6   20.37    1.15
   0   9  -6   20.95    1.24
   0   9   6   22.29    1.36
   0   9  -6   21.01    1.11
   1  -9   6    0.41    0.77
  -1  -9  -6    0.39    0.56
  -1   9  -6    0.30    0.64
   1   9   6    0.49    0.71
   2  -9   6   17.76    1.25
  -2  -9  -6   18.56    0.93
  -2   9  -6   19.54    1.35
   2   9   6   18.33    1.48
   3  -9   6   27.95    1.50
  -3   9  -6   27.68    1.69
   3   9   6   29.49    2.31
   4  -9   6    3.17    0.84
  -4   9  -6    3.38    1.06
   4   9   6    3.68    1.00
   5  -9   6    2.10    0.81
  -5   9  -6    2.36    1.06
   5 -10  -6    0.71    1.23
  -5  10   6    0.69    0.78
   5  10  -6    0.48    0.89
   4 -10  -6    0.78    0.82
  -4  10   6   -0.27    0.74
   4  10  -6    1.00    0.97
   3 -10  -6   21.30    1.50
  -3  10   6   19.71    1.31
   3  10  -6   19.15    1.38
   2 -10  -6    0.77    0.82
   2  10  -6    1.43    0.77
  -2  10   6    1.07    0.73
   1 -10  -6   23.45    1.42
  -1 -10   6   17.48    0.81
  -1  10   6   21.75    1.30
   1  10  -6   20.28    1.27
   0 -10  -6   14.66    1.10
   0  10   6   15.33    1.21
   0  10  -6   13.38    1.13
   0  10  -6   13.85    0.98
  -1 -10  -6    2.55    0.60
   1 -10   6    0.78    0.80
   1  10   6    1.75    0.80
  -1  10  -6    1.80    0.81
   2 -10   6   31.30    1.51
  -2 -10  -6   29.64    1.13
   2  10   6   31.20    1.69
  -2  10  -6   33.97    1.68
   3 -10   6    4.00    0.88
   3  10   6    3.58    1.17
  -3  10  -6    5.61    1.03
   4 -10   6    3.41    0.89
   4  10   6    3.52    1.03
  -4  10  -6    5.39    1.14
   5 -10   6   -0.02    0.81
   5  10   6    1.46    1.01
  -5  10  -6    2.46    1.10
   5 -11  -6    1.06    0.94
  -5  11   6    0.31    0.83
   5  11  -6    0.78    1.16
   4 -11  -6   10.73    1.30
  -4  11   6    8.31    1.05
   4  11  -6    7.89    1.11
   3 -11  -6    5.85    0.97
  -3  11   6    5.07    0.91
   3  11  -6    6.66    1.10
   2 -11  -6   -0.58    0.74
  -2  11   6   -0.51    0.70
   2  11  -6    1.00    0.84
   1 -11  -6    6.57    0.93
  -1 -11   6    5.48    0.62
   1  11  -6    8.38    1.02
  -1  11   6    8.24    1.07
   0 -11   6    0.81    0.74
   0 -11  -6    1.34    0.69
   0  11  -6    1.46    0.57
   0  11   6    2.37    0.76
  -1 -11  -6    3.77    0.67
   1 -11   6    3.52    0.87
   1  11   6    3.31    0.88
  -2 -11  -6   20.50    0.95
   2 -11   6   23.04    1.39
  -2  11  -6   21.74    1.47
   2  11   6   21.26    1.59
   3 -11   6   26.37    1.47
  -3  11  -6   28.21    1.68
   3  11   6   25.35    1.77
   4 -11   6   -0.63    0.83
  -4  11  -6   -0.20    0.87
   4  11   6    1.79    1.01
   5 -11   6    3.03    0.94
  -5  11  -6    5.05    1.19
   5  11   6    4.10    1.17
   5 -12  -6    2.29    0.99
   4 -12  -6    5.01    1.14
  -4  12   6    1.38    0.86
   4  12  -6    3.07    1.05
   3 -12  -6    3.39    0.99
   3  12  -6    1.92    0.86
  -3  12   6    2.22    0.84
   2 -12  -6    4.11    0.92
   2  12  -6    3.86    0.96
  -2  12   6    3.82    0.87
   1 -12  -6    5.26    0.89
   1  12  -6    4.07    0.97
  -1  12   6    5.39    0.92
   0 -12  -6    0.51    0.65
   0 -12   6    0.79    0.81
   0  12   6    0.32    0.72
   0  12  -6    0.35    0.54
  -1 -12  -6   12.53    0.93
   1 -12   6   10.43    1.19
  -1  12  -6   11.86    1.39
   1  12   6   10.82    1.30
   2 -12   6   11.11    1.09
  -2 -12  -6   10.32    0.75
   2  12   6   10.96    1.48
  -2  12  -6   10.09    1.23
   3 -12   6    3.98    0.96
  -3  12  -6    2.88    0.93
   3  12   6    3.01    1.01
   4 -12   6    1.50    0.90
   4  12   6    2.00    1.07
  -4  12  -6    2.38    0.99
   5 -13  -6    4.44    1.20
  -5  13   6    4.36    1.02
   5  13  -6    6.95    1.32
   4 -13  -6    1.33    0.91
  -4  13   6    0.29    0.85
   4  13  -6    1.90    0.91
   3 -13  -6    8.92    1.19
  -3  13   6    4.72    0.99
   3  13  -6    6.73    1.13
   2 -13  -6    2.21    0.86
  -2  13   6    2.84    0.86
   2  13  -6    2.46    0.85
   1 -13  -6    4.04    0.88
  -1  13   6    4.97    0.93
   0 -13   6    1.23    0.88
   0 -13  -6    1.22    0.70
   0  13  -6    2.23    0.60
   0  13   6    1.24    0.82
  -1 -13  -6    2.47    0.63
   1  13   6    1.66    0.83
  -1  13  -6    2.36    0.74
   2 -13   6   -0.15    0.82
  -2 -13  -6    2.01    0.47
   2  13   6    0.11    0.92
  -2  13  -6    0.58    0.72
   3 -13   6    5.00    0.99
  -3  13  -6    5.80    1.10
   3  13   6    3.97    1.04
   4 -13   6    5.96    1.06
  -4  13  -6    8.58    1.30
   4  13   6    7.73    1.33
  -5  14   6    0.67    0.93
   5  14  -6    1.09    0.98
   4 -14  -6    0.91    1.55
   4  14  -6    1.53    1.04
  -4  14   6    0.30    0.88
   3 -14  -6   -0.55    0.85
  -3  14   6   -0.63    0.82
   3  14  -6    1.28    0.86
   2 -14  -6    7.90    1.11
   2  14  -6    7.94    1.14
  -2  14   6    6.20    1.00
  -1 -14   6   11.35    1.16
   1 -14  -6   11.90    1.16
  -1  14   6   12.93    1.28
   0 -14  -6    0.90    0.79
   0 -14   6    0.21    0.84
   0  14   6    0.70    0.73
   0  14  -6    1.57    0.59
   1 -14   6   -0.14    0.74
  -1 -14  -6    0.60    0.58
  -1  14  -6    0.31    0.63
   2 -14   6    2.27    0.81
   2  14   6    2.66    0.98
  -2  14  -6    3.12    0.89
   3 -14   6   -0.90    0.81
  -3  14  -6    1.24    0.86
   3  14   6    0.13    0.80
   4 -14   6    7.66    1.13
  -4  14  -6   11.60    1.52
   4  14   6    9.49    1.41
   4 -15  -6    5.88    1.13
  -4  15   6    3.99    1.05
   3 -15  -6    1.66    0.94
   3  15  -6    2.72    1.04
  -3  15   6    2.31    1.01
   2 -15  -6   21.01    1.46
  -2  15   6   18.14    2.25
   1 -15  -6    3.35    0.87
  -1 -15   6    3.66    0.92
  -1  15   6    3.15    1.03
   0 -15  -6    0.89    0.80
   0 -15   6   -0.01    0.87
   0  15  -6    1.39    0.59
   1 -15   6    5.92    1.05
  -1 -15  -6    5.20    0.72
   1  15   6    3.91    0.88
  -1  15  -6    4.27    0.80
   2 -15   6    1.71    0.95
  -2  15  -6    3.40    0.87
   2  15   6    1.68    0.96
   3 -15   6    0.13    0.79
   3  15   6   -0.15    0.85
  -3  15  -6    1.24    1.53
   4 -15   6    8.08    1.91
  -4  15  -6   11.90    1.53
   4  15   6   12.00    1.65
   4 -16  -6    0.05    0.99
  -4  16   6    0.49    0.92
   4  16  -6    0.74    1.08
   3 -16  -6    4.52    1.05
  -3  16   6    6.77    1.13
   3  16  -6    6.73    1.16
  -2 -16   6   13.47    1.29
   2 -16  -6   16.00    1.38
  -2  16   6   14.03    1.50
   1 -16  -6    1.30    0.81
  -1 -16   6    2.21    0.96
   1  16  -6    1.86    0.57
  -1  16   6    0.92    0.86
   0 -16   6    3.64    1.00
   0 -16  -6    5.18    0.81
   0  16   6    2.82    0.96
   0  16  -6    4.99    0.70
   1 -16   6    3.69    1.02
  -1 -16  -6    5.78    0.75
  -1  16  -6    5.80    0.86
   1  16   6    3.69    0.95
   2 -16   6    6.49    1.02
   2  16   6    9.81    1.29
  -2  16  -6   11.37    1.27
   3 -16   6   -0.55    1.55
   3  16   6    0.09    0.89
  -3  16  -6    1.90    1.00
   4 -17  -6    2.69    1.14
   4  17  -6    2.31    1.12
  -4  17   6    1.41    1.03
   3 -17  -6    5.06    1.12
  -3  17   6    4.61    1.11
   2 -17  -6   64.20    2.38
  -2 -17   6   63.83    2.45
  -2  17   6   61.94    2.49
   1 -17  -6   60.64    2.23
  -1 -17   6   61.59    2.35
   1  17  -6   59.46    1.70
  -1  17   6   61.74    2.39
   0 -17  -6   12.22    1.10
   0 -17   6   11.24    1.29
   0  17  -6   14.14    1.03
   0  17   6   11.03    1.25
   1 -17   6   12.80    1.27
  -1 -17  -6   14.06    1.03
   1  17   6   11.64    1.43
  -1  17  -6   14.10    1.23
   2 -17   6   -0.21    1.42
  -2  17  -6    2.08    0.84
   2  17   6    1.28    0.94
   3 -17   6    1.41    1.04
   3  17   6   -0.04    0.94
  -3  17  -6    2.38    0.98
  -3 -18   6    3.62    1.09
  -3  18   6    3.79    1.08
   2 -18  -6   12.75    1.36
  -2  18   6   12.13    1.47
  -1 -18   6   14.24    2.05
   1 -18  -6   15.17    1.36
  -1  18   6   15.42    1.53
   0 -18  -6    1.59    0.74
   0 -18   6    1.97    1.10
   0  18  -6    2.93    0.63
   0  18   6    0.11    0.92
  -1 -18  -6   14.19    1.07
  -1  18  -6   15.24    1.24
   1  18   6   13.88    1.51
   2 -18   6   15.01    1.38
   2  18   6   16.26    1.61
  -2  18  -6   18.03    1.44
   3 -18   6    0.56    1.05
  -3  18  -6    2.18    0.93
   3  18   6    0.35    0.97
  -3 -19   6    2.39    1.06
   3 -19  -6    3.67    1.06
  -3  19   6    1.38    1.06
  -2 -19   6   29.27    1.81
   2 -19  -6   29.57    1.70
  -2  19   6   24.90    1.79
  -1 -19   6    8.99    1.29
   1 -19  -6    6.53    1.03
  -1  19   6    5.90    1.13
   0 -19   6    4.12    1.03
   0 -19  -6    5.31    0.87
   0  19   6    2.91    1.01
  -1 -19  -6    3.94    0.78
   1 -19   6    3.77    1.12
  -1  19  -6    4.95    0.83
   1  19   6    3.19    1.02
   2 -19   6   11.15    1.33
   2  19   6    8.94    1.31
  -2  19  -6   13.37    1.39
   2 -20  -6   20.15    1.53
  -2 -20   6   21.29    1.67
  -2  20   6   17.55    1.68
   1 -20  -6   13.68    1.27
  -1 -20   6   14.82    1.57
  -1  20   6   12.92    1.53
   0 -20   6    7.53    1.16
   0 -20  -6   10.76    1.19
   0  20   6    9.10    1.27
   1 -20   6    2.08    0.99
  -1 -20  -6    6.10    1.24
  -1  20  -6    4.98    0.82
   2 -20   6    0.77    1.05
  -2  20  -6    4.62    1.35
   2  20   6    0.91    0.98
   1 -21  -6    1.39    0.88
  -1 -21   6    1.21    1.08
  -1  21   6    2.13    1.07
   0 -21   6    0.80    1.04
   0 -21  -6    2.25    0.80
   0  21   6    0.91    1.01
  -1 -21  -6    2.32    0.69
   1 -21   6    0.32    1.07
   1  21   6   -1.48    0.90
   5   0  -7   -0.83    1.06
   4   0  -7   -0.44    0.96
  -4   0   7    0.49    0.40
   3   0  -7    0.61    0.94
  -2   0   7   -0.87    0.55
   2   0  -7   -0.40    0.74
   1   0  -7   -0.31    0.79
  -1   0   7    0.04    0.56
   0   0   7    0.41    0.61
   0   0  -7    0.62    0.76
  -1   0  -7    1.26    0.74
  -2   0  -7    0.06    0.63
  -2   0  -7    1.14    0.83
   3   0   7    0.35    0.59
  -3   0  -7   -0.31    0.88
  -4   0  -7   -1.00    0.94
  -5   0  -7    0.29    1.08
   5  -1  -7    0.87    1.10
   5   1  -7    1.45    1.13
   4  -1  -7    3.48    1.11
   4   1  -7    4.85    1.13
  -4   1   7    3.42    0.55
  -3  -1   7    7.46    0.76
   3  -1  -7   11.60    1.39
  -3   1   7    8.42    0.90
   3   1  -7   12.47    1.42
  -2  -1   7   12.93    0.96
   2  -1  -7   16.32    1.40
   2   1  -7   15.54    1.28
  -2   1   7   14.36    1.04
   1  -1  -7   11.28    1.22
  -1  -1   7    9.96    0.95
  -1   1   7    9.03    1.00
   1   1  -7   10.52    1.10
   0  -1   7    2.37    0.68
   0  -1  -7    3.45    0.83
   0   1  -7    2.32    0.81
   0   1   7    1.32    0.67
  -1  -1  -7   25.71    1.97
  -1   1  -7   19.21    1.23
  -1   1  -7   18.56    1.41
   1   1   7   20.47    1.33
  -2  -1  -7    8.03    1.13
  -2  -1  -7    7.92    0.96
  -2   1  -7    7.91    1.12
   3  -1   7    2.04    0.66
  -3  -1  -7    1.85    1.28
  -3   1  -7    0.56    0.91
   3   1   7    1.22    0.59
  -4  -1  -7    7.05    1.34
   4  -1   7    3.77    0.70
   4   1   7    2.34    0.62
  -4   1  -7    4.98    1.18
  -5  -1  -7    4.28    1.32
  -5   1  -7    3.62    1.22
   5  -2  -7   -0.87    1.02
   5   2  -7    0.18    1.08
   4  -2  -7    0.45    1.01
  -4   2   7   -0.44    0.54
   4   2  -7    0.45    0.97
   3  -2  -7    1.83    0.97
  -3  -2   7    0.75    0.56
  -3   2   7    0.11    0.60
   3   2  -7    1.61    0.95
   2  -2  -7   22.61    1.53
  -2  -2   7   20.43    1.05
  -2   2   7   22.25    1.21
   2   2  -7   25.32    1.57
  -1  -2   7    1.75    0.61
   1  -2  -7    3.50    0.91
  -1   2   7    1.22    0.64
   1   2  -7    2.37    0.87
   0  -2  -7    9.02    1.07
   0  -2   7    9.35    1.12
   0   2   7    7.80    0.99
   0   2  -7    9.86    1.12
  -1  -2  -7   12.14    1.20
   1   2   7   11.75    1.15
  -1   2  -7   10.12    1.23
  -1   2  -7   11.88    1.09
   2  -2   7    6.07    0.78
  -2  -2  -7    6.31    1.06
  -2  -2  -7    5.35    0.80
  -2   2  -7    4.76    1.01
   3  -2   7    0.03    0.72
  -3   2  -7    0.40    0.90
   3   2   7    1.00    0.55
  -4  -2  -7    4.57    1.23
  -4   2  -7    4.23    1.14
  -5  -2  -7    1.47    1.09
  -5   2  -7    1.10    1.10
   5  -3  -7    5.01    1.14
  -5   3   7    6.18    1.03
   5   3  -7    4.44    1.26
   4  -3  -7    3.87    1.10
   4   3  -7    2.93    1.10
  -4   3   7    2.08    0.65
  -3  -3   7    9.93    0.58
   3  -3  -7   14.74    1.45
  -3   3   7   11.49    1.05
   3   3  -7   15.37    1.34
   2  -3  -7    5.67    1.08
  -2  -3   7    6.58    0.67
   2   3  -7    8.19    1.14
  -1  -3   7    1.80    0.59
   1  -3  -7    1.78    0.85
  -1   3   7    1.77    0.67
   1   3  -7    1.69    0.86
   0  -3  -7    2.92    0.81
   0   3  -7    3.04    0.78
   0   3   7    3.33    0.78
  -1  -3  -7    4.91    0.78
   1   3   7    4.73    0.88
  -1   3  -7    4.26    0.84
  -1   3  -7    6.25    0.94
  -2  -3  -7    7.82    0.84
   2  -3   7    7.73    0.94
  -2   3  -7    8.04    1.12
   3  -3   7    6.22    0.83
  -3  -3  -7    7.19    1.80
  -3   3  -7    7.70    1.22
   3   3   7    8.35    0.79
  -4  -3  -7   10.70    1.49
   4  -3   7   11.50    1.01
  -4   3  -7   11.96    1.50
  -5  -3  -7    1.87    1.17
  -5   3  -7    0.97    1.10
   5  -4  -7    0.70    1.06
   5   4  -7    2.03    1.14
   4  -4  -7   -0.74    0.93
   4   4  -7    0.42    0.88
   3  -4  -7    1.64    0.98
   3   4  -7    1.53    0.90
  -2  -4   7   -0.18    0.47
   2  -4  -7   -0.54    0.86
   2   4  -7    0.18    0.87
  -2   4   7    0.24    0.64
   1  -4  -7   11.19    1.19
  -1  -4   7   10.92    0.90
  -1   4   7   11.21    1.06
   1   4  -7   10.36    1.24
   0  -4  -7    0.67    0.76
   0   4  -7    0.96    0.78
   0   4   7    0.97    0.68
  -1  -4  -7    0.85    0.68
  -1   4  -7    0.62    0.75
  -1   4  -7    1.31    0.74
   1   4   7    1.58    0.75
   2  -4   7    9.22    1.08
  -2  -4  -7    8.44    0.90
   2   4   7    9.34    1.25
  -2   4  -7    9.02    1.14
  -3  -4  -7    0.54    0.97
   3  -4   7    3.23    0.77
  -3   4  -7    1.93    0.99
   4  -4   7    4.04    0.80
  -4  -4  -7    5.52    1.26
  -4   4  -7    3.76    1.16
   5  -5  -7    0.01    1.11
  -5   5   7    2.38    0.69
   5   5  -7   -0.70    1.08
   4  -5  -7   -0.34    0.85
  -4   5   7   -1.00    0.64
   4   5  -7    0.11    0.87
   3  -5  -7    2.67    1.02
  -3   5   7    0.99    0.70
   3   5  -7    2.73    1.03
   2  -5  -7    5.92    1.07
   2   5  -7    5.14    0.98
  -2   5   7    6.04    0.85
   1  -5  -7    0.51    0.75
  -1  -5   7    1.03    0.54
   1   5  -7    0.74    0.75
  -1   5   7    1.42    0.68
   0  -5  -7    5.22    0.87
   0   5  -7    5.32    0.93
   0   5   7    4.72    0.85
  -1  -5  -7    1.56    0.70
   1   5   7    0.97    0.73
  -1   5  -7    1.84    0.76
  -1   5  -7    1.53    0.77
   2  -5   7    4.67    0.84
  -2  -5  -7    5.23    0.74
  -2   5  -7    4.88    0.97
   2   5   7    4.34    0.98
   3  -5   7    6.01    0.87
  -3   5  -7    4.60    1.07
   4  -5   7    4.98    0.87
  -4  -5  -7    5.95    1.29
  -4   5  -7    5.69    1.21
   5  -6  -7    1.90    1.03
  -5   6   7    2.51    0.75
   5   6  -7    2.65    1.10
   4  -6  -7    5.14    1.20
   4   6  -7    4.98    1.16
  -4   6   7    4.01    0.81
   3  -6  -7    1.64    0.88
   3   6  -7    2.77    1.05
  -3   6   7    0.09    0.71
   2  -6  -7    2.56    0.95
   2   6  -7    1.92    0.92
  -2   6   7    1.31    0.69
   1  -6  -7    3.64    0.87
  -1  -6   7    5.05    0.64
   1   6  -7    3.60    0.90
  -1   6   7    3.47    0.77
   0  -6  -7   15.17    1.15
   0   6   7   15.09    1.22
   0   6  -7   15.08    1.29
   0   6  -7   12.67    1.07
  -1  -6  -7    0.32    0.67
   1   6   7   -1.04    0.70
  -1   6  -7   -0.38    0.68
   2  -6   7   13.10    1.14
  -2  -6  -7   12.65    1.00
  -2   6  -7   14.74    1.41
   2   6   7   14.23    1.43
   3  -6   7   13.75    1.16
  -3   6  -7   14.17    1.58
   3   6   7   13.90    1.52
   4  -6   7    1.35    0.79
  -4   6  -7    2.51    1.09
  -5   7   7    1.59    0.75
   5   7  -7    0.93    1.04
   4  -7  -7    2.62    1.07
   4   7  -7    5.07    1.39
  -4   7   7    1.57    0.79
   3  -7  -7    7.22    1.14
  -3   7   7    6.07    0.92
   3   7  -7    7.37    1.09
   2  -7  -7    1.56    0.89
  -2   7   7    0.80    0.73
   2   7  -7    1.05    0.94
   1  -7  -7   14.39    1.24
  -1  -7   7   13.79    0.90
   1   7  -7   12.93    1.33
  -1   7   7   13.23    1.21
   0  -7  -7    4.62    0.88
   0   7  -7    4.00    0.74
   0   7  -7    4.96    0.96
  -1  -7  -7    1.44    0.68
   1   7   7    1.32    0.82
  -1   7  -7    1.50    0.74
  -2  -7  -7    4.51    0.72
   2  -7   7    5.31    0.90
  -2   7  -7    4.90    0.99
   2   7   7    7.11    1.35
   3  -7   7   60.60    2.05
   3   7   7   56.95    2.52
  -3   7  -7   58.31    2.48
   4  -7   7   -0.41    0.77
   4   7   7    0.83    0.93
  -4   7  -7    0.38    0.98
   5  -8  -7    6.82    1.26
   5   8  -7    7.74    1.37
  -5   8   7    7.56    1.00
   4  -8  -7   22.82    2.27
  -4   8   7   25.86    1.52
   4   8  -7   24.80    2.55
   3  -8  -7    3.77    1.07
  -3   8   7    3.69    0.89
   3   8  -7    5.13    1.06
   2  -8  -7    1.82    0.86
  -2   8   7    0.13    0.75
   2   8  -7    1.64    0.95
  -1  -8   7   14.68    0.88
   1  -8  -7   12.88    1.23
  -1   8   7   12.98    1.17
   1   8  -7   12.12    1.34
   0  -8  -7   24.32    1.38
   0   8  -7   25.24    1.50
   0   8   7   24.97    1.52
   0   8  -7   23.53    1.24
   1  -8   7    2.10    0.83
  -1  -8  -7    2.57    0.71
  -1   8  -7    2.07    0.76
   1   8   7    1.98    0.86
   2  -8   7   82.81    2.55
  -2  -8  -7   81.08    2.26
  -2   8  -7   80.46    2.76
   2   8   7   80.44    3.91
   3  -8   7   26.55    1.46
   3   8   7   25.77    1.86
  -3   8  -7   27.01    1.99
   4  -8   7   -0.02    0.81
  -4   8  -7    3.43    1.11
   4   8   7    1.55    0.94
   5  -9  -7    0.48    1.14
   5   9  -7    0.07    1.11
  -5   9   7   -0.04    0.83
  -4   9   7   10.15    1.12
   4   9  -7   12.64    2.32
   3  -9  -7   34.88    1.79
   3   9  -7   33.95    1.92
  -3   9   7   34.65    1.70
   2  -9  -7   -0.97    0.80
   2   9  -7   -0.66    0.79
  -2   9   7    1.51    0.82
   1  -9  -7   23.28    1.45
  -1  -9   7   24.07    1.02
   1   9  -7   23.22    1.55
  -1   9   7   23.76    1.44
   0  -9  -7    1.30    0.77
   0   9  -7    2.67    0.90
   0   9   7    1.72    0.79
   0   9  -7    0.78    0.61
  -1  -9  -7    3.49    0.73
   1  -9   7    3.30    0.92
   1   9   7    3.08    0.90
  -1   9  -7    3.46    0.81
   2  -9   7   11.37    1.25
  -2  -9  -7   11.69    0.91
   2   9   7   13.47    1.51
  -2   9  -7   13.45    1.39
   3  -9   7   58.43    2.18
   3   9   7   61.63    2.63
   4  -9   7    8.23    1.06
   4   9   7    7.80    1.30
  -4   9  -7    8.30    1.34
   4 -10  -7   11.30    1.70
   4  10  -7   10.32    1.43
  -4  10   7    8.84    1.11
   3 -10  -7    2.30    1.01
   3  10  -7    3.27    1.07
  -3  10   7    1.66    0.86
   2 -10  -7    0.85    0.86
   2  10  -7   -0.22    0.85
  -2  10   7    1.28    0.83
   1 -10  -7   10.33    1.20
  -1 -10   7   12.67    0.78
  -1  10   7   10.01    1.23
   1  10  -7    9.52    1.17
   0 -10  -7   23.29    1.38
   0  10   7   24.63    1.53
   0  10  -7   24.01    1.25
   1 -10   7    8.92    1.12
  -1 -10  -7    9.87    1.01
  -1  10  -7    8.97    1.10
   2 -10   7   27.13    1.54
  -2 -10  -7   25.13    1.17
  -2  10  -7   27.98    1.66
   2  10   7   28.27    1.84
   3 -10   7    3.17    0.95
   3  10   7    3.49    1.01
   4 -10   7    7.69    1.08
  -4  10  -7    6.94    1.28
   4  10   7    5.87    1.22
   4 -11  -7    3.00    1.12
   4  11  -7    2.38    1.18
  -4  11   7    1.67    0.95
   3 -11  -7    0.91    0.96
  -3  11   7    0.90    0.87
   3  11  -7    2.73    0.98
   2 -11  -7   -0.28    0.88
  -2  11   7    0.04    0.79
   2  11  -7    1.26    0.96
  -1 -11   7    4.95    0.63
   1 -11  -7    3.21    0.89
  -1  11   7    3.30    0.88
   1  11  -7    3.19    0.89
   0 -11  -7    6.50    0.91
   0 -11   7    7.73    1.10
   0  11   7    6.99    1.04
   0  11  -7    4.79    0.75
  -1 -11  -7    6.72    0.83
   1 -11   7    3.92    0.89
  -1  11  -7    5.65    0.88
   1  11   7    4.06    1.01
  -2 -11  -7   28.05    1.17
   2 -11   7   25.30    1.57
  -2  11  -7   26.51    1.64
   2  11   7   28.56    1.86
   3 -11   7   43.27    1.91
  -3  11  -7   44.60    2.43
   3  11   7   40.74    2.24
   4 -11   7    3.34    0.99
   4  11   7    5.05    1.22
   4 -12  -7    2.54    1.01
  -4  12   7   -0.69    0.90
   4  12  -7    1.02    1.10
   3 -12  -7    1.24    0.98
  -3  12   7    3.13    1.42
   2 -12  -7    2.96    0.94
  -2  12   7    3.37    0.93
   2  12  -7    2.83    1.04
   1 -12  -7    4.15    0.93
   1  12  -7    3.27    0.94
  -1  12   7    2.53    0.99
   0 -12  -7    3.05    0.81
   0 -12   7    3.34    1.00
   0  12  -7    3.50    0.67
  -1 -12  -7    1.72    0.66
   1 -12   7    1.60    0.90
   1  12   7    2.03    0.92
  -1  12  -7    2.43    0.75
   2 -12   7   11.30    1.33
  -2 -12  -7   13.43    0.88
  -2  12  -7   13.26    1.37
   2  12   7    9.36    1.29
   3 -12   7   22.58    1.56
   3  12   7   22.84    1.86
  -3  12  -7   25.55    1.77
   4 -13  -7   -0.70    0.91
   4  13  -7    0.70    0.98
  -4  13   7   -1.67    0.89
   3 -13  -7   -0.41    0.97
  -3  13   7   -1.26    0.88
   3  13  -7    0.06    1.07
   2 -13  -7    0.60    0.90
  -2  13   7    0.14    0.89
   2  13  -7    1.61    1.01
   1 -13  -7    3.21    0.92
  -1  13   7    1.70    0.90
   0 -13   7    0.69    0.94
   0 -13  -7    0.96    0.76
   0  13   7    1.01    0.83
   0  13  -7    1.15    0.60
  -1 -13  -7    1.36    0.68
   1 -13   7    0.39    0.93
   1  13   7    1.52    0.94
  -1  13  -7    1.41    0.70
   2 -13   7    1.02    0.96
   2  13   7    0.51    0.91
  -2  13  -7    3.25    0.89
   3 -13   7    2.13    1.53
  -3  13  -7    5.85    1.13
   3  13   7    5.26    1.20
   3  14  -7   -0.18    1.04
  -3  14   7   -0.03    0.92
   2 -14  -7    3.79    1.04
   2  14  -7    4.47    1.79
  -2  14   7    3.30    1.00
  -1 -14   7    0.16    0.92
   1 -14  -7   -0.06    0.83
  -1  14   7    0.22    0.84
   0 -14   7    2.84    1.00
   0 -14  -7    3.02    0.83
   0  14   7    2.02    0.96
   0  14  -7    3.07    0.66
   1 -14   7    0.82    0.93
  -1 -14  -7    0.82    0.73
  -1  14  -7    0.74    0.72
   1  14   7   -0.53    0.82
   2  14   7    0.57    0.92
  -2  14  -7    2.12    0.88
   3 -14   7    0.82    1.01
  -3  14  -7    2.16    0.96
   3  14   7    0.26    0.98
   3 -15  -7   -0.71    0.99
  -3  15   7   -1.05    0.93
   3  15  -7    1.55    0.99
   2 -15  -7   19.12    1.53
  -2  15   7   15.94    1.55
  -1 -15   7    3.68    1.13
   1 -15  -7    4.73    1.03
  -1  15   7    5.43    1.11
   0 -15   7    3.96    1.54
   0 -15  -7    5.46    0.93
   0  15  -7    6.73    0.90
   0  15   7    3.15    0.99
   1 -15   7    5.65    1.74
  -1  15  -7    5.35    0.85
   1  15   7    3.67    1.02
   2 -15   7   -0.27    0.98
   2  15   7    0.19    0.93
  -2  15  -7    1.71    0.85
   3 -16  -7    2.91    1.11
   3  16  -7    0.23    0.97
  -3  16   7   -0.58    1.01
  -2 -16   7    5.81    1.09
   2 -16  -7    9.19    1.24
  -2  16   7    5.72    1.20
  -1 -16   7    2.95    1.00
   1 -16  -7    5.79    1.01
  -1  16   7    4.39    1.09
   0 -16  -7    2.14    0.81
   0 -16   7    2.87    0.96
   0  16   7    0.74    0.93
   1 -16   7    9.05    1.29
  -1 -16  -7    7.88    1.37
   1  16   7    6.79    1.20
  -1  16  -7   10.04    1.12
   2 -16   7    2.46    0.98
  -2  16  -7    5.02    0.96
   2  16   7    5.72    1.20
   2 -17  -7   21.68    1.62
  -2 -17   7   20.18    1.73
  -2  17   7   21.29    1.74
  -1 -17   7   16.43    1.49
   1 -17  -7   19.00    1.41
  -1  17   7   16.66    1.60
   0 -17   7   -0.70    0.99
   0 -17  -7    1.88    0.81
   0  17   7    0.76    0.98
  -1 -17  -7    3.66    0.76
   1 -17   7    4.55    1.14
   1  17   7    5.12    1.18
   1 -18  -7    4.38    1.01
  -1 -18   7    2.34    1.00
  -1  18   7    2.68    1.12
   0 -18   7    7.07    1.27
   0 -18  -7    6.29    0.96
   0  18   7    5.20    1.14
   4   0  -8    2.52    1.06
  -3   0   8    5.40    0.77
   3   0  -8    9.88    1.97
   2   0  -8   81.34    2.84
  -2   0   8   74.23    2.44
  -1   0   8    9.65    1.06
   1   0  -8   11.34    1.32
   0   0   8   24.00    1.44
   0   0  -8   26.22    1.54
   1   0   8   16.17    1.35
  -1   0  -8   14.34    1.23
  -3   0  -8    0.95    1.01
   3   0   8    1.29    0.69
   4  -1  -8    2.31    1.14
   4   1  -8    3.69    1.24
   3  -1  -8   65.66    3.21
   3   1  -8   67.93    3.44
  -3   1   8   69.99    2.08
   2  -1  -8   38.35    2.00
  -2  -1   8   34.54    1.48
   2   1  -8   39.42    2.02
  -2   1   8   36.07    1.57
  -1  -1   8   -0.11    0.62
   1  -1  -8   -0.69    0.82
  -1   1   8    0.34    0.64
   1   1  -8    0.56    0.80
   0  -1   8    5.97    0.88
   0  -1  -8    6.45    1.04
   0   1   8    5.68    0.91
   0   1  -8    3.42    0.92
  -1  -1  -8   12.45    1.19
   1  -1   8   13.72    1.27
   1   1   8   12.98    1.25
  -1   1  -8   12.64    1.29
   2  -1   8    3.57    0.73
   2   1   8    2.56    0.87
  -2   1  -8    3.07    1.65
  -3  -1  -8    4.44    1.18
   3  -1   8    3.80    0.78
  -3   1  -8    4.90    1.19
   3   1   8    5.88    0.79
   4  -2  -8    0.49    1.13
   4   2  -8   -1.79    1.06
   3  -2  -8    2.13    1.57
   2  -2  -8   58.13    2.37
  -2  -2   8   51.25    1.77
   2   2  -8   58.68    2.39
  -2   2   8   55.05    1.96
  -1  -2   8    2.31    0.81
   1  -2  -8    3.13    0.97
  -1   2   8    2.86    0.76
   1   2  -8    1.88    0.96
   0  -2   8    9.95    1.09
   0  -2  -8    9.44    1.13
   0   2  -8    8.32    1.05
   0   2   8    8.33    1.13
  -1  -2  -8    1.92    0.80
   1  -2   8    1.23    0.72
  -1   2  -8    1.28    0.84
   1   2   8    1.22    0.80
   2  -2   8    4.28    0.83
  -2  -2  -8    1.90    0.78
  -2   2  -8    3.14    1.09
   2   2   8    3.57    0.96
  -3  -2  -8    0.57    1.04
   3  -2   8    0.51    0.71
   3   2   8    2.98    0.69
  -3   2  -8    2.29    1.11
   4  -3  -8    0.07    1.13
   4   3  -8    0.17    1.12
   3  -3  -8    1.99    1.66
  -3   3   8    0.97    0.79
   3   3  -8    4.24    2.06
  -2  -3   8   -0.20    0.59
   2  -3  -8    3.05    1.05
   2   3  -8    2.79    1.04
  -2   3   8    0.88    0.72
   1  -3  -8    5.91    1.07
  -1  -3   8    6.31    1.09
   1   3  -8    5.25    1.09
  -1   3   8    4.89    0.85
   0  -3   8    0.88    0.69
   0  -3  -8    0.21    0.82
   0   3   8   -0.52    0.66
   0   3  -8    0.08    0.84
  -1  -3  -8    6.39    0.95
   1   3   8    7.81    1.06
  -1   3  -8    4.58    0.95
  -2  -3  -8    0.18    0.73
   2  -3   8    1.90    0.75
   2   3   8    1.32    0.88
  -2   3  -8   -1.10    0.81
   3  -3   8    4.77    0.87
  -3   3  -8    6.04    1.24
   4  -4  -8   -0.24    0.97
   4   4  -8    2.56    1.21
  -4   4   8   -1.36    0.71
   3  -4  -8    2.00    1.65
   3   4  -8    1.43    1.24
   2  -4  -8    1.97    0.97
  -2  -4   8   -0.61    0.56
  -2   4   8    1.17    0.79
   2   4  -8    1.23    0.95
  -1  -4   8    6.73    0.92
   1  -4  -8    6.88    1.14
   1   4  -8    7.41    1.17
  -1   4   8    5.14    0.89
   0  -4  -8    2.39    0.90
   0  -4   8    3.33    0.74
   0   4  -8    3.06    0.96
   0   4   8    2.88    0.84
  -1  -4  -8   -0.01    0.71
  -1   4  -8   -0.72    0.74
   1   4   8    0.98    0.82
   2  -4   8    0.21    0.76
  -2  -4  -8   -0.41    0.69
  -2   4  -8   -0.86    0.82
   2   4   8    0.61    0.83
   3  -4   8    7.10    0.96
   3   4   8    8.24    1.34
  -3   4  -8    5.09    1.20
   4  -5  -8    0.42    1.14
   4   5  -8    0.98    1.15
  -4   5   8   -1.50    0.72
  -3   5   8   -0.51    0.79
   3   5  -8    1.94    1.15
   2  -5  -8    1.26    1.00
  -2   5   8    0.17    0.75
   2   5  -8    0.29    0.91
   1  -5  -8    1.92    0.93
  -1  -5   8    1.78    0.64
   1   5  -8    0.36    0.96
  -1   5   8    0.13    0.72
   0  -5   8    3.85    0.78
   0  -5  -8    2.51    0.87
   0   5   8    3.98    0.90
   0   5  -8    2.17    0.97
  -1  -5  -8    0.52    0.76
  -1   5  -8    0.31    0.79
  -1   5  -8   -0.42    0.82
   2  -5   8   10.77    1.17
  -2  -5  -8    9.62    1.08
  -2   5  -8    9.36    1.26
   2   5   8   13.60    1.48
   3  -5   8   -0.14    0.77
  -3   5  -8    0.84    0.98
   3   5   8    2.51    1.03
   4  -6  -8    0.05    0.98
   4   6  -8    2.90    1.21
  -4   6   8   -0.50    0.79
   3   6  -8    0.55    1.07
  -3   6   8   -1.67    0.77
   2  -6  -8    1.05    0.97
   2   6  -8    1.41    0.98
  -2   6   8    1.15    0.82
  -1  -6   8   13.76    1.02
   1  -6  -8   15.40    1.38
  -1   6   8   13.65    1.28
   1   6  -8   14.27    1.52
   0  -6   8    2.58    0.68
   0  -6  -8    2.71    0.90
   0   6   8    1.29    0.78
   0   6  -8    1.55    0.92
  -1  -6  -8    3.38    0.84
   1   6   8    3.42    1.01
  -1   6  -8    3.22    0.90
   2  -6   8    3.63    0.92
  -2  -6  -8    5.97    1.11
  -2   6  -8    5.59    1.11
   2   6   8    4.74    1.08
   3  -6   8    1.31    0.83
  -3   6  -8    1.34    1.03
   3   6   8    0.79    1.00
   4  -7  -8    3.27    1.26
   3  -7  -8    4.71    1.42
  -3   7   8    3.94    0.98
   3   7  -8    6.72    1.32
   2  -7  -8    1.07    0.95
   2   7  -8    1.13    1.47
  -2   7   8    0.19    0.82
   1  -7  -8    5.14    1.04
  -1  -7   8    2.40    0.62
  -1   7   8    2.94    0.87
   1   7  -8    1.84    1.04
   0  -7   8    1.80    0.65
   0  -7  -8    0.87    0.85
   0   7   8    0.54    0.81
   0   7  -8    1.59    0.92
  -1  -7  -8   -0.12    0.71
   1  -7   8   -0.71    0.75
   1   7   8    0.60    0.84
  -1   7  -8    0.11    0.75
   2  -7   8   30.12    1.61
   2   7   8   27.48    1.96
  -2   7  -8   27.80    1.78
   3  -7   8   19.84    1.41
  -3   7  -8   27.75    1.84
   3   7   8   20.80    1.85
   3  -8  -8    0.52    1.07
  -3   8   8   -1.43    0.85
   3   8  -8   -0.08    1.07
   2  -8  -8    1.63    1.02
  -2   8   8    1.39    0.88
   2   8  -8    0.90    1.11
   1  -8  -8    0.79    0.91
  -1  -8   8   -0.22    0.52
  -1   8   8   -0.61    0.77
   1   8  -8    0.24    0.97
   0  -8  -8    5.70    0.96
   0   8  -8    6.34    1.10
   0   8   8    7.38    1.66
   1  -8   8    1.94    0.90
  -1  -8  -8    1.36    0.78
   1   8   8    3.35    0.96
  -1   8  -8    2.92    0.86
   2  -8   8   19.52    1.46
  -2  -8  -8   16.02    1.34
  -2   8  -8   19.54    1.60
   2   8   8   18.37    1.73
   3  -8   8    2.42    0.94
  -3   8  -8    3.29    1.10
   3  -9  -8    3.02    1.17
   3   9  -8    4.70    1.26
   2  -9  -8   -0.14    0.89
   2   9  -8    1.56    0.98
  -2   9   8    2.48    0.93
   1  -9  -8    5.60    1.08
   1   9  -8    5.17    1.61
   0  -9  -8    2.32    0.87
   0   9  -8    1.73    0.92
   0   9   8    2.44    0.85
  -1  -9  -8    5.28    0.88
   1  -9   8    2.39    0.99
  -1   9  -8    3.79    0.88
   1   9   8    3.25    1.00
  -2  -9  -8    8.15    0.90
   2  -9   8    8.84    1.15
   2   9   8   10.35    1.38
  -2   9  -8    8.87    1.21
   3 -10  -8    1.36    1.06
  -3  10   8   -0.13    1.10
   3  10  -8    2.09    1.15
   2 -10  -8    4.52    1.11
   2  10  -8    5.25    1.11
  -2  10   8    4.11    1.15
   1 -10  -8    7.46    1.14
   1  10  -8    5.81    1.46
  -1  10   8    6.70    1.06
   0 -10  -8    2.81    0.89
   0  10   8    2.77    0.91
   1 -10   8   10.06    2.00
  -1 -10  -8    8.23    0.98
   1  10   8   11.21    1.38
  -1  10  -8    9.53    1.24
  -2 -10  -8    3.24    0.75
  -2  10  -8    4.33    1.15
   2  10   8    3.55    1.08
   3 -11  -8   -0.13    1.01
   2 -11  -8    4.17    1.14
   2  11  -8    2.36    1.00
  -2  11   8    1.13    0.93
   1 -11  -8    2.88    0.98
   1  11  -8    1.24    1.05
  -1  11   8    3.98    1.02
   0 -11   8    1.20    0.99
   0 -11  -8    0.88    0.82
   0  11   8    0.32    0.87
  -1 -11  -8    5.00    0.86
   1 -11   8    3.65    1.20
   1  11   8    3.79    1.07
  -2 -11  -8   26.27    1.72
   2 -11   8   24.18    1.63
  -2  11  -8   23.20    2.20
   2  11   8   22.44    1.84
   2 -12  -8    2.11    1.71
   2  12  -8    0.43    0.97
  -2  12   8    2.77    1.00
   1 -12  -8    2.81    0.95
  -1  12   8    3.45    1.03
   0 -12  -8    2.68    0.90
   0 -12   8    3.71    1.09
   0  12   8    1.73    0.94
   1 -12   8    1.27    1.01
  -1 -12  -8    2.30    0.78
   1  12   8    0.84    0.96
  -1  12  -8    1.76    0.76
   2 -13  -8    1.34    1.61
   2  13  -8    2.19    1.05
  -1 -13   8    1.26    0.90
   1 -13  -8    0.59    0.93
  -1  13   8    0.79    0.97
   0 -13   8    0.40    0.90
   0 -13  -8   -0.12    0.79
   0  13   8   -0.12    0.92
  -1 -13  -8    1.10    0.75
   1 -13   8    0.78    0.99
   1  13   8    0.29    0.95
  -1  13  -8    2.51    0.77
  -1 -14   8    2.44    1.00
   1 -14  -8    4.05    1.06
   0 -14   8    1.96    1.11
   0 -14  -8    1.16    0.85
   2   0  -9   -0.66    1.04
   1   0  -9    0.08    1.20
  -1   0   9   -1.71    0.65
   0   0  -9    1.62    0.96
   0   0   9    0.40    0.76
  -1   0  -9   -0.66    0.84
   1   0   9    0.68    0.81
   2  -1  -9    2.48    1.11
   2   1  -9    2.96    1.19
  -1  -1   9   -0.03    0.71
   1   1  -9    0.25    0.92
  -1   1   9   -0.73    0.71
   0  -1  -9    3.29    1.07
   0  -1   9    3.87    0.88
   0   1  -9    3.91    1.09
  -1  -1  -9    2.12    0.95
   1  -1   9    3.02    0.87
  -1   1  -9    1.53    0.95
   1   1   9    1.72    0.86
   2  -2  -9    7.47    1.36
   2   2  -9    5.56    1.26
  -1  -2   9    2.30    0.78
  -1   2   9    1.93    0.84
   1   2  -9    3.89    1.17
   0  -2   9    5.72    0.96
   0  -2  -9    3.55    1.04
   0   2  -9    3.40    1.49
   1  -2   9    1.11    0.83
  -1  -2  -9    0.78    0.88
  -1   2  -9   -0.12    0.89
   1   2   9   -0.03    0.83
  -1  -3   9   -0.67    0.65
  -1   3   9   -0.60    0.77
   1   3  -9   -0.55    0.98
   0  -3  -9    0.32    0.91
   0  -3   9    1.50    0.79
   0   3   9    0.62    0.85
  -1  -3  -9    2.18    0.89
   1  -3   9    3.28    1.44
   1   3   9    1.70    0.92
  -1   3  -9    2.48    1.03
  -1  -4   9   -0.62    1.06
  -1   4   9   -0.63    0.76
   1   4  -9   -0.36    0.95
   0  -4  -9    0.53    0.93
   0  -4   9    0.95    0.74
   0   4  -9   -0.85    1.13
   0   4   9   -0.36    0.77
   1   5  -9    1.12    1.06
   0  -5  -9    4.26    1.03
   0  -5   9    3.34    0.85
   0   5  -9    4.41    1.10
   0   5   9    1.82    0.88
   0   0   0    0.00    0.00
;
_shelx_hkl_checksum     15254
_shelx_res_file
;
TITL bh4062_ishelx_a.res in Pc
    bh4062.res
    created by SHELXL-2018/3 at 12:45:39 on 14-May-2021
REM Old TITL fgcupch0075_0mx_a.res in P2(1)/c
REM SHELXT solution in Pc: R1 0.113, Rweak 0.012, Alpha 0.003
REM <I/s> 0.666 for 51 systematic absences, Orientation as input
REM Flack x = 0.053 ( 0.580 ) from 1397 Parsons' quotients
REM Formula found by SHELXT: C21 N3 O6
CELL 0.71073 6.2434 21.3584 6.8938 90 93.118 90
ZERR 2 0.0003 0.001 0.0003 0 0.002 0
LATT -1
SYMM +X,-Y,0.5+Z
SFAC C H N O
UNIT 38 30 6 16
L.S. 20
PLAN  5 0 0
SIZE 0.046 0.148 0.352
TEMP -123.15
CONF
HTAB O1 O5
HTAB N3 O6
BOND
list 6
MORE -1
BOND $H
fmap 2
acta
REM <olex2.extras>
REM <HklSrc "%.\\Manuscript%20(v3).hkl">
REM </olex2.extras>
WGHT    0.044000    0.273300
FVAR       0.48416
C1    1    0.387963    0.351848    0.299753    11.00000    0.02495    0.02174 =
         0.02244    0.00015    0.00472    0.00228
C2    1    0.514744    0.409804    0.340422    11.00000    0.02094    0.02117 =
         0.01893    0.00001    0.00261    0.00015
C3    1    0.409258    0.467198    0.314750    11.00000    0.01771    0.02051 =
         0.01881   -0.00098    0.00170    0.00086
AFIX  43
H3    2    0.262180    0.468543    0.271691    11.00000   -1.20000
AFIX   0
C4    1    0.521653    0.521864    0.352798    11.00000    0.02177    0.01994 =
         0.01782   -0.00214    0.00205    0.00206
C5    1    0.735216    0.522486    0.416879    11.00000    0.02599    0.02494 =
         0.02149   -0.00166    0.00235   -0.00501
AFIX  43
H5    2    0.809070    0.560736    0.442560    11.00000   -1.20000
AFIX   0
C6    1    0.838448    0.464940    0.442500    11.00000    0.01493    0.03740 =
         0.02590   -0.00008   -0.00052    0.00000
AFIX  43
H6    2    0.985232    0.463902    0.486611    11.00000   -1.20000
AFIX   0
C7    1    0.730807    0.409541    0.404812    11.00000    0.02009    0.02640 =
         0.02408    0.00342    0.00194    0.00624
AFIX  43
H7    2    0.804206    0.370838    0.422786    11.00000   -1.20000
AFIX   0
N1    3    0.407493    0.581811    0.326101    11.00000    0.03024    0.01755 =
         0.02858   -0.00194    0.00179    0.00283
O1    4    0.502748    0.300494    0.313650    11.00000    0.03515    0.01877 =
         0.04322    0.00143   -0.00206    0.00141
H1    2    0.418624    0.271672    0.282866    11.00000   -1.50000
O2    4    0.196470    0.353532    0.259063    11.00000    0.02704    0.02492 =
         0.05158   -0.00948    0.00053   -0.00305
O3    4    0.215918    0.580008    0.278670    11.00000    0.03010    0.02478 =
         0.06988   -0.00699   -0.01153    0.00926
O4    4    0.507589    0.630036    0.352268    11.00000    0.03910    0.02087 =
         0.06246   -0.00340   -0.00297   -0.00421
C8    1    0.386210    0.152891    0.248592    11.00000    0.03203    0.01718 =
         0.02469   -0.00585    0.00273   -0.00619
C9    1    0.259039    0.094058    0.195632    11.00000    0.02429    0.02035 =
         0.01948   -0.00240    0.00352   -0.00180
C10   1    0.356121    0.036434    0.220027    11.00000    0.02021    0.02290 =
         0.01917   -0.00370    0.00025   -0.00229
AFIX  43
H10   2    0.501855    0.033298    0.266289    11.00000   -1.20000
AFIX   0
C11   1    0.236951   -0.016665    0.175761    11.00000    0.02747    0.01925 =
         0.01753   -0.00083    0.00408   -0.00034
C12   1    0.023470   -0.014578    0.109541    11.00000    0.02298    0.02846 =
         0.02042   -0.00343    0.00254   -0.00719
AFIX  43
H12   2   -0.055428   -0.051872    0.082220    11.00000   -1.20000
AFIX   0
C13   1   -0.069887    0.043165    0.084831    11.00000    0.02218    0.03490 =
         0.02515   -0.00033   -0.00007   -0.00190
AFIX  43
H13   2   -0.215401    0.046060    0.037739    11.00000   -1.20000
AFIX   0
C14   1    0.045730    0.097648    0.127838    11.00000    0.03143    0.02348 =
         0.02486    0.00047   -0.00012    0.00135
AFIX  43
H14   2   -0.021382    0.137334    0.110787    11.00000   -1.20000
AFIX   0
N2    3    0.343911   -0.077470    0.201651    11.00000    0.03526    0.02045 =
         0.02744   -0.00495   -0.00033   -0.00166
O5    4    0.290039    0.204303    0.222129    11.00000    0.03885    0.01841 =
         0.04542   -0.00113   -0.00081   -0.00152
O6    4    0.572936    0.145858    0.316737    11.00000    0.02957    0.02658 =
         0.05287   -0.01458   -0.00544   -0.00335
O7    4    0.534552   -0.078373    0.249174    11.00000    0.03804    0.02818 =
         0.06610   -0.00711   -0.01565    0.00689
O8    4    0.234953   -0.125160    0.174096    11.00000    0.04610    0.01735 =
         0.04928   -0.00269    0.00329   -0.00746
C15   1    0.952971    0.239169    0.553447    11.00000    0.03748    0.03015 =
         0.03275    0.00104   -0.00426    0.00573
AFIX  43
H15   2    1.002933    0.233689    0.426833    11.00000   -1.20000
AFIX   0
C16   1    1.071984    0.272879    0.688778    11.00000    0.02863    0.02956 =
         0.04208    0.00367   -0.00512   -0.00189
AFIX  43
H16   2    1.204965    0.290825    0.657419    11.00000   -1.20000
AFIX   0
C17   1    0.996703    0.280473    0.870892    11.00000    0.04121    0.02400 =
         0.03837   -0.00361   -0.01744    0.00087
AFIX  43
H17   2    1.078436    0.303379    0.967064    11.00000   -1.20000
AFIX   0
C18   1    0.802292    0.254781    0.913779    11.00000    0.05084    0.03145 =
         0.03579    0.00236    0.00661    0.00824
AFIX  43
H18   2    0.747524    0.260163    1.038592    11.00000   -1.20000
AFIX   0
C19   1    0.690076    0.221423    0.773021    11.00000    0.02958    0.02522 =
         0.05714    0.00264    0.00428   -0.00137
AFIX  43
H19   2    0.555815    0.203374    0.799899    11.00000   -1.20000
AFIX   0
N3    3    0.767716    0.214057    0.598440    11.00000    0.03195    0.01930 =
         0.04306   -0.00526   -0.01521    0.00092
H3A   2    0.694046    0.198296    0.498081    11.00000   -1.50000
HKLF 4
REM  bh4062_ishelx_a.res in Pc
REM wR2 = 0.1070, GooF = S = 1.052, Restrained GooF = 1.052 for all data
REM R1 = 0.0439 for 3733 Fo > 4sig(Fo) and 0.0564 for all 4437 data
REM 277 parameters refined using 2 restraints
END
WGHT      0.0440      0.2732
REM Highest difference peak  0.250,  deepest hole -0.186,  1-sigma level  0.041
Q1    1   0.6406  0.5194  0.3415  11.00000  0.05    0.25
Q2    1   0.4687  0.3819  0.3167  11.00000  0.05    0.24
Q3    1   0.1175 -0.0180  0.1959  11.00000  0.05    0.23
Q4    1   0.3044  0.1220  0.2375  11.00000  0.05    0.23
Q5    1   0.4779  0.4372  0.3104  11.00000  0.05    0.22
;
_shelx_res_checksum     55566
