# Supplementary material for: Pyridinium 3-nitro­benzoate–3-nitro­benzoic acid (1/1)
Source: IUCrdata. 2021 Jun 15;6(Pt 6):x210581. doi: 10.1107/S2414314621005812 (PMC9462344; doi:10.1107/S2414314621005812)
Supplement: Supplementary file 2 [file x-06-x210581-Isup3.hkl]

data_I                                                                          
_shelx_title ' bh4062_ishelx_a.res in Pc'                                       
_shelx_refln_list_code          4                                               
_shelx_F_calc_maximum      205.44                                               
_exptl_crystal_F_000       428.00                                               
_reflns_d_resolution_high  0.7469                                               
                                                                                
loop_                                                                           
 _space_group_symop_operation_xyz                                               
 'x, y, z'                                                                      
 'x, -y, z+1/2'                                                                 
                                                                                
_cell_length_a     6.2434                                                       
_cell_length_b    21.3584                                                       
_cell_length_c     6.8938                                                       
_cell_angle_alpha  90.000                                                       
_cell_angle_beta   93.118                                                       
_cell_angle_gamma  90.000                                                       
                                                                                
_shelx_F_squared_multiplier     1.000                                           
                                                                                
loop_                                                                           
 _refln_index_h                                                                 
 _refln_index_k                                                                 
 _refln_index_l                                                                 
 _refln_F_squared_calc                                                          
 _refln_F_squared_meas                                                          
 _refln_F_squared_sigma                                                         
 _refln_observed_status                                                         
  -1   1  -9          8.42          7.79         2.87 o                         
   0   1  -9         13.08         15.45         3.26 o                         
   1   1  -9          2.45          1.07         3.92 o                         
   2   1  -9          5.11         11.57         3.46 o                         
  -1   2  -9          1.43          1.42         2.67 o                         
   0   2  -9         15.53         14.90         3.64 o                         
   1   2  -9         18.07         16.59         4.99 o                         
   2   2  -9         25.91         28.08         4.07 o                         
  -1   3  -9          9.21          9.89         2.87 o                         
   0   3  -9          3.75          1.37         3.88 o                         
   1   3  -9          2.06         -2.35         4.18 o                         
   0   4  -9          2.81         -0.40         3.06 o                         
   1   4  -9          0.01         -1.54         4.05 o                         
   0   5  -9         15.18         18.48         3.21 o                         
   1   5  -9          2.27          4.78         4.52 o                         
  -3   0  -8          2.21          4.05         4.31 o                         
  -1   0  -8         65.05         61.17         5.25 o                         
   0   0  -8        109.69        111.85         6.57 o                         
   1   0  -8         49.16         48.38         5.63 o                         
   2   0  -8        359.68        346.99        12.12 o                         
   3   0  -8         30.02         42.15         8.40 o                         
   4   0  -8         15.02         10.75         4.52 o                         
  -3   1  -8         17.01         19.96         3.57 o                         
  -2   1  -8          9.22         13.10         7.04 o                         
  -1   1  -8         54.72         53.49         3.73 o                         
   0   1  -8         26.67         22.29         6.46 o                         
   1   1  -8          0.69         -0.24         2.67 o                         
   2   1  -8        161.51        165.89         6.06 o                         
   3   1  -8        354.18        284.69        10.01 o                         
   4   1  -8         13.09         12.67         3.58 o                         
  -3   2  -8          4.94          5.98         3.67 o                         
  -2   2  -8         13.61         10.31         2.71 o                         
  -1   2  -8          5.84          6.86         2.47 o                         
   0   2  -8         38.71         37.86         3.28 o                         
   1   2  -8         12.62         10.77         2.91 o                         
   2   2  -8        260.51        249.15         7.18 o                         
   3   2  -8          0.20          9.09         6.70 o                         
   4   2  -8          0.95         -2.93         4.86 o                         
  -3   3  -8         19.00         25.77         5.29 o                         
  -2   3  -8          0.90         -1.82         2.73 o                         
  -1   3  -8         31.90         24.04         3.86 o                         
   0   3  -8          0.24          0.62         2.50 o                         
   1   3  -8         25.62         23.91         3.26 o                         
   2   3  -8          9.54         12.45         3.15 o                         
   3   3  -8         16.91         12.77         5.51 o                         
   4   3  -8          2.60          0.51         3.39 o                         
  -3   4  -8         27.30         21.71         5.12 o                         
  -2   4  -8          0.11         -2.25         2.25 o                         
  -1   4  -8          0.91         -1.53         2.19 o                         
   0   4  -8         11.41         11.62         2.80 o                         
   1   4  -8         29.60         30.49         3.48 o                         
   2   4  -8          9.67          6.81         2.90 o                         
   3   4  -8          1.55          7.14         4.23 o                         
   4   4  -8          0.26          4.29         5.97 o                         
  -3   5  -8          5.41          3.58         4.18 o                         
  -2   5  -8         45.49         40.58         3.50 o                         
  -1   5  -8          3.68          0.63         1.94 o                         
   0   5  -8         13.05         10.02         2.76 o                         
   1   5  -8          2.93          4.92         3.33 o                         
   2   5  -8          5.10          3.21         2.87 o                         
   3   5  -8          3.80          8.28         4.91 o                         
   4   5  -8          2.35          2.98         3.45 o                         
  -3   6  -8          5.61          5.72         4.39 o                         
  -2   6  -8         16.21         24.68         3.35 o                         
  -1   6  -8         13.24         14.11         2.62 o                         
   0   6  -8          6.73          9.12         2.74 o                         
   1   6  -8         64.47         63.61         4.36 o                         
   2   6  -8          8.18          5.24         2.94 o                         
   3   6  -8          0.43          2.35         4.56 o                         
   4   6  -8          3.53          5.65         6.08 o                         
  -3   7  -8         87.85        118.38         7.85 o                         
  -2   7  -8        124.41        118.59         7.59 o                         
  -1   7  -8          1.18         -0.03         2.20 o                         
   0   7  -8          3.67          5.19         2.66 o                         
   1   7  -8         11.04         16.61         7.04 o                         
   2   7  -8          1.14          4.67         3.40 o                         
   3   7  -8         24.26         25.43         4.29 o                         
   4   7  -8         10.20         13.95         5.38 o                         
  -3   8  -8         13.12         14.03         4.69 o                         
  -2   8  -8         71.47         75.26         7.51 o                         
  -1   8  -8          8.60          9.17         3.33 o                         
   0   8  -8         25.18         25.57         3.09 o                         
   1   8  -8          0.13          2.23         2.83 o                         
   2   8  -8          7.53          5.46         3.20 o                         
   3   8  -8          0.86          0.94         3.23 o                         
  -2   9  -8         42.38         35.92         3.08 o                         
  -1   9  -8         14.21         19.87         3.18 o                         
   0   9  -8          9.62          8.67         2.70 o                         
   1   9  -8         27.29         23.35         3.83 o                         
   2   9  -8          3.62          2.85         3.63 o                         
   3   9  -8          8.92         16.72         3.66 o                         
  -2  10  -8         14.00         15.51         2.68 o                         
  -1  10  -8         39.49         37.44         3.28 o                         
   0  10  -8         12.54         11.99         3.80 o                         
   1  10  -8         35.10         29.56         3.83 o                         
   2  10  -8         20.37         20.96         3.35 o                         
   3  10  -8          5.46          7.30         3.32 o                         
  -2  11  -8         95.47        107.48         6.55 o                         
  -1  11  -8         20.00         21.33         3.67 o                         
   0  11  -8          1.89          3.75         3.50 o                         
   1  11  -8         11.93          8.91         3.50 o                         
   2  11  -8          7.23         14.06         3.86 o                         
   3  11  -8          0.31         -0.55         4.31 o                         
  -1  12  -8          6.24          8.64         2.32 o                         
   0  12  -8         16.32         11.43         3.84 o                         
   1  12  -8         16.00         11.99         4.05 o                         
   2  12  -8          8.32          4.43         3.60 o                         
  -1  13  -8          0.49          7.79         3.01 o                         
   0  13  -8          1.67         -0.51         3.37 o                         
   1  13  -8          3.06          2.52         3.97 o                         
   2  13  -8          2.77          7.91         3.75 o                         
   0  14  -8          6.98          4.95         3.63 o                         
   1  14  -8         17.12         17.28         4.52 o                         
  -5   1  -7         16.80         16.85         3.82 o                         
  -4   1  -7         20.97         25.87         4.42 o                         
  -3   1  -7          4.48          4.68         3.16 o                         
  -2   1  -7         38.58         33.91         2.61 o                         
  -1   1  -7         92.29         87.46         8.49 o                         
   0   1  -7          9.45         12.67         2.47 o                         
   1   1  -7         46.60         46.39         3.49 o                         
   2   1  -7         60.36         67.85         4.03 o                         
   3   1  -7         50.88         51.37         4.24 o                         
   4   1  -7         11.65         18.20         3.38 o                         
   5   1  -7          4.82          4.93         3.36 o                         
  -5   2  -7          1.96          5.49         3.30 o                         
  -4   2  -7         15.33         18.74         3.57 o                         
  -3   2  -7          1.93          1.71         3.84 o                         
  -2   2  -7         18.47         23.43         2.30 o                         
  -1   2  -7         47.07         49.05         2.88 o                         
   0   2  -7         37.55         40.27         3.30 o                         
   1   2  -7         10.05         12.76         2.68 o                         
   2   2  -7        107.69        102.41         5.78 o                         
   3   2  -7          5.67          7.33         2.90 o                         
   4   2  -7          0.05          1.92         2.98 o                         
   5   2  -7          0.45         -1.54         3.16 o                         
  -5   3  -7          5.09          6.00         3.42 o                         
  -4   3  -7         45.51         48.46         4.51 o                         
  -3   3  -7         26.42         32.19         4.31 o                         
  -2   3  -7         33.12         33.70         2.87 o                         
  -1   3  -7         24.57         22.06         2.26 o                         
   0   3  -7         12.69         12.73         2.40 o                         
   1   3  -7          7.13          7.40         2.58 o                         
   2   3  -7         31.55         30.26         5.38 o                         
   3   3  -7         62.33         64.36         4.20 o                         
   4   3  -7         11.58         14.66         3.32 o                         
   5   3  -7         15.95         20.35         3.61 o                         
  -4   4  -7         17.14         20.20         3.75 o                         
  -3   4  -7         11.21          5.24         2.96 o                         
  -2   4  -7         40.04         36.99         3.01 o                         
  -1   4  -7          5.18          3.95         1.78 o                         
   0   4  -7          4.48          3.47         2.32 o                         
   1   4  -7         46.74         46.11         3.66 o                         
   2   4  -7          2.28         -0.78         2.61 o                         
   3   4  -7         10.56          6.75         2.83 o                         
   4   4  -7          2.11         -0.61         2.73 o                         
   5   4  -7          1.34          5.72         3.31 o                         
  -4   5  -7         21.39         24.80         3.76 o                         
  -3   5  -7         24.01         19.62         4.56 o                         
  -2   5  -7         20.18         21.79         2.51 o                         
  -1   5  -7         10.32          7.00         1.83 o                         
   0   5  -7         23.33         22.47         2.71 o                         
   1   5  -7          3.20          2.67         2.26 o                         
   2   5  -7         25.00         23.56         3.08 o                         
   3   5  -7          8.55         11.52         3.09 o                         
   4   5  -7          0.06         -0.50         2.59 o                         
   5   5  -7          4.28         -1.49         3.30 o                         
  -4   6  -7          9.81         10.71         4.65 o                         
  -3   6  -7         59.34         60.45         6.74 o                         
  -2   6  -7         57.59         57.26         4.46 o                         
  -1   6  -7          1.18         -0.12         2.04 o                         
   0   6  -7         66.50         60.87         3.33 o                         
   1   6  -7         17.68         15.45         2.67 o                         
   2   6  -7          4.47          9.53         2.82 o                         
   3   6  -7          5.74          9.19         2.88 o                         
   4   6  -7         21.47         21.58         3.56 o                         
   5   6  -7          9.30          9.65         3.21 o                         
  -4   7  -7          4.27          1.62         4.18 o                         
  -3   7  -7        255.18        248.75        10.58 o                         
  -2   7  -7         22.81         19.85         2.48 o                         
  -1   7  -7          5.52          6.27         2.14 o                         
   0   7  -7         17.66         19.09         2.08 o                         
   1   7  -7         55.86         58.66         3.87 o                         
   2   7  -7          4.58          5.60         2.76 o                         
   3   7  -7         32.47         31.14         3.36 o                         
   4   7  -7         10.88         16.23         5.23 o                         
   5   7  -7          6.71          3.97         4.44 o                         
  -4   8  -7          2.13         14.63         4.74 o                         
  -3   8  -7        117.85        115.22         8.49 o                         
  -2   8  -7        350.36        344.83         7.46 o                         
  -1   8  -7          9.06         10.03         2.21 o                         
   0   8  -7        111.83        103.56         3.35 o                         
   1   8  -7         56.11         53.51         3.87 o                         
   2   8  -7          6.27          7.40         2.72 o                         
   3   8  -7         19.74         19.45         3.21 o                         
   4   8  -7        120.78        101.26         7.23 o                         
   5   8  -7         34.40         31.02         3.96 o                         
  -4   9  -7         35.65         35.41         5.72 o                         
  -2   9  -7         42.25         52.35         3.75 o                         
  -1   9  -7         14.46         14.83         2.31 o                         
   0   9  -7          4.79          6.25         2.07 o                         
   1   9  -7         98.52         99.19         4.52 o                         
   2   9  -7          0.22         -2.40         2.40 o                         
   3   9  -7        154.65        146.98         5.59 o                         
   4   9  -7         49.50         53.92         9.90 o                         
   5   9  -7          2.00          1.16         3.39 o                         
  -4  10  -7         31.99         29.61         5.46 o                         
  -2  10  -7        115.36        111.53         6.08 o                         
  -1  10  -7         37.06         40.44         3.17 o                         
   0  10  -7        109.64        101.06         3.95 o                         
   1  10  -7         42.54         42.37         3.57 o                         
   2  10  -7          5.74          1.33         2.58 o                         
   3  10  -7          7.19         11.84         3.13 o                         
   4  10  -7         41.16         45.85         4.67 o                         
  -3  11  -7        186.52        190.26        10.37 o                         
  -2  11  -7        104.87        117.53         4.06 o                         
  -1  11  -7         20.09         26.71         2.58 o                         
   0  11  -7         26.43         23.93         3.65 o                         
   1  11  -7         11.03         13.65         2.68 o                         
   2  11  -7          1.89          1.95         3.28 o                         
   3  11  -7          8.66          7.72         3.88 o                         
   4  11  -7         14.00         11.51         3.47 o                         
  -3  12  -7         99.38        109.00         7.55 o                         
  -2  12  -7         42.43         57.08         3.16 o                         
  -1  12  -7          6.42          8.81         2.11 o                         
   0  12  -7         13.47         14.21         2.20 o                         
   1  12  -7         14.38         16.07         2.82 o                         
   2  12  -7         13.98         12.37         2.97 o                         
   3  12  -7         16.41          5.29         4.18 o                         
   4  12  -7          1.31          7.73         3.24 o                         
  -3  13  -7         15.79         24.96         4.82 o                         
  -2  13  -7          4.91         13.86         3.80 o                         
  -1  13  -7          4.33          5.91         2.08 o                         
   0  13  -7          2.99          4.55         2.01 o                         
   1  13  -7         16.26         13.69         3.92 o                         
   2  13  -7          2.75          4.59         2.87 o                         
   3  13  -7          0.21         -0.80         3.07 o                         
   4  13  -7          0.80         -0.11         2.99 o                         
  -3  14  -7          2.34          9.21         4.10 o                         
  -2  14  -7          2.81          9.04         3.75 o                         
  -1  14  -7          1.48          3.33         2.19 o                         
   0  14  -7         11.73         13.01         2.20 o                         
   1  14  -7          3.45         -0.26         3.54 o                         
   2  14  -7         13.02         17.11         3.84 o                         
   3  14  -7          1.11         -0.77         4.44 o                         
  -2  15  -7          0.67          7.29         3.63 o                         
  -1  15  -7         19.21         22.82         3.63 o                         
   0  15  -7         18.54         26.37         2.76 o                         
   1  15  -7         23.17         20.18         4.39 o                         
   2  15  -7         77.72         81.57         6.53 o                         
   3  15  -7          4.23          1.79         4.82 o                         
  -2  16  -7         19.25         21.42         4.10 o                         
  -1  16  -7         29.10         39.66         4.61 o                         
   0  16  -7          4.62          9.13         3.46 o                         
   1  16  -7         15.53         24.70         4.31 o                         
   2  16  -7         28.42         39.20         5.29 o                         
   3  16  -7          5.96          6.31         5.72 o                         
  -1  17  -7         17.88         15.61         3.24 o                         
   0  17  -7          3.00          8.02         3.46 o                         
   1  17  -7         80.26         81.05         6.01 o                         
   2  17  -7         82.87         92.49         6.91 o                         
   0  18  -7         27.21         26.83         4.10 o                         
   1  18  -7         12.27         18.68         4.31 o                         
  -6   0  -6         19.64         16.72         5.25 o                         
  -5   0  -6         16.74         20.43         5.16 o                         
  -4   0  -6         48.06         50.59         6.48 o                         
  -3   0  -6          5.30          7.04         3.80 o                         
  -2   0  -6        256.13        251.47         5.97 o                         
  -1   0  -6        607.05        605.92        11.44 o                         
   0   0  -6          6.69          9.60         3.03 o                         
   1   0  -6        340.55        364.65        11.05 o                         
   2   0  -6        172.86        193.46         8.11 o                         
   3   0  -6        325.95        332.53        11.09 o                         
   4   0  -6         34.70         44.41         5.16 o                         
   5   0  -6        277.79        277.67        10.54 o                         
   6   0  -6         26.70         29.82         8.45 o                         
  -6   1  -6          9.70         11.90         3.65 o                         
  -5   1  -6         65.13         67.43         5.17 o                         
  -4   1  -6         92.52         91.80         5.52 o                         
  -3   1  -6         12.47         16.12         4.14 o                         
  -2   1  -6        111.05        115.44         3.44 o                         
  -1   1  -6         42.26         47.42         2.47 o                         
   0   1  -6         80.58         86.73         4.01 o                         
   1   1  -6        450.85        453.34        16.36 o                         
   2   1  -6       1629.52       1645.04        26.88 o                         
   3   1  -6         38.45         39.48         3.48 o                         
   4   1  -6         62.04         62.76         4.06 o                         
   5   1  -6          2.84          2.96         2.74 o                         
   6   1  -6         15.62         18.22         4.83 o                         
  -6   2  -6         12.11         11.01         3.63 o                         
  -5   2  -6        104.79         90.35         5.56 o                         
  -4   2  -6          4.80          2.19         3.51 o                         
  -3   2  -6         16.72         23.89         4.52 o                         
  -2   2  -6        116.69        118.77         3.52 o                         
  -1   2  -6         99.92         95.60         3.18 o                         
   0   2  -6         12.89         14.99         2.23 o                         
   1   2  -6        424.06        426.34        12.24 o                         
   2   2  -6         12.61         19.72         2.80 o                         
   3   2  -6         16.40         11.83         2.67 o                         
   4   2  -6          0.74          1.38         2.64 o                         
   5   2  -6         51.30         51.48         4.14 o                         
   6   2  -6          6.78         11.94         5.16 o                         
  -5   3  -6         13.82         15.81         3.53 o                         
  -4   3  -6          3.31         -2.30         3.80 o                         
  -3   3  -6         40.25         41.13         3.81 o                         
  -2   3  -6         43.81         45.37         2.64 o                         
  -1   3  -6          7.04          7.71         1.65 o                         
   0   3  -6          3.75          3.33         1.57 o                         
   1   3  -6         64.59         68.90         4.02 o                         
   2   3  -6         36.23         40.38         3.14 o                         
   3   3  -6         33.75         33.53         3.06 o                         
   4   3  -6         25.18         29.02         3.19 o                         
   5   3  -6          4.60          4.00         2.83 o                         
   6   3  -6          0.65         -1.07         4.56 o                         
  -5   4  -6         28.23         32.56         4.12 o                         
  -4   4  -6         31.64         31.34         4.22 o                         
  -3   4  -6         17.01         17.01         2.96 o                         
  -2   4  -6         66.93         68.60         2.86 o                         
  -1   4  -6        130.86        124.59         3.31 o                         
   0   4  -6         80.21         75.57         2.81 o                         
   1   4  -6         33.23         27.25         2.73 o                         
   2   4  -6          1.67          0.16         2.35 o                         
   3   4  -6          6.92          9.03         2.69 o                         
   4   4  -6          4.98          6.32         2.61 o                         
   5   4  -6          6.89          8.17         2.83 o                         
   6   4  -6         13.26         13.63         4.11 o                         
  -5   5  -6          9.34         13.46         3.49 o                         
  -4   5  -6         16.71         15.93         3.43 o                         
  -3   5  -6         43.32         39.27         5.99 o                         
  -2   5  -6         25.06         27.89         2.37 o                         
  -1   5  -6         28.68         31.11         2.14 o                         
   0   5  -6         56.36         49.24         2.77 o                         
   1   5  -6         26.11         26.96         2.81 o                         
   2   5  -6         10.02          8.55         2.45 o                         
   3   5  -6         17.92         19.31         2.97 o                         
   4   5  -6          3.69          4.79         2.70 o                         
   5   5  -6          4.76          2.43         2.79 o                         
   6   5  -6          0.07          0.30         3.46 o                         
  -5   6  -6         25.93         24.76         3.78 o                         
  -4   6  -6         28.96         35.52         4.69 o                         
  -3   6  -6        108.49        111.20         5.23 o                         
  -2   6  -6         35.89         35.96         2.74 o                         
  -1   6  -6         53.77         52.78         3.62 o                         
   0   6  -6         81.13         78.06         2.77 o                         
   1   6  -6         53.32         49.70         3.32 o                         
   2   6  -6         18.06         20.84         3.05 o                         
   3   6  -6         13.25         11.28         2.67 o                         
   4   6  -6          6.65          6.29         2.86 o                         
   5   6  -6          1.70          6.07         2.85 o                         
   6   6  -6          5.85          1.53         3.52 o                         
  -5   7  -6          4.54          5.40         3.26 o                         
  -4   7  -6         61.94         65.78         7.04 o                         
  -3   7  -6        153.47        151.31         7.98 o                         
  -2   7  -6         23.04         21.20         2.19 o                         
  -1   7  -6         45.15         40.56         2.86 o                         
   0   7  -6        148.53        149.36         3.66 o                         
   1   7  -6         56.60         60.69         3.83 o                         
   2   7  -6         35.90         35.55         3.11 o                         
   3   7  -6         44.42         48.96         3.93 o                         
   4   7  -6          1.26         -1.96         3.54 o                         
   5   7  -6          4.40          3.98         3.00 o                         
   6   7  -6          6.18          7.57         3.30 o                         
  -5   8  -6          8.16          9.04         3.33 o                         
  -4   8  -6         57.80         53.45         7.85 o                         
  -3   8  -6        205.40        213.21         9.26 o                         
  -2   8  -6         37.60         41.44         6.12 o                         
  -1   8  -6         14.38         13.35         2.02 o                         
   0   8  -6          6.54          8.15         1.64 o                         
   1   8  -6         29.91         24.29         3.22 o                         
   2   8  -6          1.64          0.16         2.09 o                         
   3   8  -6         18.47         17.03         2.77 o                         
   4   8  -6          9.37         12.71         2.90 o                         
   5   8  -6          9.76         10.06         3.04 o                         
   6   8  -6         15.56         22.17         3.80 o                         
  -5   9  -6          8.26         10.07         4.52 o                         
  -4   9  -6         19.91         14.42         4.52 o                         
  -3   9  -6        127.50        118.08         7.21 o                         
  -2   9  -6         79.62         80.57         3.27 o                         
  -1   9  -6          4.58          1.48         1.80 o                         
   0   9  -6         91.79         88.64         2.86 o                         
   1   9  -6         36.21         36.75         3.84 o                         
   2   9  -6         18.82         20.29         2.86 o                         
   3   9  -6         40.55         40.89         4.63 o                         
   4   9  -6         35.95         42.70         9.11 o                         
   5   9  -6         10.99          7.01         3.84 o                         
   6   9  -6        107.41        102.35         8.15 o                         
  -5  10  -6          2.18         10.49         4.69 o                         
  -4  10  -6         19.50         22.99         4.86 o                         
  -3  10  -6         21.09         23.93         4.39 o                         
  -2  10  -6        133.94        132.75         9.24 o                         
  -1  10  -6          8.83          9.78         2.06 o                         
   0  10  -6         65.24         59.65         2.62 o                         
   1  10  -6         93.84         93.01         6.76 o                         
   2  10  -6          4.10          4.74         2.39 o                         
   3  10  -6         89.54         86.14         4.59 o                         
   4  10  -6          0.94          3.76         2.67 o                         
   5  10  -6          2.07          2.46         3.08 o                         
  -5  11  -6         15.08         21.54         5.08 o                         
  -4  11  -6          0.01         -0.85         3.71 o                         
  -3  11  -6        116.63        120.34         7.17 o                         
  -2  11  -6         85.51         89.08         3.40 o                         
  -1  11  -6         12.89         16.08         2.86 o                         
   0  11  -6          7.53          6.00         1.87 o                         
   1  11  -6         32.06         32.00         3.86 o                         
   2  11  -6          0.17          0.68         3.37 o                         
   3  11  -6         24.52         26.58         3.10 o                         
   4  11  -6         46.25         39.69         6.06 o                         
   5  11  -6          1.92          3.99         3.12 o                         
  -4  12  -6          5.02         10.15         4.22 o                         
  -3  12  -6          9.89         12.29         3.97 o                         
  -2  12  -6         39.31         43.76         2.73 o                         
  -1  12  -6         48.88         52.60         3.30 o                         
   0  12  -6          1.47          1.80         1.77 o                         
   1  12  -6         20.49         20.44         2.80 o                         
   2  12  -6         14.94         17.04         2.83 o                         
   3  12  -6          8.25         11.31         3.14 o                         
   4  12  -6         17.05         17.85         4.14 o                         
   5  12  -6         10.68          9.77         4.22 o                         
  -4  13  -6         26.56         36.60         5.55 o                         
  -3  13  -6         21.34         24.74         4.69 o                         
  -2  13  -6          3.35          6.66         3.05 o                         
  -1  13  -6          9.98         10.34         2.05 o                         
   0  13  -6          7.78          7.75         2.15 o                         
   1  13  -6         18.12         17.23         3.75 o                         
   2  13  -6         11.92          9.96         2.58 o                         
   3  13  -6         30.60         33.80         4.67 o                         
   4  13  -6          2.92          6.89         2.75 o                         
   5  13  -6         21.42         24.98         5.35 o                         
  -4  14  -6         35.83         49.49         6.48 o                         
  -3  14  -6          0.90          5.29         3.67 o                         
  -2  14  -6          8.73         13.31         3.80 o                         
  -1  14  -6          0.82          1.97         1.82 o                         
   0  14  -6          3.86          5.48         2.02 o                         
   1  14  -6         58.05         50.76         4.95 o                         
   2  14  -6         26.74         33.78         3.39 o                         
   3  14  -6          2.18          1.53         3.90 o                         
   4  14  -6          6.54          5.46         3.68 o                         
   5  14  -6          6.49          4.65         4.18 o                         
  -4  15  -6         41.58         50.76         6.53 o                         
  -3  15  -6          0.92          5.29         6.53 o                         
  -2  15  -6          6.56         14.50         3.71 o                         
  -1  15  -6         22.05         20.60         2.28 o                         
   0  15  -6          3.09          5.02         2.03 o                         
   1  15  -6         14.60         14.29         3.71 o                         
   2  15  -6         79.90         89.63         6.23 o                         
   3  15  -6          9.41          9.23         2.97 o                         
   4  15  -6         24.47         25.08         4.82 o                         
  -3  16  -6          1.03          8.11         4.27 o                         
  -2  16  -6         48.29         48.50         5.42 o                         
  -1  16  -6         13.77         24.69         2.41 o                         
   0  16  -6         16.28         21.64         2.26 o                         
   1  16  -6          3.39          7.00         1.99 o                         
   2  16  -6         65.69         68.26         5.89 o                         
   3  16  -6         29.30         24.46         4.71 o                         
   4  16  -6          1.48          1.62         3.11 o                         
  -3  17  -6          3.08         10.15         4.18 o                         
  -2  17  -6          5.35          8.87         3.58 o                         
  -1  17  -6         59.18         60.05         3.37 o                         
   0  17  -6         49.18         56.79         4.10 o                         
   1  17  -6        264.00        255.53         5.77 o                         
   2  17  -6        262.75        273.87        10.15 o                         
   3  17  -6         24.86         21.59         4.78 o                         
   4  17  -6         10.32         10.66         3.41 o                         
  -3  18  -6          0.99          9.30         3.97 o                         
  -2  18  -6         72.33         76.92         6.14 o                         
  -1  18  -6         45.62         62.52         3.46 o                         
   0  18  -6          6.16         10.47         2.86 o                         
   1  18  -6         73.83         64.71         5.80 o                         
   2  18  -6         51.51         54.39         5.80 o                         
  -2  19  -6         44.20         57.04         5.93 o                         
  -1  19  -6         14.94         19.07         2.42 o                         
   0  19  -6         18.49         22.65         3.71 o                         
   1  19  -6         31.78         27.86         4.39 o                         
   2  19  -6        111.30        126.14         7.25 o                         
   3  19  -6         16.47         15.66         4.52 o                         
  -2  20  -6          9.68         19.71         5.76 o                         
  -1  20  -6         15.49         22.91         2.92 o                         
   0  20  -6         44.03         45.90         5.08 o                         
   1  20  -6         57.54         58.36         5.42 o                         
   2  20  -6         85.46         85.96         6.53 o                         
  -1  21  -6          2.01          9.90         2.94 o                         
   0  21  -6          4.07          9.60         3.41 o                         
   1  21  -6          7.82          5.93         3.75 o                         
  -6   1  -5         15.56         20.29         3.69 o                         
  -4   1  -5         35.08         39.17         3.66 o                         
  -3   1  -5          4.54          7.01         2.41 o                         
  -2   1  -5        155.33        150.59         5.68 o                         
  -1   1  -5        119.83        120.95         2.61 o                         
   0   1  -5        103.86        102.98         3.39 o                         
   1   1  -5        209.59        212.17         5.14 o                         
   2   1  -5        345.53        378.75         7.71 o                         
   4   1  -5          3.19          4.23         2.55 o                         
   5   1  -5         11.55         13.54         1.76 o                         
   6   1  -5          2.84          2.08         2.96 o                         
   7   1  -5         19.15         17.92         5.20 o                         
  -6   2  -5         30.11         33.33         4.16 o                         
  -5   2  -5          3.18         -2.86         5.89 o                         
  -4   2  -5         21.58         21.39         3.04 o                         
  -3   2  -5         53.50         57.18         3.93 o                         
  -2   2  -5        193.23        207.34         4.49 o                         
  -1   2  -5         85.18         98.38         2.41 o                         
   0   2  -5         30.28         29.95         1.96 o                         
   1   2  -5         17.87         18.98         2.22 o                         
   2   2  -5         30.37         34.04         2.89 o                         
   3   2  -5          2.83          4.18         4.11 o                         
   4   2  -5          1.25          2.00         2.27 o                         
   5   2  -5         11.02         11.55         2.88 o                         
   6   2  -5          0.51         -4.03         4.03 o                         
   7   2  -5          5.45          9.39         4.65 o                         
  -6   3  -5         10.39         13.66         3.55 o                         
  -5   3  -5         39.42         38.48         8.53 o                         
  -4   3  -5        119.74        118.46         5.23 o                         
  -3   3  -5         25.20         27.63         3.88 o                         
  -2   3  -5         77.70         84.25         3.47 o                         
  -1   3  -5         30.02         29.72         1.73 o                         
   0   3  -5         19.07         20.89         1.65 o                         
   1   3  -5          0.80         -1.05         1.78 o                         
   2   3  -5        130.45        139.25         4.42 o                         
   3   3  -5         38.47         51.67         6.27 o                         
   4   3  -5         32.34         31.56         3.07 o                         
   5   3  -5          1.87          2.17         2.49 o                         
   6   3  -5          1.71          0.74         2.80 o                         
   7   3  -5          2.28          2.18         4.52 o                         
  -6   4  -5          1.33          2.70         3.07 o                         
  -5   4  -5         23.62         18.85         3.84 o                         
  -4   4  -5         25.26         29.66         4.05 o                         
  -3   4  -5          4.93          3.63         2.43 o                         
  -2   4  -5          2.45          5.19         1.70 o                         
  -1   4  -5         21.00         21.61         1.63 o                         
   0   4  -5        338.36        339.69         5.47 o                         
   1   4  -5         72.81         68.05         3.22 o                         
   2   4  -5        105.19         99.21         3.82 o                         
   3   4  -5         23.91         26.30         2.89 o                         
   4   4  -5         69.15         69.16         6.57 o                         
   5   4  -5          1.49         -2.21         2.94 o                         
   6   4  -5          0.29         -1.32         2.71 o                         
   7   4  -5         23.59         20.35         5.29 o                         
  -6   5  -5         22.49         22.02         3.83 o                         
  -5   5  -5          6.42          4.38         2.74 o                         
  -4   5  -5         64.19         59.51         6.65 o                         
  -3   5  -5          0.50          0.55         2.29 o                         
  -2   5  -5         31.95         34.56         2.16 o                         
  -1   5  -5         64.79         65.05         2.39 o                         
   0   5  -5         59.94         60.16         2.29 o                         
   1   5  -5        111.10        116.92         3.89 o                         
   2   5  -5         21.17         17.40         2.86 o                         
   3   5  -5         20.96         19.25         4.52 o                         
   4   5  -5         46.18         41.64         3.49 o                         
   5   5  -5         35.52         49.13         3.84 o                         
   6   5  -5         11.06          9.82         3.86 o                         
   7   5  -5          6.49          4.31         4.44 o                         
  -6   6  -5          1.63          4.28         3.41 o                         
  -5   6  -5         13.27         14.06         3.23 o                         
  -4   6  -5         86.77         83.84         6.21 o                         
  -3   6  -5         86.08         77.50         4.22 o                         
  -2   6  -5          2.01          3.70         2.13 o                         
  -1   6  -5        136.31        130.54         3.24 o                         
   0   6  -5        432.66        420.36         6.48 o                         
   1   6  -5          8.24          6.21         1.99 o                         
   2   6  -5          9.45         10.32         2.35 o                         
   3   6  -5         69.02         70.07         3.86 o                         
   4   6  -5         44.75         43.26         3.41 o                         
   5   6  -5          4.77          4.97         2.69 o                         
   6   6  -5         24.40         22.38         3.21 o                         
   7   6  -5         49.85         56.01         6.57 o                         
  -6   7  -5         40.82         46.55         4.55 o                         
  -5   7  -5          8.89         12.05         3.23 o                         
  -4   7  -5        216.50        213.03         6.70 o                         
  -3   7  -5         68.60         71.58         4.31 o                         
  -2   7  -5         53.27         57.69         2.88 o                         
  -1   7  -5         78.25         79.41         3.03 o                         
   0   7  -5        231.13        237.76         4.31 o                         
   1   7  -5         48.55         50.08         2.13 o                         
   2   7  -5          4.58          8.35         3.73 o                         
   3   7  -5         25.25         27.48         4.29 o                         
   4   7  -5        100.87        100.86         4.37 o                         
   5   7  -5          8.42         10.74         3.07 o                         
   6   7  -5        127.55        128.91         5.53 o                         
  -6   8  -5          6.03         10.57         3.33 o                         
  -5   8  -5         51.86         53.02         4.66 o                         
  -4   8  -5         86.92         94.34         5.00 o                         
  -3   8  -5        905.24        929.55        23.25 o                         
  -2   8  -5         32.54         34.47         2.52 o                         
  -1   8  -5        129.87        128.26         3.75 o                         
   0   8  -5         39.45         39.76         2.25 o                         
   1   8  -5         11.32         14.79         1.49 o                         
   2   8  -5        118.96        128.19         4.60 o                         
   3   8  -5        353.64        344.56         7.80 o                         
   4   8  -5        162.76        153.10         5.29 o                         
   5   8  -5        118.45        115.63         4.90 o                         
   6   8  -5        230.92        247.91         8.28 o                         
  -6   9  -5         67.71         71.65         5.49 o                         
  -5   9  -5         47.03         56.78         8.23 o                         
  -4   9  -5        231.31        242.52         9.98 o                         
  -3   9  -5        187.41        189.41         8.32 o                         
  -2   9  -5        142.38        132.65         6.53 o                         
  -1   9  -5         69.89         67.34         2.90 o                         
   0   9  -5        621.46        618.83         8.90 o                         
   1   9  -5        118.58        123.39         3.15 o                         
   2   9  -5        343.77        354.01         7.94 o                         
   3   9  -5        173.76        169.47         5.15 o                         
   4   9  -5          0.60         -1.26         2.44 o                         
   5   9  -5         14.15         14.86         3.61 o                         
   6   9  -5        476.42        518.51        13.57 o                         
  -6  10  -5          6.56          9.99         3.45 o                         
  -5  10  -5          8.34         12.97         4.39 o                         
  -4  10  -5          4.25          6.48         3.97 o                         
  -3  10  -5        397.73        402.75        12.76 o                         
  -2  10  -5        129.33        127.56         3.60 o                         
  -1  10  -5         72.67         73.22         3.01 o                         
   0  10  -5        325.68        338.83         9.24 o                         
   1  10  -5         21.37         20.21         1.73 o                         
   2  10  -5         19.85         17.13         3.99 o                         
   3  10  -5        227.23        228.85         5.93 o                         
   4  10  -5         22.56         22.58         2.89 o                         
   5  10  -5         82.64         79.87         4.37 o                         
   6  10  -5        121.28        130.84         5.47 o                         
  -5  11  -5         28.07         34.94         5.50 o                         
  -4  11  -5        332.28        316.19        11.69 o                         
  -3  11  -5        259.05        265.17         9.90 o                         
  -2  11  -5         21.62         24.45         2.11 o                         
  -1  11  -5          0.02          1.24         1.62 o                         
   0  11  -5         82.39         82.48         3.17 o                         
   1  11  -5          6.99          7.19         1.37 o                         
   2  11  -5         31.61         36.45         3.01 o                         
   3  11  -5         55.69         56.18         3.59 o                         
   4  11  -5          6.20          3.23         2.44 o                         
   5  11  -5          3.45          4.28         3.63 o                         
   6  11  -5         25.77         23.91         3.60 o                         
  -5  12  -5          3.86          9.21         4.44 o                         
  -4  12  -5         71.14         75.25         6.53 o                         
  -3  12  -5         23.87         32.98         4.52 o                         
  -2  12  -5          4.49          6.02         1.52 o                         
  -1  12  -5         83.26         84.88         3.18 o                         
   0  12  -5         97.93         86.10         4.95 o                         
   1  12  -5         31.13         32.29         1.98 o                         
   2  12  -5         43.50         39.35         3.14 o                         
   3  12  -5         35.40         36.26         3.22 o                         
   4  12  -5          7.37          7.10         3.35 o                         
   5  12  -5         14.73         18.61         5.46 o                         
   6  12  -5          0.82         -0.69         3.03 o                         
  -5  13  -5          2.47          3.20         4.05 o                         
  -3  13  -5         28.14         23.42         4.22 o                         
  -2  13  -5         34.09         35.58         2.30 o                         
  -1  13  -5         11.38         12.24         1.87 o                         
   0  13  -5         57.49         56.84         3.33 o                         
   1  13  -5         82.67         72.05         4.91 o                         
   2  13  -5         51.52         50.57         3.57 o                         
   3  13  -5         16.63         20.45         5.97 o                         
   4  13  -5          4.77          7.17         2.59 o                         
   5  13  -5          1.45          1.27         2.96 o                         
   6  13  -5          3.32          0.02         3.07 o                         
  -5  14  -5         12.58         15.27         4.65 o                         
  -4  14  -5          3.09          8.40         3.97 o                         
  -3  14  -5          2.32          4.01         3.28 o                         
  -2  14  -5          3.28          6.58         1.55 o                         
  -1  14  -5         72.85         72.17         3.10 o                         
   0  14  -5         28.33         29.24         2.43 o                         
   1  14  -5         42.46         33.23         6.78 o                         
   2  14  -5          7.43         10.00         2.90 o                         
   3  14  -5         17.39         20.88         2.86 o                         
   4  14  -5          0.58         -0.54         2.42 o                         
   5  14  -5          1.49          1.35         4.05 o                         
  -5  15  -5         57.76         63.18         6.91 o                         
  -4  15  -5         68.06         69.71         6.44 o                         
  -3  15  -5         40.00         37.54         5.12 o                         
  -2  15  -5          1.43          3.79         2.11 o                         
  -1  15  -5          4.67          6.21         2.12 o                         
   0  15  -5         12.15         12.46         1.95 o                         
   1  15  -5        155.24        154.68         4.31 o                         
   2  15  -5         69.50         66.85         5.38 o                         
   3  15  -5          3.01          6.23         2.65 o                         
   4  15  -5         10.03          8.36         2.65 o                         
   5  15  -5          5.06          4.84         2.98 o                         
  -4  16  -5         27.98         28.33         4.74 o                         
  -3  16  -5         31.52         34.85         4.65 o                         
  -2  16  -5         44.97         50.38         4.78 o                         
  -1  16  -5          4.63          7.78         3.14 o                         
   0  16  -5          0.90          0.82         2.13 o                         
   1  16  -5        134.41        143.15         3.99 o                         
   2  16  -5         31.61         35.11         4.44 o                         
   3  16  -5         10.58         10.58         3.88 o                         
   4  16  -5         29.46         27.94         3.27 o                         
   5  16  -5          1.38          1.24         2.99 o                         
  -4  17  -5          2.77          8.15         3.84 o                         
  -3  17  -5          4.20          8.62         3.58 o                         
  -2  17  -5         75.01         78.27         3.28 o                         
  -1  17  -5         20.41         19.81         2.16 o                         
   0  17  -5         17.55         18.75         2.13 o                         
   1  17  -5        151.59        152.85         4.14 o                         
   2  17  -5        217.23        227.67         8.70 o                         
   3  17  -5          7.88          9.13         3.97 o                         
   4  17  -5         44.24         46.46         6.70 o                         
   5  17  -5         58.29         54.09         4.64 o                         
  -4  18  -5          7.58         13.48         4.22 o                         
  -2  18  -5         18.69         21.80         3.75 o                         
  -1  18  -5         62.30         65.33         3.20 o                         
   0  18  -5         50.66         53.84         4.10 o                         
   1  18  -5        530.86        491.95        22.42 o                         
   2  18  -5        384.32        381.21        11.94 o                         
   3  18  -5         12.78          8.40         3.88 o                         
   4  18  -5          0.56         -4.35         4.48 o                         
  -4  19  -5         58.25         69.45         6.48 o                         
  -3  19  -5          0.51          6.70         3.58 o                         
  -2  19  -5         72.21         60.62         5.42 o                         
  -1  19  -5         47.68         51.58         3.08 o                         
   0  19  -5         11.89         16.39         2.09 o                         
   1  19  -5         18.35         22.10         3.75 o                         
   2  19  -5        223.83        224.52         8.83 o                         
   3  19  -5         49.95         45.99         5.67 o                         
   4  19  -5         53.60         39.33         5.20 o                         
  -3  20  -5         13.14         18.34         4.05 o                         
  -2  20  -5          0.20          5.59         3.20 o                         
  -1  20  -5         20.28         20.16         2.90 o                         
   0  20  -5         29.68         27.90         3.67 o                         
   1  20  -5         70.61         81.94         4.56 o                         
   2  20  -5          9.74         18.13         4.10 o                         
   3  20  -5          7.29          8.83         4.52 o                         
   4  20  -5          7.64         10.28         4.61 o                         
  -3  21  -5         42.29         51.40         5.63 o                         
  -2  21  -5          9.07         11.82         3.58 o                         
  -1  21  -5          4.08          8.18         2.10 o                         
   0  21  -5          6.86         10.26         4.12 o                         
   1  21  -5         91.11        109.91        10.09 o                         
   2  21  -5         29.56         31.44         4.56 o                         
   3  21  -5          6.35          9.04         4.99 o                         
  -1  22  -5         16.45         23.72         2.70 o                         
   0  22  -5          8.99         15.52         4.24 o                         
   1  22  -5         68.97         72.65         5.84 o                         
   2  22  -5         28.29         29.56         4.56 o                         
   3  22  -5          4.16          9.60         4.18 o                         
  -1  23  -5          3.14         12.76         3.07 o                         
   0  23  -5          7.10          9.09         3.33 o                         
   1  23  -5          7.59         14.93         3.84 o                         
  -7   0  -4         39.05         56.31         7.29 o                         
  -6   0  -4          2.86          7.42         4.14 o                         
  -5   0  -4        144.85        139.62         7.55 o                         
  -4   0  -4         27.86         21.63         3.92 o                         
  -3   0  -4        378.36        383.08        13.18 o                         
  -2   0  -4       1725.49       1830.91        40.87 o                         
  -1   0  -4          5.84          8.69         1.49 o                         
   0   0  -4        116.75        125.90         4.37 o                         
   1   0  -4       2877.26       3010.61        63.90 o                         
   2   0  -4       2872.92       2990.91        64.29 o                         
   3   0  -4         31.96         37.58         3.97 o                         
   4   0  -4        958.51        984.84        15.89 o                         
   5   0  -4         66.21         73.46         5.63 o                         
   6   0  -4         10.43          8.62         3.71 o                         
  -7   1  -4         32.55         48.00         4.61 o                         
  -6   1  -4         63.88         56.68         4.76 o                         
  -5   1  -4        229.35        205.49         6.59 o                         
  -4   1  -4         16.91         18.67         2.94 o                         
  -3   1  -4         71.54         72.68         4.19 o                         
  -2   1  -4         28.94         37.17         1.89 o                         
  -1   1  -4        374.60        392.14         5.30 o                         
   0   1  -4        579.28        602.73         8.22 o                         
   2   1  -4        324.57        351.36         6.79 o                         
   3   1  -4         28.06         27.58         1.76 o                         
   4   1  -4         53.12         57.66         3.21 o                         
   5   1  -4        228.49        222.65         6.16 o                         
   6   1  -4          6.39          9.45         4.56 o                         
   7   1  -4        146.61        151.39         5.61 o                         
  -7   2  -4          1.41          2.61         3.09 o                         
  -6   2  -4         48.80         47.24         4.35 o                         
  -5   2  -4          4.77          3.53         2.72 o                         
  -4   2  -4          4.13          2.43         2.37 o                         
  -3   2  -4         52.90         58.39         3.90 o                         
  -2   2  -4         72.90         87.02         2.40 o                         
  -1   2  -4         78.99         76.56         1.91 o                         
   0   2  -4        172.76        174.05         3.66 o                         
   1   2  -4        148.00        164.15         4.06 o                         
   2   2  -4        280.98        330.26         6.56 o                         
   3   2  -4          3.39          4.18         1.22 o                         
   4   2  -4         88.64         94.86         2.49 o                         
   5   2  -4         95.65         91.77         2.91 o                         
   6   2  -4          1.87          5.69         5.31 o                         
   7   2  -4          3.96          4.01         2.83 o                         
  -7   3  -4         18.47         21.96         3.83 o                         
  -6   3  -4         45.60         49.12         4.63 o                         
  -5   3  -4         81.09         73.95         4.68 o                         
  -4   3  -4         27.21         27.25         3.15 o                         
  -3   3  -4         65.79         66.32         3.89 o                         
  -2   3  -4         14.08         15.22         1.36 o                         
  -1   3  -4         27.47         29.87         1.53 o                         
   0   3  -4         61.80         60.95         2.10 o                         
   1   3  -4         28.98         32.01         2.25 o                         
   2   3  -4        242.82        248.03         5.43 o                         
   3   3  -4        103.38        103.58         3.64 o                         
   4   3  -4         46.70         47.71         7.04 o                         
   5   3  -4         10.53         10.37         2.25 o                         
   6   3  -4          4.24          2.11         2.44 o                         
   7   3  -4          5.20          2.48         2.70 o                         
  -7   4  -4          0.17          0.66         3.14 o                         
  -6   4  -4         23.32         24.58         3.44 o                         
  -5   4  -4         65.06         67.18         4.54 o                         
  -4   4  -4         88.96         83.40         4.19 o                         
  -3   4  -4         84.57         92.84         4.84 o                         
  -2   4  -4         27.93         29.80         1.70 o                         
  -1   4  -4         71.85         75.26         1.91 o                         
   0   4  -4        107.42        114.82         2.90 o                         
   1   4  -4        154.61        149.68         4.65 o                         
   2   4  -4          5.15          3.21         1.83 o                         
   3   4  -4         45.21         44.19         3.09 o                         
   4   4  -4        109.17        105.38         4.79 o                         
   5   4  -4        113.08        107.42         2.58 o                         
   6   4  -4         10.15          6.87         3.07 o                         
   7   4  -4          2.44          3.78         2.70 o                         
  -7   5  -4          6.87          9.02         3.39 o                         
  -6   5  -4          2.57          5.16         2.90 o                         
  -5   5  -4         48.51         53.78         7.93 o                         
  -4   5  -4          7.69         10.21         2.70 o                         
  -3   5  -4         32.61         31.68         2.97 o                         
  -2   5  -4         27.52         27.30         1.63 o                         
  -1   5  -4        328.71        329.57         5.02 o                         
   0   5  -4        243.71        245.55         4.22 o                         
   1   5  -4         79.31         80.98         2.09 o                         
   2   5  -4        107.11        109.38         3.49 o                         
   3   5  -4        100.48         99.53         3.79 o                         
   4   5  -4          4.24          3.76         2.14 o                         
   5   5  -4          4.36          6.79         2.90 o                         
   6   5  -4          8.62          6.90         2.66 o                         
   7   5  -4          2.97          5.38         2.75 o                         
  -7   6  -4          9.33         16.39         3.59 o                         
  -6   6  -4          7.97          2.25         2.91 o                         
  -5   6  -4         26.82         27.08         3.63 o                         
  -4   6  -4        255.43        247.31         6.91 o                         
  -3   6  -4        153.30        158.91         5.17 o                         
  -2   6  -4         34.42         33.67         1.76 o                         
  -1   6  -4         25.38         28.90         1.99 o                         
   0   6  -4         54.43         49.35         1.90 o                         
   1   6  -4         53.16         53.13         1.73 o                         
   2   6  -4         53.86         55.46         2.79 o                         
   3   6  -4         71.32         66.94         3.14 o                         
   4   6  -4         26.59         29.49         2.73 o                         
   5   6  -4          8.53          5.12         2.44 o                         
   6   6  -4          0.91          2.63         2.59 o                         
   7   6  -4          0.24         -0.08         3.18 o                         
  -7   7  -4         66.72         75.66         6.06 o                         
  -6   7  -4         20.43         18.38         3.42 o                         
  -5   7  -4          1.05          3.18         2.79 o                         
  -4   7  -4         90.94         88.95         4.66 o                         
  -3   7  -4         69.67         66.01         4.82 o                         
  -2   7  -4          7.89          8.96         1.33 o                         
  -1   7  -4        465.11        444.82         8.00 o                         
   0   7  -4        231.15        230.54         3.89 o                         
   1   7  -4         58.33         57.02         1.85 o                         
   2   7  -4         93.96         92.22         3.97 o                         
   3   7  -4        117.02        113.20         4.80 o                         
   4   7  -4          8.50          6.92         2.59 o                         
   5   7  -4          7.98          5.63         2.41 o                         
   6   7  -4         44.20         35.58         3.42 o                         
   7   7  -4         11.45         10.29         3.67 o                         
  -6   8  -4          5.69          9.67         3.21 o                         
  -5   8  -4         57.61         58.31         4.49 o                         
  -4   8  -4        333.77        335.74         8.14 o                         
  -3   8  -4        177.77        173.51         6.06 o                         
  -2   8  -4         18.35         18.00         1.66 o                         
  -1   8  -4         94.06         81.14         2.71 o                         
   0   8  -4        283.11        279.72         4.88 o                         
   1   8  -4          7.15          6.14         1.06 o                         
   2   8  -4        116.03        117.10         3.65 o                         
   3   8  -4         35.37         38.12         2.87 o                         
   4   8  -4         10.35          6.04         2.62 o                         
   5   8  -4         15.07         21.21         2.88 o                         
   6   8  -4         49.90         52.65         4.01 o                         
   7   8  -4         10.18          9.97         3.07 o                         
  -6   9  -4          5.73          9.18         3.03 o                         
  -5   9  -4          2.91          4.17         3.18 o                         
  -4   9  -4        147.39        141.99         5.43 o                         
  -3   9  -4        265.64        271.49         9.56 o                         
  -2   9  -4          2.28          3.29         1.94 o                         
  -1   9  -4         19.64         19.69         1.70 o                         
   0   9  -4          8.50         10.05         1.26 o                         
   1   9  -4         63.07         63.99         2.00 o                         
   2   9  -4          7.86          9.57         1.88 o                         
   3   9  -4        364.10        359.85        12.24 o                         
   4   9  -4          6.48          7.18         3.75 o                         
   5   9  -4        111.20        107.88         4.40 o                         
   6   9  -4         23.85         38.52         4.31 o                         
   7   9  -4         11.48          9.89         3.16 o                         
  -6  10  -4          8.63         12.16         3.29 o                         
  -5  10  -4         78.44         81.95         7.51 o                         
  -4  10  -4         48.85         41.85         5.38 o                         
  -3  10  -4        458.24        451.04        13.05 o                         
  -2  10  -4         25.71         24.85         1.80 o                         
  -1  10  -4         63.91         66.64         2.55 o                         
   0  10  -4        225.85        229.02         7.55 o                         
   1  10  -4         97.85         97.67         2.39 o                         
   2  10  -4         63.19         62.92         3.12 o                         
   3  10  -4         47.67         45.43         3.65 o                         
   4  10  -4         21.59         31.77        10.79 o                         
   5  10  -4         31.83         41.66         3.38 o                         
   6  10  -4        319.98        309.55         7.69 o                         
   7  10  -4          8.61         12.20         3.22 o                         
  -6  11  -4         30.49         32.12         6.04 o                         
  -5  11  -4         12.42         13.05         4.31 o                         
  -4  11  -4         23.67         23.80         4.31 o                         
  -3  11  -4        224.04        217.78         8.53 o                         
  -2  11  -4         37.57         34.01         2.04 o                         
  -1  11  -4        114.22        115.41         3.38 o                         
   0  11  -4        272.32        264.62         5.35 o                         
   1  11  -4          4.96          5.97         1.24 o                         
   2  11  -4         31.57         39.57         2.84 o                         
   3  11  -4         54.99         51.72         3.69 o                         
   4  11  -4          7.86          9.28         2.35 o                         
   5  11  -4         78.63         72.40         4.05 o                         
   6  11  -4          5.57          7.84         2.82 o                         
   7  11  -4         12.24         17.15         4.52 o                         
  -6  12  -4         24.77         27.00         4.91 o                         
  -5  12  -4          1.95          3.92         3.67 o                         
  -4  12  -4         37.66         33.83         4.48 o                         
  -3  12  -4         34.88         32.04         4.18 o                         
  -2  12  -4         12.74         15.31         1.75 o                         
  -1  12  -4        144.33        138.26         5.84 o                         
   0  12  -4         19.52         17.00         1.78 o                         
   1  12  -4         59.86         57.45         2.44 o                         
   2  12  -4         25.82         29.01         2.70 o                         
   3  12  -4        123.67        130.25         4.91 o                         
   4  12  -4          2.48          1.47         2.13 o                         
   5  12  -4         67.69         72.66         4.07 o                         
   6  12  -4          7.22          7.64         3.92 o                         
  -6  13  -4          5.05          5.97         4.27 o                         
  -5  13  -4         24.47         30.71         4.91 o                         
  -4  13  -4         50.39         53.37         5.59 o                         
  -3  13  -4          9.44          4.78         3.20 o                         
  -2  13  -4          6.50         10.30         3.26 o                         
  -1  13  -4         81.26         73.98         2.92 o                         
   0  13  -4         20.74         23.30         2.15 o                         
   1  13  -4         41.35         38.88         2.51 o                         
   2  13  -4        258.84        265.61         7.64 o                         
   3  13  -4          9.23          9.62         2.37 o                         
   4  13  -4         31.62         31.57         3.90 o                         
   5  13  -4          5.51          4.46         3.20 o                         
   6  13  -4          8.94         11.87         3.08 o                         
  -6  14  -4         54.86         41.29         5.84 o                         
  -5  14  -4         44.06         48.33         6.10 o                         
  -4  14  -4         13.79         14.29         3.88 o                         
  -3  14  -4         96.20         97.61         6.36 o                         
  -2  14  -4         26.37         25.99         1.98 o                         
  -1  14  -4          7.90          8.21         2.13 o                         
   0  14  -4        167.46        164.92         7.70 o                         
   1  14  -4        142.14        141.97         4.05 o                         
   2  14  -4         67.13         74.57         5.16 o                         
   3  14  -4          9.92         13.14         3.07 o                         
   4  14  -4         10.21          6.63         2.50 o                         
   5  14  -4         18.95         20.25         3.04 o                         
   6  14  -4         12.71         13.47         3.13 o                         
  -5  15  -4         88.83         90.65         7.17 o                         
  -4  15  -4          0.07          0.34         3.37 o                         
  -3  15  -4          4.62          8.79         3.41 o                         
  -2  15  -4         15.28         19.25         3.39 o                         
  -1  15  -4          7.31          8.58         1.71 o                         
   0  15  -4        125.54        122.30         3.71 o                         
   1  15  -4         60.18         59.05         2.66 o                         
   2  15  -4         29.34         31.91         4.01 o                         
   3  15  -4         17.38         21.35         2.62 o                         
   4  15  -4         46.50         52.82         3.76 o                         
   5  15  -4          5.56          4.48         2.64 o                         
   6  15  -4          0.06         -1.81         2.78 o                         
  -5  16  -4         54.85         65.53         6.61 o                         
  -3  16  -4         37.13         37.58         4.99 o                         
  -2  16  -4         19.62         22.68         2.62 o                         
  -1  16  -4         63.27         62.67         2.88 o                         
   0  16  -4         23.25         20.59         2.05 o                         
   1  16  -4        217.60        210.78         4.88 o                         
   2  16  -4         75.46         74.90         2.35 o                         
   3  16  -4          0.38         -0.38         3.07 o                         
   4  16  -4         72.46         77.23         8.45 o                         
   5  16  -4         18.22         17.11         3.54 o                         
   6  16  -4         11.64          9.87         3.33 o                         
  -5  17  -4         18.23         28.54         4.86 o                         
  -4  17  -4          9.16         14.50         4.10 o                         
  -3  17  -4         23.11         20.82         3.92 o                         
  -2  17  -4        155.21        134.92         4.53 o                         
  -1  17  -4         62.96         59.58         2.87 o                         
   0  17  -4        183.78        183.72         4.69 o                         
   1  17  -4        534.90        531.26         9.98 o                         
   2  17  -4        106.84        106.17         2.95 o                         
   3  17  -4         12.75         12.24         3.71 o                         
   4  17  -4          8.42          8.11         3.50 o                         
   5  17  -4         44.35         40.14         5.72 o                         
  -5  18  -4         13.23         20.09         4.52 o                         
  -4  18  -4          6.28          6.57         3.67 o                         
  -3  18  -4         83.96         82.16         6.31 o                         
  -2  18  -4        184.61        164.54         4.61 o                         
  -1  18  -4          1.49          3.45         2.03 o                         
   0  18  -4         18.71         17.72         2.08 o                         
   1  18  -4        365.24        349.27         7.44 o                         
   2  18  -4        284.63        276.14         5.77 o                         
   3  18  -4          7.24          7.38         3.54 o                         
   4  18  -4         16.15         19.45         4.44 o                         
   5  18  -4         29.23         25.55         4.65 o                         
  -4  19  -4         12.86         16.17         4.22 o                         
  -3  19  -4         43.57         44.15         5.20 o                         
  -2  19  -4          8.97         12.37         3.37 o                         
  -1  19  -4          6.87          8.62         1.86 o                         
   0  19  -4         59.98         62.77         3.03 o                         
   1  19  -4        266.13        262.82         5.79 o                         
   2  19  -4         50.59         52.68         5.03 o                         
   3  19  -4         15.27         15.53         4.01 o                         
   4  19  -4         23.32         14.63         4.18 o                         
   5  19  -4          8.67          7.55         4.39 o                         
  -4  20  -4          3.57          9.64         3.88 o                         
  -2  20  -4          1.51          2.00         3.03 o                         
  -1  20  -4         40.05         44.74         2.82 o                         
   0  20  -4         59.38         63.27         8.62 o                         
   1  20  -4         35.21         47.34         2.85 o                         
   2  20  -4         23.68         27.52         3.84 o                         
   3  20  -4          7.03          4.56         3.54 o                         
   4  20  -4          6.67          3.16         4.86 o                         
  -4  21  -4          6.86          7.93         3.84 o                         
  -3  21  -4         25.23         24.27         4.27 o                         
  -2  21  -4         19.99         19.88         3.75 o                         
  -1  21  -4          4.13          9.59         1.92 o                         
   0  21  -4         38.14         49.48         8.30 o                         
   1  21  -4         14.26         14.67         3.41 o                         
   2  21  -4         39.85         45.05         5.08 o                         
   3  21  -4         37.47         34.21         5.03 o                         
   4  21  -4          2.62          0.85         3.92 o                         
  -3  22  -4          1.59          6.44         3.67 o                         
  -2  22  -4          2.05          7.38         3.41 o                         
  -1  22  -4         16.51         17.96         2.22 o                         
   0  22  -4         11.00         15.37         2.18 o                         
   1  22  -4          1.09          3.97         3.20 o                         
   2  22  -4         42.50         42.53         4.91 o                         
   3  22  -4         11.05          9.09         6.57 o                         
   4  22  -4          0.93          4.69         3.71 o                         
  -3  23  -4          1.24         10.24         3.80 o                         
  -1  23  -4          5.83         13.78         2.21 o                         
   0  23  -4          2.97          9.77         2.13 o                         
   1  23  -4          2.59          5.33         3.20 o                         
   2  23  -4         13.67         23.04         4.31 o                         
   3  23  -4          6.39          0.64         3.71 o                         
  -2  24  -4         14.47         19.96         3.92 o                         
  -1  24  -4         22.19         32.17         3.84 o                         
   0  24  -4          1.69          3.75         3.03 o                         
   1  24  -4          1.17          4.27         3.28 o                         
   2  24  -4          9.96          7.47         3.88 o                         
  -1  25  -4         95.18        104.74        10.58 o                         
   0  25  -4         50.35         64.71         6.61 o                         
   1  25  -4         19.57         21.97         4.05 o                         
  -7   1  -3         17.76         15.17         3.41 o                         
  -6   1  -3         97.74         92.54         5.61 o                         
  -5   1  -3        146.57        135.94         5.31 o                         
  -4   1  -3          2.32          4.10         2.31 o                         
  -3   1  -3        137.32        136.04         4.18 o                         
  -2   1  -3        347.49        374.19         7.19 o                         
  -1   1  -3         46.14         43.66         1.44 o                         
   0   1  -3        855.00        893.05        12.83 o                         
   1   1  -3        559.15        569.35         9.50 o                         
   2   1  -3        288.11        314.61         3.99 o                         
   3   1  -3         80.89         82.70         1.86 o                         
   4   1  -3         75.81         65.23         3.56 o                         
   5   1  -3         59.62         54.42         3.20 o                         
   6   1  -3         16.17         13.06         3.18 o                         
   7   1  -3          7.24          7.87         2.58 o                         
   8   1  -3          3.45          2.93         2.79 o                         
  -7   2  -3          7.97         14.66         3.27 o                         
  -6   2  -3         43.70         48.86         4.63 o                         
  -5   2  -3        102.91         86.77         4.44 o                         
  -4   2  -3          7.38          9.87         3.92 o                         
  -3   2  -3        261.13        277.99         6.29 o                         
  -2   2  -3        525.40        565.47        10.00 o                         
  -1   2  -3        101.32         94.96         1.92 o                         
   0   2  -3        104.00         98.60         2.13 o                         
   1   2  -3         28.34         23.41         1.86 o                         
   2   2  -3        259.84        275.53         5.38 o                         
   3   2  -3         92.45         95.94         1.84 o                         
   4   2  -3         15.78         16.99         1.42 o                         
   5   2  -3         18.22         20.68         4.76 o                         
   6   2  -3         19.85         18.79         2.53 o                         
   7   2  -3         23.13         22.35         3.82 o                         
   8   2  -3          0.14          2.13         2.73 o                         
  -7   3  -3         14.73         14.10         3.37 o                         
  -6   3  -3         22.14         20.86         3.15 o                         
  -5   3  -3         85.64         73.83         4.42 o                         
  -4   3  -3        111.52        109.05         4.32 o                         
  -3   3  -3        489.70        484.84         9.31 o                         
  -2   3  -3         24.20         25.33         2.29 o                         
  -1   3  -3        116.00        124.32         2.20 o                         
   0   3  -3       1293.69       1308.38        16.31 o                         
   1   3  -3        289.65        316.45         5.09 o                         
   2   3  -3        318.69        313.96         4.88 o                         
   3   3  -3         26.23         22.57         1.02 o                         
   4   3  -3        170.18        164.42         3.53 o                         
   5   3  -3         63.14         53.18         5.80 o                         
   6   3  -3          1.66          1.00         2.23 o                         
   7   3  -3          9.24         12.47         2.73 o                         
  -7   4  -3         19.39         22.95         3.51 o                         
  -6   4  -3         72.93         75.64         4.78 o                         
  -5   4  -3         51.25         55.95         4.12 o                         
  -4   4  -3        126.78        128.10         4.62 o                         
  -3   4  -3         36.26         40.49         2.85 o                         
  -2   4  -3         11.40         12.22         1.15 o                         
  -1   4  -3         32.66         29.29         2.38 o                         
   0   4  -3        415.95        386.35         5.48 o                         
   1   4  -3        484.62        472.35         6.81 o                         
   2   4  -3        278.16        281.99         4.49 o                         
   3   4  -3         26.83         26.64         2.08 o                         
   4   4  -3         50.58         50.00         1.79 o                         
   5   4  -3        104.79        106.70         3.82 o                         
   6   4  -3         71.04         69.59         3.73 o                         
   7   4  -3          2.26          3.04         2.49 o                         
  -7   5  -3          0.83          3.62         2.94 o                         
  -6   5  -3         65.31         61.98         5.38 o                         
  -5   5  -3         74.46         73.98         4.20 o                         
  -4   5  -3         80.21         76.22         5.25 o                         
  -3   5  -3         42.63         40.19         3.00 o                         
  -2   5  -3          7.12          9.11         1.83 o                         
  -1   5  -3        262.29        249.23         4.70 o                         
   0   5  -3        504.86        491.26         7.05 o                         
   1   5  -3        253.57        259.55         4.32 o                         
   2   5  -3         75.65         73.60         2.76 o                         
   3   5  -3        433.93        434.06         7.98 o                         
   4   5  -3         99.34         99.93         2.22 o                         
   5   5  -3         41.04         37.03         3.00 o                         
   6   5  -3         69.72         70.76         3.82 o                         
   7   5  -3         36.97         37.05         3.32 o                         
  -7   6  -3         30.98         33.24         3.99 o                         
  -6   6  -3         15.91         14.59         4.22 o                         
  -5   6  -3         91.52         87.56         4.28 o                         
  -4   6  -3         91.18         83.56         4.93 o                         
  -3   6  -3         73.87         79.96         4.84 o                         
  -2   6  -3        110.23        102.57         3.20 o                         
  -1   6  -3       1529.23       1473.62        22.83 o                         
   0   6  -3        392.18        364.71         5.23 o                         
   1   6  -3         15.45         15.20         2.20 o                         
   2   6  -3        147.75        147.08         3.74 o                         
   3   6  -3         22.66         16.91         2.18 o                         
   4   6  -3         88.91         85.74         3.51 o                         
   5   6  -3         30.59         30.89         3.46 o                         
   6   6  -3         39.80         44.07         3.48 o                         
   7   6  -3          7.54          4.97         2.58 o                         
  -7   7  -3         36.74         42.34         6.51 o                         
  -6   7  -3         26.44         29.74         3.81 o                         
  -5   7  -3         44.26         36.73         3.40 o                         
  -4   7  -3        133.23        123.57         4.78 o                         
  -3   7  -3        230.94        241.56         5.91 o                         
  -2   7  -3        209.41        207.93         9.47 o                         
  -1   7  -3        604.61        637.70        15.19 o                         
   0   7  -3        473.20        469.83         6.46 o                         
   1   7  -3        309.70        306.01         5.68 o                         
   2   7  -3         18.77         16.87         1.85 o                         
   3   7  -3        287.69        297.09         6.17 o                         
   4   7  -3          7.09          9.74         2.11 o                         
   5   7  -3         99.30         90.37         5.59 o                         
   6   7  -3        268.68        262.63         6.48 o                         
   7   7  -3          2.81          4.61         2.73 o                         
  -7   8  -3         34.60         41.97         4.25 o                         
  -6   8  -3        170.63        172.86         6.59 o                         
  -5   8  -3        113.00        105.58         4.86 o                         
  -4   8  -3       1429.31       1401.22        23.35 o                         
  -3   8  -3        495.90        464.97        10.83 o                         
  -2   8  -3         60.39         53.88         3.92 o                         
  -1   8  -3         31.33         31.04         1.78 o                         
   0   8  -3        440.35        471.99         6.66 o                         
   1   8  -3        257.52        239.96         3.77 o                         
   2   8  -3       2182.33       2217.68        33.89 o                         
   3   8  -3        351.08        364.34         7.16 o                         
   4   8  -3         29.90         31.59         2.86 o                         
   5   8  -3        385.59        387.61         8.04 o                         
   6   8  -3        183.39        180.71         5.55 o                         
   7   8  -3          0.69          1.00         2.79 o                         
  -7   9  -3         57.67         72.67         6.93 o                         
  -6   9  -3         12.68         15.19         3.39 o                         
  -5   9  -3         44.38         42.12         3.57 o                         
  -4   9  -3        139.33        128.00         4.92 o                         
  -3   9  -3        369.79        392.55        15.23 o                         
  -2   9  -3        174.36        188.77         6.57 o                         
  -1   9  -3       1279.91       1339.71        20.78 o                         
   0   9  -3       1288.30       1354.77        21.03 o                         
   1   9  -3         79.93         83.36         1.95 o                         
   2   9  -3        433.56        439.51         7.98 o                         
   3   9  -3          2.72          3.16         1.79 o                         
   4   9  -3         12.74         12.31         2.29 o                         
   5   9  -3       1043.24       1080.57        18.66 o                         
   6   9  -3        805.37        808.24        11.21 o                         
   7   9  -3         49.14         54.11         4.08 o                         
  -7  10  -3          0.71          2.01         3.00 o                         
  -6  10  -3         14.03         33.02         5.03 o                         
  -5  10  -3         22.62         23.92         3.01 o                         
  -4  10  -3       1177.70       1164.31        20.01 o                         
  -3  10  -3        369.84        369.43        11.01 o                         
  -2  10  -3         13.98         18.80         1.35 o                         
  -1  10  -3         40.13         46.72         3.31 o                         
   0  10  -3         67.90         75.55         2.78 o                         
   1  10  -3         16.54         19.78         1.60 o                         
   2  10  -3        498.66        527.13         9.43 o                         
   3  10  -3        421.83        433.17         8.28 o                         
   4  10  -3         18.41         15.14         3.16 o                         
   5  10  -3         21.55         38.12         6.38 o                         
   6  10  -3         69.49         67.50         4.05 o                         
   7  10  -3         14.92         15.78         3.88 o                         
  -7  11  -3          8.18         12.11         4.80 o                         
  -6  11  -3         17.45         19.36         3.48 o                         
  -5  11  -3        139.43        150.06         5.57 o                         
  -4  11  -3        589.88        579.91        16.17 o                         
  -3  11  -3         16.09         18.51         3.50 o                         
  -2  11  -3          4.06          3.23         1.03 o                         
  -1  11  -3        285.15        294.48         5.58 o                         
   0  11  -3        130.32        132.25         3.17 o                         
   1  11  -3         12.14         13.22         1.66 o                         
   2  11  -3         38.23         38.66         2.61 o                         
   3  11  -3         51.29         53.11         2.94 o                         
   4  11  -3          0.74         -1.38         1.97 o                         
   5  11  -3         73.90         81.15         4.27 o                         
   6  11  -3         36.50         45.23         5.76 o                         
   7  11  -3         24.46         24.50         3.27 o                         
  -6  12  -3         29.99         24.53         4.74 o                         
  -5  12  -3          6.69          4.69         3.58 o                         
  -4  12  -3         22.74         22.61         4.14 o                         
  -3  12  -3         20.41         22.40         3.75 o                         
  -2  12  -3         53.10         53.97         2.28 o                         
  -1  12  -3        257.82        256.21         5.07 o                         
   0  12  -3         87.67         83.64         2.75 o                         
   1  12  -3         31.77         30.67         1.85 o                         
   2  12  -3         47.94         43.86         2.23 o                         
   3  12  -3         35.22         41.82         3.56 o                         
   4  12  -3         15.01         11.13         2.21 o                         
   5  12  -3         20.26         19.88         3.23 o                         
   6  12  -3         65.09         49.03         3.85 o                         
   7  12  -3          4.40          6.34         3.20 o                         
  -6  13  -3         14.56         11.39         4.01 o                         
  -4  13  -3          0.61         -2.26         2.86 o                         
  -3  13  -3          6.76          5.12         2.99 o                         
  -2  13  -3         14.28         14.18         1.40 o                         
  -1  13  -3         52.93         56.39         2.41 o                         
   0  13  -3         64.82         55.98         2.34 o                         
   1  13  -3         55.16         51.11         3.58 o                         
   2  13  -3          5.77          5.75         1.83 o                         
   3  13  -3         24.11         30.48         2.65 o                         
   4  13  -3         29.01         28.77         2.59 o                         
   5  13  -3          5.04          2.97         2.23 o                         
   6  13  -3         20.55         25.86         3.08 o                         
   7  13  -3          7.63          5.21         5.76 o                         
  -6  14  -3         18.69         28.11         4.82 o                         
  -5  14  -3         17.37         20.14         4.27 o                         
  -4  14  -3         25.53         29.65         4.22 o                         
  -3  14  -3          1.45         -1.88         2.73 o                         
  -2  14  -3         76.04         76.11         2.68 o                         
  -1  14  -3         22.90         27.43         3.16 o                         
   0  14  -3         14.52         17.23         3.09 o                         
   1  14  -3         45.48         41.65         2.25 o                         
   2  14  -3          8.81          8.86         1.30 o                         
   3  14  -3          6.70          9.98         2.18 o                         
   4  14  -3          6.29          4.58         2.26 o                         
   5  14  -3          3.96         -0.74         2.17 o                         
   6  14  -3         13.98         11.01         2.93 o                         
  -6  15  -3         20.76         31.31         5.08 o                         
  -5  15  -3         97.82         92.27         6.78 o                         
  -4  15  -3         41.19         37.16         4.65 o                         
  -3  15  -3          8.82          9.34         3.20 o                         
  -2  15  -3          1.29          0.20         1.21 o                         
  -1  15  -3         41.65         41.94         2.99 o                         
   0  15  -3         48.63         44.40         2.49 o                         
   1  15  -3         33.52         38.05         4.20 o                         
   2  15  -3         36.74         38.62         2.56 o                         
   3  15  -3          6.14          4.82         3.11 o                         
   4  15  -3         25.24         22.12         4.35 o                         
   5  15  -3          3.61          2.26         2.41 o                         
   6  15  -3          0.95          2.98         4.99 o                         
  -6  16  -3         96.81        100.76         7.59 o                         
  -5  16  -3         89.16        103.88         7.12 o                         
  -4  16  -3          0.00          4.10         3.20 o                         
  -3  16  -3         39.14         40.91         4.78 o                         
  -2  16  -3         30.78         33.49         2.11 o                         
  -1  16  -3          9.33          7.62         1.90 o                         
   0  16  -3        216.77        209.45         4.80 o                         
   1  16  -3        159.46        149.53         3.94 o                         
   2  16  -3         14.24         13.57         3.24 o                         
   3  16  -3         27.02         34.09         2.33 o                         
   4  16  -3          7.10          4.82         3.50 o                         
   5  16  -3          4.84          2.30         3.63 o                         
   6  16  -3          0.90          0.81         3.54 o                         
  -5  17  -3        100.52        103.53         7.29 o                         
  -4  17  -3          1.43          4.48         3.37 o                         
  -3  17  -3        128.07        112.54         6.31 o                         
  -2  17  -3         21.50         19.87         1.99 o                         
  -1  17  -3         29.16         28.02         3.01 o                         
   0  17  -3         31.54         34.66         2.57 o                         
   1  17  -3        413.73        408.92         7.69 o                         
   2  17  -3        101.20        100.99         3.12 o                         
   3  17  -3         43.32         41.54         2.32 o                         
   4  17  -3         49.37         48.12         5.25 o                         
   5  17  -3          3.76          8.28         3.67 o                         
   6  17  -3          5.03          6.70         4.27 o                         
  -5  18  -3          5.39         15.78         4.35 o                         
  -4  18  -3          1.02          4.52         4.10 o                         
  -3  18  -3         35.13         37.63         4.82 o                         
  -2  18  -3        178.52        154.57         6.14 o                         
  -1  18  -3         53.95         50.68         2.69 o                         
   0  18  -3        497.58        477.51         8.85 o                         
   1  18  -3        959.67        904.74        16.13 o                         
   2  18  -3        111.79        108.24         3.69 o                         
   3  18  -3          3.34          5.25         1.33 o                         
   4  18  -3        228.49        221.79         8.57 o                         
  -5  19  -3         75.14         99.52         7.17 o                         
  -4  19  -3         12.71         15.44         3.92 o                         
  -3  19  -3         58.98         58.44         5.38 o                         
  -2  19  -3        151.04        138.80         3.89 o                         
  -1  19  -3          1.64          5.13         1.72 o                         
   0  19  -3         21.08         24.63         2.34 o                         
   1  19  -3        840.68        819.54        13.96 o                         
   2  19  -3        185.92        173.33         6.48 o                         
   3  19  -3         16.48         14.12         3.58 o                         
   4  19  -3         52.37         38.86         4.95 o                         
   5  19  -3         32.47         29.44         4.61 o                         
  -5  20  -3          5.26         12.80         4.35 o                         
  -4  20  -3         50.06         55.88         5.93 o                         
  -3  20  -3         10.85         16.17         3.67 o                         
  -2  20  -3          9.84         11.84         1.74 o                         
  -1  20  -3         18.79         24.53         3.50 o                         
   0  20  -3         40.54         38.09         4.01 o                         
   1  20  -3          9.95         10.39         1.89 o                         
   2  20  -3         14.47         10.62         3.07 o                         
   3  20  -3          0.61          3.40         2.96 o                         
   4  20  -3          8.58          8.92         3.97 o                         
   5  20  -3          3.16          3.28         4.10 o                         
  -4  21  -3         41.24         46.11         6.14 o                         
  -2  21  -3          7.63         13.66         3.26 o                         
  -1  21  -3         11.13         14.31         2.04 o                         
   0  21  -3        310.56        300.86        11.56 o                         
   1  21  -3         18.53         24.94         2.52 o                         
   2  21  -3         35.11         41.86         3.92 o                         
   3  21  -3          7.61         12.23         1.69 o                         
   5  21  -3          9.19         13.40         4.56 o                         
  -4  22  -3         17.77         25.68         4.48 o                         
  -3  22  -3         53.77         53.37         5.59 o                         
  -2  22  -3         38.33         41.27         6.91 o                         
  -1  22  -3          5.72         10.25         2.02 o                         
   0  22  -3         91.35         92.04         3.68 o                         
   1  22  -3         48.15         52.40         3.19 o                         
   2  22  -3        138.54        138.83         4.15 o                         
   3  22  -3         44.90         55.93         5.87 o                         
   4  22  -3          3.91          5.25         3.71 o                         
  -3  23  -3         46.46         62.28         5.89 o                         
  -2  23  -3          5.61         10.54         3.63 o                         
  -1  23  -3          7.14         13.22         3.37 o                         
   0  23  -3          3.39          8.01         2.05 o                         
   1  23  -3         11.90         13.38         2.09 o                         
   2  23  -3          8.24          9.46         1.97 o                         
   3  23  -3         35.93         47.05         5.72 o                         
   4  23  -3          2.70          0.30         3.58 o                         
  -3  24  -3         19.65         25.08         4.52 o                         
  -2  24  -3         29.85         40.68         5.93 o                         
  -1  24  -3         28.22         38.50         3.73 o                         
   0  24  -3          6.17         12.16         2.25 o                         
   1  24  -3          3.28          6.05         2.09 o                         
   2  24  -3         21.32         36.26         3.71 o                         
   3  24  -3          9.89          8.87         4.22 o                         
  -2  25  -3          9.87         13.26         2.10 o                         
  -1  25  -3         39.92         50.22         3.37 o                         
   0  25  -3         20.89         26.36         2.65 o                         
   1  25  -3         30.91         35.18         4.14 o                         
   2  25  -3         19.83         15.66         4.14 o                         
   3  25  -3         16.63         23.72         4.65 o                         
   0  26  -3         27.42         24.57         3.92 o                         
   1  26  -3         41.56         61.03         4.74 o                         
   2  26  -3         55.32         73.35         5.06 o                         
  -8   0  -2         37.98         40.87         6.01 o                         
  -7   0  -2          0.66          2.43         4.27 o                         
  -6   0  -2        689.68        665.28        18.56 o                         
  -5   0  -2        136.15        108.61         6.44 o                         
  -4   0  -2         74.73         90.31         5.33 o                         
  -3   0  -2       2582.84       2812.50        59.89 o                         
  -2   0  -2       1047.54       1119.81        24.70 o                         
  -1   0  -2       1705.79       1597.38        24.20 o                         
   1   0  -2      42203.66      41592.19       904.77 o                         
   2   0  -2        694.02        657.63        10.49 o                         
   3   0  -2        417.53        461.99         7.72 o                         
   4   0  -2          3.73          4.40         1.49 o                         
   5   0  -2         54.47         47.31         4.05 o                         
   6   0  -2         97.99         84.59         5.29 o                         
   7   0  -2        332.99        283.09         9.39 o                         
   8   0  -2          7.61         13.18         3.75 o                         
  -8   1  -2        110.75        133.82         6.23 o                         
  -7   1  -2          3.82          5.94         3.51 o                         
  -6   1  -2        145.36        117.28         5.10 o                         
  -5   1  -2         44.52         40.01         3.65 o                         
  -4   1  -2          8.91          9.42         2.08 o                         
  -3   1  -2        272.62        302.99         6.35 o                         
  -2   1  -2       1086.01       1120.58        17.74 o                         
  -1   1  -2          9.36          8.97         0.72 o                         
   0   1  -2      13914.05      13405.11       166.38 o                         
   1   1  -2       1034.37       1044.60        12.99 o                         
   2   1  -2         22.53         19.40         0.88 o                         
   3   1  -2         89.24         97.49         2.14 o                         
   4   1  -2       1482.12       1558.36        25.40 o                         
   5   1  -2         46.14         52.58         4.20 o                         
   6   1  -2         87.81         80.13         4.14 o                         
   7   1  -2         64.00         65.86         4.31 o                         
   8   1  -2          0.07          3.03         2.41 o                         
  -8   2  -2          5.76         14.29         3.39 o                         
  -7   2  -2          9.72         12.58         4.31 o                         
  -6   2  -2         29.76         34.99         3.54 o                         
  -5   2  -2        252.98        221.65         6.17 o                         
  -4   2  -2         13.96         14.58         2.11 o                         
  -3   2  -2        475.43        547.46         9.70 o                         
  -2   2  -2        612.18        610.64        10.27 o                         
  -1   2  -2         17.81         18.38         1.15 o                         
   0   2  -2          2.03          0.72         0.74 o                         
   1   2  -2       1819.67       1870.37        23.00 o                         
   2   2  -2         21.23         18.24         0.83 o                         
   3   2  -2        186.30        191.36         2.78 o                         
   4   2  -2          4.03          5.10         1.28 o                         
   5   2  -2         14.41         14.07         2.14 o                         
   6   2  -2         36.14         33.91         3.13 o                         
   7   2  -2         63.31         62.07         5.01 o                         
   8   2  -2          7.50          5.46         2.46 o                         
  -7   3  -2         43.24         39.25         5.72 o                         
  -6   3  -2        180.71        165.88         5.76 o                         
  -5   3  -2         22.40         18.65         2.77 o                         
  -4   3  -2         43.67         39.53         2.90 o                         
  -3   3  -2        265.28        272.26         6.55 o                         
  -2   3  -2         10.38          8.89         1.63 o                         
  -1   3  -2         45.98         41.04         1.29 o                         
   0   3  -2        133.77        132.73         2.22 o                         
   1   3  -2        294.43        303.71         4.38 o                         
   2   3  -2         30.61         32.94         1.94 o                         
   3   3  -2        288.28        284.70         3.80 o                         
   4   3  -2        107.33         99.38         4.05 o                         
   5   3  -2          9.32          9.95         2.01 o                         
   6   3  -2          2.64          2.56         2.84 o                         
   7   3  -2         55.21         53.78         3.47 o                         
   8   3  -2         50.77         53.20         3.93 o                         
  -7   4  -2         34.29         37.24         5.59 o                         
  -6   4  -2          7.36          9.77         2.70 o                         
  -5   4  -2        383.34        372.72         9.09 o                         
  -4   4  -2         30.23         32.60         2.93 o                         
  -3   4  -2        261.08        261.88         5.69 o                         
  -2   4  -2        129.02        137.52         3.68 o                         
  -1   4  -2         31.49         31.38         1.19 o                         
   0   4  -2       2184.51       2170.41        26.48 o                         
   1   4  -2        281.65        275.11         4.12 o                         
   2   4  -2        411.42        417.41         5.90 o                         
   3   4  -2        284.82        310.44         4.62 o                         
   4   4  -2         14.10         10.48         1.27 o                         
   5   4  -2         42.20         43.83         2.88 o                         
   6   4  -2         37.67         36.23         2.99 o                         
   7   4  -2          0.58         -0.07         2.11 o                         
   8   4  -2          0.71          3.61         2.38 o                         
  -7   5  -2         11.07         12.97         4.48 o                         
  -6   5  -2         17.01         15.32         4.46 o                         
  -5   5  -2          3.45          4.40         2.64 o                         
  -4   5  -2        127.15        135.53         6.23 o                         
  -3   5  -2         15.17         14.80         1.85 o                         
  -2   5  -2        757.56        788.86        13.25 o                         
  -1   5  -2        190.45        173.88         4.69 o                         
   0   5  -2          7.76          6.00         0.68 o                         
   1   5  -2        700.76        670.46         8.88 o                         
   2   5  -2        179.67        176.34         3.81 o                         
   3   5  -2         40.09         38.10         1.30 o                         
   4   5  -2         42.06         36.59         1.67 o                         
   5   5  -2         89.28         89.38         3.48 o                         
   6   5  -2         50.41         37.92         2.94 o                         
   7   5  -2          2.09          2.32         2.17 o                         
   8   5  -2          5.24          4.17         2.47 o                         
  -7   6  -2          2.11          3.41         3.88 o                         
  -6   6  -2         25.62         28.67         3.32 o                         
  -5   6  -2        192.33        184.41         5.70 o                         
  -4   6  -2        237.18        235.46         6.05 o                         
  -3   6  -2         27.28         23.07         2.08 o                         
  -2   6  -2          9.05          9.78         1.71 o                         
  -1   6  -2        119.23        111.08         3.67 o                         
   0   6  -2         25.14         22.97         1.83 o                         
   1   6  -2         52.78         48.58         1.19 o                         
   2   6  -2        257.11        272.64         5.22 o                         
   3   6  -2         19.42         17.64         1.03 o                         
   4   6  -2          4.78          5.72         1.14 o                         
   5   6  -2         15.22         16.00         1.53 o                         
   6   6  -2          4.87          4.20         2.13 o                         
   7   6  -2          4.12         10.06         2.41 o                         
   8   6  -2          3.17          5.19         2.48 o                         
  -7   7  -2         28.19         26.56         4.11 o                         
  -6   7  -2         22.30         26.15         3.17 o                         
  -5   7  -2        263.42        252.06         6.70 o                         
  -4   7  -2         18.46         15.19         2.47 o                         
  -3   7  -2         80.90         72.47         3.18 o                         
  -2   7  -2        315.41        320.63         6.27 o                         
  -1   7  -2        424.33        439.85         8.30 o                         
   0   7  -2        356.91        356.65         5.66 o                         
   1   7  -2         12.33         12.09         1.18 o                         
   2   7  -2          0.86         -0.91         2.30 o                         
   3   7  -2         44.74         46.49         1.11 o                         
   4   7  -2         27.90         28.14         1.48 o                         
   5   7  -2          3.53          4.73         1.50 o                         
   6   7  -2        140.55        128.18         4.33 o                         
   7   7  -2          6.53          7.59         3.63 o                         
  -7   8  -2          1.06          5.47         3.03 o                         
  -6   8  -2         11.29         14.03         4.63 o                         
  -5   8  -2        156.92        156.49         5.31 o                         
  -4   8  -2        186.24        173.40         8.02 o                         
  -3   8  -2         27.95         24.31         2.20 o                         
  -2   8  -2         95.55         89.51         2.60 o                         
  -1   8  -2        960.92        984.94        15.24 o                         
   0   8  -2        145.29        137.10         2.96 o                         
   1   8  -2        241.00        264.82         3.95 o                         
   2   8  -2        190.55        194.94         3.16 o                         
   3   8  -2          8.11         10.42         0.78 o                         
   4   8  -2         14.88         15.96         2.50 o                         
   5   8  -2        128.79        130.96         3.37 o                         
   6   8  -2         47.06         48.31         3.12 o                         
   7   8  -2          0.76          1.57         3.01 o                         
  -7   9  -2         14.22         17.15         3.23 o                         
  -6   9  -2          4.38          1.33         2.89 o                         
  -5   9  -2         11.67         15.55         2.63 o                         
  -4   9  -2       1051.78       1010.49        29.18 o                         
  -3   9  -2         24.75         25.67         2.32 o                         
  -2   9  -2        231.30        217.06         4.07 o                         
  -1   9  -2         60.00         58.74         1.97 o                         
   0   9  -2        695.39        747.34        11.58 o                         
   1   9  -2        100.38        101.02         2.44 o                         
   2   9  -2        876.08        941.24        10.30 o                         
   3   9  -2        123.70        121.88         1.94 o                         
   4   9  -2         93.16         92.87         1.88 o                         
   5   9  -2         49.54         60.37         2.96 o                         
   6   9  -2         16.13         18.64         4.01 o                         
   7   9  -2          0.95         -2.64         3.28 o                         
  -7  10  -2         35.66         35.65         3.84 o                         
  -6  10  -2         36.63         42.45         3.87 o                         
  -5  10  -2         27.46         30.72         3.97 o                         
  -4  10  -2        641.44        610.89        11.57 o                         
  -3  10  -2        190.97        180.28         6.83 o                         
  -2  10  -2         49.11         48.72         3.67 o                         
  -1  10  -2        211.74        243.15         4.59 o                         
   0  10  -2        141.51        147.32         3.20 o                         
   1  10  -2          1.01          1.15         0.94 o                         
   2  10  -2        295.70        293.52         3.69 o                         
   3  10  -2        159.76        179.26         4.15 o                         
   4  10  -2         11.85         10.07         1.43 o                         
   5  10  -2        700.83        673.48        13.24 o                         
   6  10  -2        114.26        125.10         3.26 o                         
   7  10  -2          0.03         -0.26         3.58 o                         
  -7  11  -2          0.35          1.55         2.77 o                         
  -6  11  -2          4.86          5.80         2.96 o                         
  -5  11  -2          2.49          4.37         2.23 o                         
  -4  11  -2         99.63         98.84         5.67 o                         
  -2  11  -2        348.32        363.60         6.39 o                         
  -1  11  -2        350.61        368.65         6.43 o                         
   0  11  -2         31.24         35.25         1.71 o                         
   1  11  -2          5.81          6.53         1.10 o                         
   2  11  -2        141.38        154.52         3.28 o                         
   3  11  -2         37.21         39.39         1.29 o                         
   4  11  -2         15.21         18.04         2.34 o                         
   5  11  -2         68.59         69.00         3.77 o                         
   6  11  -2        136.22        134.58         3.41 o                         
   7  11  -2         31.02         29.98         4.16 o                         
  -7  12  -2         44.45         37.28         5.55 o                         
  -6  12  -2         12.60         20.99         4.52 o                         
  -5  12  -2         90.70         95.22         6.44 o                         
  -4  12  -2          2.94         -1.02         2.99 o                         
  -3  12  -2         96.71         91.42         5.38 o                         
  -2  12  -2        448.30        443.38         7.66 o                         
  -1  12  -2          6.93          9.21         1.21 o                         
   0  12  -2         33.69         31.65         1.97 o                         
   1  12  -2          7.16          4.86         1.83 o                         
   2  12  -2        333.56        342.47         4.89 o                         
   3  12  -2         25.66         27.35         1.24 o                         
   4  12  -2         55.50         55.41         2.99 o                         
   5  12  -2          5.15          5.46         1.43 o                         
   6  12  -2        118.96        135.45         3.42 o                         
  -7  13  -2         22.88         21.80         4.74 o                         
  -6  13  -2          5.31          9.13         4.01 o                         
  -5  13  -2        220.89        201.44         8.87 o                         
  -4  13  -2         28.02         31.95         4.27 o                         
  -3  13  -2         62.09         54.09         4.74 o                         
  -2  13  -2         99.34         91.20         2.53 o                         
  -1  13  -2        620.70        618.39        10.24 o                         
   0  13  -2         43.84         46.03         2.03 o                         
   1  13  -2        639.10        632.94        10.28 o                         
   2  13  -2        343.77        336.11         6.02 o                         
   3  13  -2         78.53         83.78         2.05 o                         
   4  13  -2         25.67         25.45         1.71 o                         
   5  13  -2         15.84         13.89         1.53 o                         
   6  13  -2          0.25          0.27         1.50 o                         
   7  13  -2          2.53          1.66         3.88 o                         
  -6  14  -2         19.73         24.15         4.74 o                         
  -5  14  -2          8.00         10.02         3.67 o                         
  -4  14  -2         40.89         36.86         4.91 o                         
  -3  14  -2         25.58         27.34         3.54 o                         
  -2  14  -2        307.88        278.65         5.44 o                         
  -1  14  -2        154.19        157.34         3.65 o                         
   0  14  -2       1008.97        993.67        15.88 o                         
   1  14  -2         37.16         34.82         2.00 o                         
   2  14  -2        147.70        159.05         6.12 o                         
   3  14  -2        218.86        240.22         6.70 o                         
   4  14  -2         18.60         13.40         3.11 o                         
   5  14  -2          8.90          7.42         1.44 o                         
   6  14  -2         42.40         39.34         3.26 o                         
   7  14  -2          0.46         -1.32         3.92 o                         
  -6  15  -2        102.35        100.89         7.38 o                         
  -4  15  -2          0.35          0.34         3.11 o                         
  -3  15  -2         13.16         15.10         3.16 o                         
  -2  15  -2         43.34         36.75         4.03 o                         
  -1  15  -2        221.21        232.08         4.78 o                         
   0  15  -2         13.20         14.63         1.61 o                         
   1  15  -2         30.66         26.37         2.00 o                         
   2  15  -2          1.36          0.85         1.34 o                         
   3  15  -2        117.75        125.58         2.76 o                         
   4  15  -2         30.73         32.89         2.69 o                         
   5  15  -2         17.72         17.04         2.18 o                         
   6  15  -2         10.99          9.34         3.97 o                         
  -6  16  -2         63.38         71.88         6.65 o                         
  -5  16  -2         41.73         47.27         5.63 o                         
  -4  16  -2         11.89         12.46         3.67 o                         
  -3  16  -2         97.77        108.75         2.86 o                         
  -2  16  -2         14.99         11.65         1.52 o                         
  -1  16  -2        106.51         96.64         3.03 o                         
   0  16  -2        328.74        320.42         6.33 o                         
   1  16  -2        278.20        256.42         5.30 o                         
   2  16  -2         18.50         19.68         1.83 o                         
   3  16  -2         19.32         21.11         1.52 o                         
   4  16  -2        142.61        133.88         4.35 o                         
   5  16  -2          9.90         15.57         3.92 o                         
  -6  17  -2         13.55         22.57         4.56 o                         
  -5  17  -2         32.98         33.19         4.61 o                         
  -4  17  -2         26.31         31.35         4.39 o                         
  -3  17  -2        457.80        390.43         7.32 o                         
  -2  17  -2         32.04         22.65         3.37 o                         
  -1  17  -2         18.28         19.49         1.90 o                         
   0  17  -2        394.67        385.30         7.30 o                         
   1  17  -2        117.61        115.77         3.49 o                         
   2  17  -2         43.37         43.69         2.60 o                         
   3  17  -2          7.35          6.28         1.69 o                         
   4  17  -2        204.42        181.63         4.42 o                         
   5  17  -2         62.89         42.62         6.53 o                         
   6  17  -2         48.29         59.17         6.19 o                         
  -6  18  -2         14.71         23.33         4.65 o                         
  -5  18  -2         52.69         63.31         6.19 o                         
  -4  18  -2         14.31         21.16         4.01 o                         
  -3  18  -2        466.01        402.54         7.56 o                         
  -2  18  -2         11.50         11.05         2.47 o                         
  -1  18  -2         64.73         64.03         2.80 o                         
   0  18  -2        642.44        600.74        10.66 o                         
   1  18  -2       1215.33       1204.77        19.37 o                         
   2  18  -2         77.86         73.16         3.02 o                         
   3  18  -2         31.19         27.37         2.40 o                         
   4  18  -2         17.91         13.70         1.88 o                         
   5  18  -2          5.58          4.95         3.75 o                         
   6  18  -2         42.98         43.98         5.46 o                         
  -5  19  -2         12.38         15.23         4.01 o                         
  -4  19  -2          9.36         12.97         4.65 o                         
  -3  19  -2         37.88         42.02         2.15 o                         
  -2  19  -2         28.75         26.37         2.16 o                         
  -1  19  -2         25.81         22.62         2.05 o                         
   0  19  -2        129.18        130.24         3.92 o                         
   1  19  -2        245.10        227.16         7.29 o                         
   2  19  -2          2.40          1.72         2.67 o                         
   3  19  -2         21.49         19.11         2.02 o                         
   4  19  -2         49.49         38.60        10.52 o                         
   5  19  -2          7.50          0.64         2.35 o                         
   6  19  -2          2.10          4.82         4.31 o                         
  -5  20  -2          1.85          5.76         3.88 o                         
  -4  20  -2         14.59         14.80         4.05 o                         
  -3  20  -2          7.85          7.08         3.37 o                         
  -2  20  -2         61.70         54.95         2.70 o                         
  -1  20  -2         23.17         19.97         3.09 o                         
   0  20  -2          4.73          3.63         1.79 o                         
   1  20  -2         15.30         17.94         2.10 o                         
   2  20  -2          6.61          3.19         1.71 o                         
   3  20  -2          7.38          3.30         1.73 o                         
   4  20  -2         18.23         13.95         3.35 o                         
   5  20  -2          7.67          3.80         3.84 o                         
  -5  21  -2         57.66         61.56         6.36 o                         
  -4  21  -2         42.64         41.93         5.59 o                         
  -3  21  -2          0.78          3.50         3.20 o                         
  -2  21  -2         14.47         13.43         2.13 o                         
  -1  21  -2         37.03         39.12         2.79 o                         
   0  21  -2         67.15         63.14         4.74 o                         
   1  21  -2          2.13          3.97         1.92 o                         
   2  21  -2         20.75         18.77         2.22 o                         
   3  21  -2         12.31         10.16         1.99 o                         
   4  21  -2          3.41         -1.82         1.89 o                         
   5  21  -2          1.28          0.43         3.50 o                         
  -4  22  -2          3.65          7.00         3.71 o                         
  -3  22  -2         15.18         18.30         3.92 o                         
  -2  22  -2         11.04         19.09         2.41 o                         
  -1  22  -2         38.59         38.83         2.84 o                         
   0  22  -2          0.91          0.36         1.82 o                         
   1  22  -2          8.83          8.04         2.01 o                         
   2  22  -2         22.68         23.45         2.43 o                         
   3  22  -2          2.73          0.76         1.82 o                         
   5  22  -2          1.05         -0.13         3.50 o                         
  -4  23  -2         13.10         14.97         4.10 o                         
  -3  23  -2          2.43          1.41         3.33 o                         
  -2  23  -2          4.84         10.64         1.92 o                         
  -1  23  -2          1.66          5.33         2.17 o                         
   0  23  -2         20.28         22.10         3.71 o                         
   1  23  -2          0.96          2.60         2.18 o                         
   2  23  -2          4.81          3.18         2.79 o                         
   3  23  -2          3.01          0.89         1.99 o                         
   4  23  -2          1.73         -2.13         2.13 o                         
  -4  24  -2          7.81         19.11         4.31 o                         
  -3  24  -2         19.69         18.90         4.18 o                         
  -2  24  -2          5.47         11.99         2.47 o                         
  -1  24  -2         67.19         73.90         4.67 o                         
   0  24  -2          2.79          4.06         2.04 o                         
   1  24  -2         10.99         11.57         2.23 o                         
   2  24  -2         46.23         45.07         3.32 o                         
   3  24  -2         31.65         22.65         4.27 o                         
   4  24  -2         13.24         10.37         4.39 o                         
  -3  25  -2         12.59         16.64         4.22 o                         
  -2  25  -2         36.22         44.66         5.67 o                         
  -1  25  -2         61.90         63.57         3.41 o                         
   0  25  -2          6.82         12.29         2.31 o                         
   1  25  -2         14.90         18.88         2.51 o                         
   2  25  -2         30.25         29.85         2.86 o                         
   3  25  -2          7.57          5.11         2.84 o                         
  -2  26  -2         32.99         46.67         3.26 o                         
  -1  26  -2        127.41        147.70         5.39 o                         
   0  26  -2         68.21         69.15         3.85 o                         
   1  26  -2          0.61          0.34         2.20 o                         
   2  26  -2          0.18          3.33         2.99 o                         
   3  26  -2         29.48         28.54         4.82 o                         
  -1  27  -2        100.94        110.99         7.25 o                         
   0  27  -2         89.05         94.60         4.43 o                         
   1  27  -2         54.74         61.94         3.92 o                         
   2  27  -2        210.09        237.47         6.74 o                         
  -8   1  -1         17.95         24.66         3.66 o                         
  -7   1  -1          7.45          6.57         2.65 o                         
  -6   1  -1         11.14         11.46         2.62 o                         
  -5   1  -1         45.05         41.55         4.74 o                         
  -4   1  -1         41.97         42.79         2.78 o                         
  -3   1  -1        115.94        118.32         4.91 o                         
  -1   1  -1       1160.77       1116.47        16.68 o                         
   1   1  -1       2481.77       2417.01        35.78 o                         
   2   1  -1        135.25        135.40         1.91 o                         
   3   1  -1         58.25         60.21         1.54 o                         
   4   1  -1         80.08         81.59         2.79 o                         
   5   1  -1         24.20         22.86         2.01 o                         
   6   1  -1         16.33         18.36         3.24 o                         
   7   1  -1         14.30         18.55         2.28 o                         
   8   1  -1          2.35          5.81         2.64 o                         
  -8   2  -1          1.39          7.85         2.97 o                         
  -7   2  -1          8.86         11.84         2.83 o                         
  -6   2  -1         56.41         50.90         3.94 o                         
  -5   2  -1        121.99        107.56         5.00 o                         
  -4   2  -1        121.94        124.61         3.86 o                         
  -3   2  -1        413.82        462.54         8.34 o                         
  -2   2  -1         86.95         78.27         3.01 o                         
  -1   2  -1         24.94         21.52         3.90 o                         
   0   2  -1          3.46          2.59         0.41 o                         
   1   2  -1        705.11        662.06         8.36 o                         
   2   2  -1        376.76        383.90         4.43 o                         
   3   2  -1         56.28         64.15         1.51 o                         
   4   2  -1         60.68         62.66         4.42 o                         
   5   2  -1          1.30          2.10         1.53 o                         
   6   2  -1         79.96         72.39         3.18 o                         
   7   2  -1          9.24          9.80         2.15 o                         
   8   2  -1          1.50          5.89         2.23 o                         
  -8   3  -1          3.70         11.54         3.21 o                         
  -7   3  -1         35.68         41.96         3.94 o                         
  -6   3  -1         50.43         42.69         3.50 o                         
  -5   3  -1         14.85         15.04         2.59 o                         
  -4   3  -1        174.70        172.25         4.57 o                         
  -3   3  -1        644.97        659.87        11.06 o                         
  -2   3  -1        134.23        151.22         4.02 o                         
   0   3  -1        134.53        113.11         4.61 o                         
   1   3  -1       2203.84       2101.49        31.21 o                         
   2   3  -1        589.05        577.71         6.41 o                         
   3   3  -1        702.79        751.22         8.41 o                         
   4   3  -1          7.21          6.19         1.08 o                         
   5   3  -1         34.22         30.11         2.38 o                         
   6   3  -1         35.43         32.13         2.61 o                         
   7   3  -1         33.59         34.30         5.52 o                         
   8   3  -1         15.65         15.47         2.48 o                         
  -8   4  -1          0.13          1.07         6.25 o                         
  -7   4  -1         52.18         49.09         4.37 o                         
  -6   4  -1         26.26         26.49         3.01 o                         
  -5   4  -1          6.57          5.99         2.29 o                         
  -4   4  -1        559.57        580.65        10.39 o                         
  -3   4  -1        141.26        126.95         3.60 o                         
  -2   4  -1        378.70        406.50        10.11 o                         
  -1   4  -1        838.22        785.29        12.22 o                         
   0   4  -1        435.82        433.86         7.89 o                         
   1   4  -1       1449.45       1409.58        18.82 o                         
   2   4  -1         89.14         91.68         1.56 o                         
   3   4  -1        147.64        145.18         2.70 o                         
   4   4  -1        346.45        343.23         5.12 o                         
   5   4  -1         51.77         52.18         2.66 o                         
   6   4  -1          3.41          3.89         1.83 o                         
   7   4  -1         37.94         39.93         2.98 o                         
   8   4  -1          3.53          3.50         2.35 o                         
  -8   5  -1         17.89         21.48         4.99 o                         
  -7   5  -1          5.82          5.23         3.21 o                         
  -6   5  -1         41.76         40.85         3.60 o                         
  -5   5  -1        282.53        274.28        11.43 o                         
  -4   5  -1          0.16          1.95         1.92 o                         
  -3   5  -1          8.16          6.43         1.47 o                         
  -2   5  -1         28.29         36.23         2.96 o                         
  -1   5  -1         12.47         10.31         0.87 o                         
   1   5  -1        251.72        236.69         2.87 o                         
   2   5  -1        823.54        883.31         9.72 o                         
   3   5  -1         10.99         12.10         1.04 o                         
   4   5  -1         11.53         10.67         1.17 o                         
   5   5  -1        152.60        150.30         3.96 o                         
   6   5  -1        195.86        188.16         5.27 o                         
   7   5  -1          0.41          0.69         1.91 o                         
   8   5  -1          1.07          2.18         3.37 o                         
  -8   6  -1          6.09          9.38         3.03 o                         
  -7   6  -1         61.61         62.92         4.46 o                         
  -6   6  -1          1.44          1.14         2.26 o                         
  -5   6  -1         33.19         28.78         5.10 o                         
  -4   6  -1         44.89         39.47         2.77 o                         
  -3   6  -1         34.78         27.14         2.22 o                         
  -2   6  -1       1191.41       1208.49        21.07 o                         
   0   6  -1          1.71          0.29         0.61 o                         
   1   6  -1        723.63        765.43         9.55 o                         
   2   6  -1        421.79        388.51         4.13 o                         
   3   6  -1        990.81        986.12        12.55 o                         
   4   6  -1        124.94        133.41         2.65 o                         
   5   6  -1         54.03         54.97         2.77 o                         
   6   6  -1          4.49          5.78         1.88 o                         
   7   6  -1          4.15          0.02         1.89 o                         
   8   6  -1         30.18         30.61         5.18 o                         
  -7   7  -1          6.36          8.03         2.79 o                         
  -6   7  -1         29.61         28.58         4.22 o                         
  -5   7  -1         87.72         87.88         5.80 o                         
  -4   7  -1        388.98        381.43         7.70 o                         
  -3   7  -1         87.62         89.70         3.17 o                         
  -2   7  -1        406.71        427.56         7.00 o                         
  -1   7  -1        931.25        916.63        14.03 o                         
   0   7  -1       1821.02       1801.65        34.24 o                         
   1   7  -1        585.26        534.98         7.79 o                         
   2   7  -1        623.40        605.28         7.89 o                         
   3   7  -1         78.01         90.23         2.05 o                         
   4   7  -1          2.66          4.05         1.07 o                         
   5   7  -1        466.87        474.08         8.51 o                         
   6   7  -1         19.22         17.24         2.16 o                         
   7   7  -1         73.97         71.93         3.42 o                         
   8   7  -1          1.80          1.07         3.46 o                         
  -7   8  -1         60.26         64.50         4.42 o                         
  -6   8  -1          4.09          7.72         2.41 o                         
  -5   8  -1       1729.76       1553.55        86.71 o                         
  -4   8  -1        459.65        428.52        10.34 o                         
  -3   8  -1         32.30         37.47         4.01 o                         
  -2   8  -1         46.52         50.05         1.46 o                         
  -1   8  -1       7756.71       8195.93       231.47 o                         
   0   8  -1          0.07          1.34         0.69 o                         
   1   8  -1       3601.37       3647.92       109.12 o                         
   2   8  -1       2479.46       2620.57        27.62 o                         
   3   8  -1         65.30         65.63         2.06 o                         
   4   8  -1         71.76         71.66         2.09 o                         
   5   8  -1        467.76        465.17         8.54 o                         
   6   8  -1        253.17        242.06         5.55 o                         
   7   8  -1          0.25          6.50         2.15 o                         
  -7   9  -1         24.55         29.08         3.36 o                         
  -6   9  -1         52.56         54.50         5.38 o                         
  -5   9  -1        113.97        112.61         4.57 o                         
  -4   9  -1       1261.18       1188.54        19.55 o                         
  -3   9  -1        451.04        425.01        12.50 o                         
  -2   9  -1        107.09        131.56         2.88 o                         
  -1   9  -1       2594.93       2681.72        32.90 o                         
   0   9  -1        207.63        168.49         2.81 o                         
   1   9  -1        131.23        155.51         6.33 o                         
   2   9  -1        365.20        420.79         5.01 o                         
   3   9  -1          7.69          7.21         1.03 o                         
   4   9  -1        945.00        941.03        16.23 o                         
   5   9  -1       1867.22       1831.13        62.52 o                         
   6   9  -1        128.41        130.31         4.00 o                         
   7   9  -1         47.12         50.34         3.26 o                         
  -7  10  -1         34.30         36.19         3.53 o                         
  -6  10  -1         60.20         61.07         3.96 o                         
  -5  10  -1        457.84        455.03         9.38 o                         
  -4  10  -1       1698.96       1638.13        26.06 o                         
  -3  10  -1          2.75          6.09         1.43 o                         
  -2  10  -1        568.23        553.29         9.05 o                         
  -1  10  -1        360.73        385.41         6.76 o                         
   0  10  -1        447.80        483.43         7.84 o                         
   1  10  -1        965.53       1017.56        21.71 o                         
   2  10  -1       1951.67       2041.99        24.85 o                         
   3  10  -1         22.78         22.60         1.47 o                         
   4  10  -1          7.03          8.01         1.51 o                         
   5  10  -1        647.97        655.19        11.27 o                         
   6  10  -1        112.08        104.43         3.72 o                         
   7  10  -1         19.11         20.16         2.40 o                         
  -7  11  -1          0.41          1.12         4.78 o                         
  -6  11  -1         44.31         47.65         4.19 o                         
  -5  11  -1        262.98        256.11         6.48 o                         
  -4  11  -1         63.76         64.89         5.12 o                         
  -3  11  -1         87.57         72.56         6.83 o                         
  -2  11  -1        765.31        806.24        12.87 o                         
  -1  11  -1        211.00        247.61         4.56 o                         
   0  11  -1         19.80         22.11         2.41 o                         
   1  11  -1        129.23        127.88         3.15 o                         
   2  11  -1         21.94         32.35         1.66 o                         
   3  11  -1        106.22        122.72         2.26 o                         
   4  11  -1         49.41         43.72         2.02 o                         
   5  11  -1         39.29         35.41         2.95 o                         
   6  11  -1         47.13         38.56         4.35 o                         
   7  11  -1          0.33          5.38         3.46 o                         
  -7  12  -1          6.73         11.05         4.39 o                         
  -6  12  -1          0.50         -0.47         3.28 o                         
  -5  12  -1         56.08         57.42         5.33 o                         
  -4  12  -1         24.33         23.04         3.50 o                         
  -3  12  -1          3.60          2.82         1.07 o                         
  -2  12  -1        590.58        624.75        12.67 o                         
  -1  12  -1         29.95         25.32         1.59 o                         
   0  12  -1        137.87        135.83         3.56 o                         
   1  12  -1         45.27         43.50         1.82 o                         
   2  12  -1        169.16        169.65         3.01 o                         
   3  12  -1         74.52         74.07         2.09 o                         
   4  12  -1         20.83         19.79         1.79 o                         
   5  12  -1         11.53         10.69         1.53 o                         
   6  12  -1         37.34         38.96         4.46 o                         
   7  12  -1          1.68          2.72         2.50 o                         
  -7  13  -1          1.91          6.14         4.10 o                         
  -6  13  -1         21.52         24.23         4.39 o                         
  -5  13  -1         21.66         23.72         3.75 o                         
  -4  13  -1         70.49         63.56         5.20 o                         
  -3  13  -1        215.12        209.61         4.21 o                         
  -2  13  -1        195.04        191.51         4.00 o                         
  -1  13  -1          7.02          7.31         1.22 o                         
   0  13  -1         19.22         20.18         1.61 o                         
   1  13  -1        208.50        217.86         4.37 o                         
   2  13  -1         64.06         65.16         1.96 o                         
   3  13  -1         10.92         11.42         2.11 o                         
   4  13  -1          5.35          5.76         1.72 o                         
   5  13  -1         34.59         33.89         4.54 o                         
   6  13  -1         15.40         19.70         2.47 o                         
   7  13  -1          6.74          7.17         2.63 o                         
  -7  14  -1          3.52         10.15         4.27 o                         
  -6  14  -1         15.25         18.68         4.10 o                         
  -5  14  -1        136.69        130.07         6.70 o                         
  -4  14  -1          6.53          7.34         3.11 o                         
  -3  14  -1         30.86         34.25         1.87 o                         
  -2  14  -1         87.92         89.00         3.22 o                         
  -1  14  -1        158.40        154.81         5.46 o                         
   0  14  -1         42.87         40.87         2.02 o                         
   1  14  -1          2.46          1.86         1.25 o                         
   2  14  -1         33.98         32.75         5.55 o                         
   3  14  -1         43.75         42.66         2.33 o                         
   4  14  -1          2.40          1.03         1.56 o                         
   5  14  -1         10.22          9.29         1.97 o                         
   6  14  -1         53.44         59.76         3.51 o                         
   7  14  -1          4.44          4.63         2.36 o                         
  -6  15  -1         19.74         18.98         4.10 o                         
  -5  15  -1         34.07         35.15         4.44 o                         
  -4  15  -1        103.38         92.87         3.43 o                         
  -3  15  -1        108.19        117.62         3.07 o                         
  -2  15  -1         15.27         17.32         1.88 o                         
  -1  15  -1         22.12         22.54         1.75 o                         
   0  15  -1         87.61        103.48         2.91 o                         
   1  15  -1        136.60        138.57         3.50 o                         
   2  15  -1         20.00         21.09         1.93 o                         
   3  15  -1          8.39          9.99         1.89 o                         
   4  15  -1          0.02         -0.41         1.62 o                         
   5  15  -1          3.45          1.78         1.85 o                         
   6  15  -1          4.23         -0.16         2.10 o                         
   7  15  -1         20.58         21.22         3.03 o                         
  -6  16  -1         95.58        120.73         7.47 o                         
  -4  16  -1         24.07         26.39         1.69 o                         
  -3  16  -1          7.46         11.22         1.43 o                         
  -2  16  -1         45.21         46.51         2.69 o                         
  -1  16  -1         24.49         28.10         3.03 o                         
   0  16  -1        203.20        200.57         4.46 o                         
   1  16  -1         11.11         14.46         1.75 o                         
   2  16  -1         13.32         15.19         1.80 o                         
   3  16  -1         32.15         35.11         2.56 o                         
   4  16  -1         25.52         21.52         3.26 o                         
   5  16  -1          4.22          4.23         1.84 o                         
   6  16  -1          2.26          0.61         2.23 o                         
  -6  17  -1         53.62         59.17         6.27 o                         
  -5  17  -1         46.29         51.49         5.67 o                         
  -4  17  -1          3.67          1.11         3.03 o                         
  -3  17  -1        357.21        327.89         6.40 o                         
  -2  17  -1        181.13        170.45         4.16 o                         
  -1  17  -1         55.90         52.70         2.67 o                         
   0  17  -1        666.10        642.81        10.92 o                         
   1  17  -1        934.90        927.49        15.05 o                         
   2  17  -1         13.03         14.50         2.47 o                         
   3  17  -1         39.67         33.15         2.52 o                         
   4  17  -1         33.89         29.59         2.62 o                         
   5  17  -1          2.93          2.83         1.93 o                         
  -6  18  -1          3.33          8.11         3.75 o                         
  -5  18  -1         24.03         31.14         4.69 o                         
  -4  18  -1          2.82          6.32         1.62 o                         
  -3  18  -1        260.47        214.15         8.36 o                         
  -2  18  -1        135.39        112.78         3.46 o                         
  -1  18  -1        205.54        201.53         4.73 o                         
   0  18  -1        581.08        583.47        10.18 o                         
   1  18  -1        225.45        230.97        11.94 o                         
   2  18  -1          4.26          2.89         1.67 o                         
   3  18  -1        449.39        417.64         8.36 o                         
   4  18  -1        165.19        149.69         4.41 o                         
   5  18  -1          4.52          5.04         2.06 o                         
   6  18  -1         59.06         68.81         6.44 o                         
  -6  19  -1        140.92        154.77         8.57 o                         
  -5  19  -1         29.24         33.62         4.78 o                         
  -4  19  -1         80.05         69.71         2.52 o                         
  -3  19  -1         39.25         36.60         2.29 o                         
  -2  19  -1         33.40         42.04         5.40 o                         
  -1  19  -1         10.76          7.79         2.05 o                         
   0  19  -1       1730.90       1705.02        37.54 o                         
   1  19  -1        633.64        629.10        15.23 o                         
   2  19  -1          6.15          3.67         2.64 o                         
   3  19  -1          7.51          3.21         1.76 o                         
   4  19  -1         35.76         33.94         6.48 o                         
   5  19  -1         16.17          9.10         2.27 o                         
   6  19  -1         35.02         36.90         3.25 o                         
  -5  20  -1         14.72         21.54         4.56 o                         
  -4  20  -1         27.24         28.33         4.35 o                         
  -3  20  -1         32.27         27.30         4.67 o                         
  -2  20  -1         37.49         36.71         2.57 o                         
  -1  20  -1          4.19          2.94         1.72 o                         
   0  20  -1         91.80        117.81         3.73 o                         
   1  20  -1         56.42         63.95         4.39 o                         
   2  20  -1         11.32         11.06         2.10 o                         
   3  20  -1          4.96          3.20         1.94 o                         
   4  20  -1         26.88         20.15         2.50 o                         
   5  20  -1         23.90         15.27         6.31 o                         
  -5  21  -1          3.52          6.27         3.80 o                         
  -4  21  -1         42.66         41.00         5.55 o                         
  -3  21  -1          2.99          3.49         1.57 o                         
  -2  21  -1         75.18         69.89         3.24 o                         
  -1  21  -1        216.87        219.53         5.26 o                         
   0  21  -1        322.41        332.17         7.28 o                         
   1  21  -1        159.29        168.52         4.62 o                         
   2  21  -1         33.26         32.84         2.95 o                         
   3  21  -1         27.75         23.80         4.01 o                         
   4  21  -1          6.54         -0.12         2.43 o                         
   5  21  -1          7.13          5.41         2.34 o                         
  -5  22  -1          7.96         12.12         4.05 o                         
  -4  22  -1         22.11         20.99         4.35 o                         
  -3  22  -1         17.59         18.20         2.88 o                         
  -2  22  -1          4.37          7.92         1.89 o                         
  -1  22  -1         11.62         14.90         2.19 o                         
   0  22  -1          2.28          7.58         2.01 o                         
   1  22  -1        176.94        171.53         4.73 o                         
   2  22  -1         18.42         17.09         2.37 o                         
   3  22  -1          2.04          0.95         2.04 o                         
   4  22  -1         85.56         83.25         8.62 o                         
   5  22  -1          7.18          2.22         2.52 o                         
  -4  23  -1          6.83         15.53         4.14 o                         
  -3  23  -1         38.35         41.80         2.79 o                         
  -2  23  -1         38.50         42.56         3.82 o                         
  -1  23  -1          5.48          4.91         1.96 o                         
   0  23  -1         41.24         38.19         3.06 o                         
   1  23  -1         17.95         21.48         2.44 o                         
   2  23  -1         11.07         11.74         2.34 o                         
   3  23  -1         53.23         47.97         4.69 o                         
   4  23  -1          4.26         -0.87         3.52 o                         
  -4  24  -1          4.69          9.90         3.97 o                         
  -3  24  -1         21.14         35.54         5.76 o                         
  -2  24  -1        101.95        111.55         6.19 o                         
  -1  24  -1          1.77          2.78         1.95 o                         
   0  24  -1          1.36          3.46         3.11 o                         
   1  24  -1         11.51         10.73         2.82 o                         
   2  24  -1         56.62         53.54         3.53 o                         
   3  24  -1          3.15         -1.65         2.31 o                         
   4  24  -1          7.59          2.83         4.99 o                         
  -3  25  -1          2.06          8.42         1.99 o                         
  -2  25  -1         10.88         14.67         2.29 o                         
  -1  25  -1         51.49         52.56         3.41 o                         
   0  25  -1         51.75         50.96         3.59 o                         
   1  25  -1         26.68         23.42         2.70 o                         
   2  25  -1         67.70         67.27         4.74 o                         
   3  25  -1         20.47         17.36         2.74 o                         
  -3  26  -1          8.10         11.63         2.35 o                         
  -2  26  -1         45.79         54.57         3.50 o                         
  -1  26  -1         42.65         44.11         3.58 o                         
   0  26  -1          0.51          5.19         2.62 o                         
   1  26  -1          7.40          9.42         2.52 o                         
   2  26  -1        106.01        100.76         6.14 o                         
   3  26  -1          8.05          2.75         5.61 o                         
  -2  27  -1          1.35          8.11         2.45 o                         
  -1  27  -1         45.71         56.25         3.88 o                         
   0  27  -1         27.42         27.72         3.24 o                         
   1  27  -1         86.91         79.67         5.50 o                         
   2  27  -1         16.46         13.97         2.82 o                         
  -1  28  -1          5.28          5.78         2.45 o                         
   0  28  -1          9.28          8.35         2.61 o                         
   1  28  -1         24.80         26.97         3.43 o                         
  -8   0   0         17.69         24.74         4.69 o                         
  -7   0   0        185.52        150.33         7.55 o                         
  -6   0   0        534.16        470.58        13.35 o                         
  -5   0   0        139.41        128.75         6.06 o                         
  -4   0   0       1787.46       1916.05        41.64 o                         
  -3   0   0        135.88        133.78         4.82 o                         
  -2   0   0        601.31        515.16        11.65 o                         
  -1   0   0       4692.71       3996.01       115.01 o                         
   1   0   0       4692.60       4691.66       118.55 o                         
   2   0   0        601.52        503.38         8.01 o                         
   3   0   0        135.41        137.06         4.37 o                         
   4   0   0       1787.34       1894.55        40.70 o                         
   5   0   0        139.52        128.49         4.65 o                         
   6   0   0        534.45        441.23        11.56 o                         
   7   0   0        185.82        156.05         6.01 o                         
   8   0   0         17.70         34.47         4.01 o                         
  -8   1   0          3.57          6.89         3.31 o                         
  -7   1   0         18.85         12.23         2.67 o                         
  -6   1   0         32.67         28.11         2.87 o                         
  -5   1   0          2.10          5.10         1.84 o                         
  -4   1   0        406.43        457.73         8.37 o                         
  -3   1   0       2405.12       2576.05        38.49 o                         
  -2   1   0          1.12         -0.87         0.90 o                         
   1   1   0       2218.16       2058.37        42.74 o                         
   2   1   0          1.12          0.63         0.56 o                         
   3   1   0       2405.03       2544.25        26.98 o                         
   4   1   0        406.43        457.92         7.69 o                         
   5   1   0          2.08          2.30         1.73 o                         
   6   1   0         32.70         30.75         2.32 o                         
   7   1   0         18.91         15.72         2.03 o                         
   8   1   0          3.58         14.40         3.65 o                         
  -8   2   0         16.57         23.89         4.78 o                         
  -7   2   0          2.75          3.72         3.24 o                         
  -6   2   0        182.44        166.01         5.26 o                         
  -5   2   0         15.20         12.14         2.08 o                         
  -4   2   0         15.91         10.58         1.70 o                         
  -3   2   0         76.20         78.88         2.68 o                         
  -2   2   0        334.93        320.48         5.54 o                         
  -1   2   0       1172.90       1085.26        22.91 o                         
   1   2   0       1173.29       1080.35        11.45 o                         
   2   2   0        334.80        317.58         4.33 o                         
   3   2   0         76.22         77.61         1.82 o                         
   4   2   0         15.94         11.52         1.71 o                         
   5   2   0         15.20         12.07         2.30 o                         
   6   2   0        182.41        165.36         4.12 o                         
   7   2   0          2.76          2.58         1.70 o                         
   8   2   0         16.61         26.38         5.99 o                         
  -8   3   0          5.94          7.85         4.10 o                         
  -7   3   0        132.66        115.97         5.65 o                         
  -6   3   0        103.67         98.44         4.13 o                         
  -5   3   0          0.27          0.99         1.85 o                         
  -4   3   0        112.36        116.49         3.56 o                         
  -3   3   0         71.61         61.88         2.77 o                         
  -2   3   0       1079.26       1054.39        16.06 o                         
  -1   3   0       1533.73       1535.23        32.25 o                         
   0   3   0         16.92         -0.34         0.34 o                         
   1   3   0       1533.34       1527.56        18.52 o                         
   2   3   0       1079.22       1036.99        27.48 o                         
   3   3   0         71.75         65.26         2.31 o                         
   4   3   0        112.37        118.59         2.84 o                         
   5   3   0          0.26          0.76         1.32 o                         
   6   3   0        103.67         96.67         7.98 o                         
   7   3   0        132.55        114.50         7.27 o                         
   8   3   0          5.93         10.54         3.20 o                         
  -8   4   0          2.59          5.88         3.30 o                         
  -7   4   0          2.08          5.13         2.40 o                         
  -6   4   0        108.14        103.59         4.30 o                         
  -5   4   0         27.67         29.35         3.46 o                         
  -4   4   0         27.13         25.91         2.35 o                         
  -3   4   0        789.07        812.87        13.08 o                         
  -2   4   0        329.99        390.60         6.85 o                         
  -1   4   0       5992.42       5724.24       111.73 o                         
   0   4   0         97.26         83.81         1.84 o                         
   1   4   0       5992.85       5831.52       112.39 o                         
   2   4   0        330.09        385.00         5.14 o                         
   3   4   0        788.96        802.00        10.52 o                         
   4   4   0         26.96         28.94         2.07 o                         
   5   4   0         27.68         25.44         1.96 o                         
   6   4   0        108.26        106.12         3.33 o                         
   7   4   0          2.06          6.62         2.84 o                         
   8   4   0          2.62          7.55         3.20 o                         
  -8   5   0          0.29          0.60         2.71 o                         
  -7   5   0          3.98          3.09         2.34 o                         
  -6   5   0          6.23          8.32         2.32 o                         
  -5   5   0         18.84         19.58         2.27 o                         
  -4   5   0        205.95        216.16         4.93 o                         
  -3   5   0         73.03         73.93         2.65 o                         
  -2   5   0       1128.72       1160.46        18.01 o                         
  -1   5   0         80.11         65.06         5.33 o                         
   0   5   0         19.12         22.54         1.68 o                         
   1   5   0         79.96         65.57         1.44 o                         
   2   5   0       1128.55       1175.85        12.69 o                         
   3   5   0         73.04         73.42         4.27 o                         
   4   5   0        206.01        211.06         4.19 o                         
   5   5   0         18.74         19.38         1.73 o                         
   6   5   0          6.21          9.21         2.13 o                         
   7   5   0          4.00          3.72         1.71 o                         
  -8   6   0          6.51          7.68         3.23 o                         
  -7   6   0         14.50         14.49         3.43 o                         
  -6   6   0          5.71          4.78         2.32 o                         
  -5   6   0         39.44         39.42         3.07 o                         
  -4   6   0         97.82         99.67         3.37 o                         
  -3   6   0         35.99         30.82         2.43 o                         
  -2   6   0         35.77         30.47         1.82 o                         
  -1   6   0        257.55        267.15         7.27 o                         
   0   6   0       1488.21       1344.86        48.65 o                         
   1   6   0        257.33        269.46         4.58 o                         
   2   6   0         35.72         29.41         1.05 o                         
   3   6   0         35.99         36.39         1.35 o                         
   4   6   0         97.87        100.58         2.63 o                         
   5   6   0         39.44         39.03         3.99 o                         
   6   6   0          5.74          2.92         2.06 o                         
   7   6   0         14.47         15.77         1.95 o                         
   8   6   0          6.52         12.76         3.54 o                         
  -8   7   0         21.71         26.11         3.70 o                         
  -7   7   0          7.04          5.72         3.28 o                         
  -6   7   0         50.93         46.78         3.51 o                         
  -5   7   0        329.09        318.95         7.05 o                         
  -4   7   0          6.98          8.95         3.90 o                         
  -3   7   0          9.84         10.53         1.71 o                         
  -2   7   0        545.27        564.47        13.27 o                         
  -1   7   0        405.89        380.00         5.53 o                         
   0   7   0         38.87         42.71         1.20 o                         
   1   7   0        406.04        387.30         5.20 o                         
   2   7   0        545.01        565.47        10.90 o                         
   3   7   0          9.79          9.28         1.13 o                         
   4   7   0          7.02          7.05         1.21 o                         
   5   7   0        329.14        328.63        11.71 o                         
   6   7   0         50.83         49.03         2.55 o                         
   7   7   0          7.06          7.42         3.16 o                         
   8   7   0         21.77         26.28         4.14 o                         
  -7   8   0          3.10          3.86         2.94 o                         
  -6   8   0         10.61         10.44         2.36 o                         
  -5   8   0         91.08         87.61         4.18 o                         
  -4   8   0         86.79         79.50         3.20 o                         
  -3   8   0         17.98         16.14         1.64 o                         
  -2   8   0        225.64        236.10         9.47 o                         
  -1   8   0        395.28        391.74         5.90 o                         
   0   8   0        185.42        225.19         4.04 o                         
   1   8   0        395.30        388.40         5.35 o                         
   2   8   0        225.51        230.11         4.79 o                         
   3   8   0         17.96         17.79         1.23 o                         
   4   8   0         86.93         79.53         2.52 o                         
   5   8   0         91.11         86.37         4.48 o                         
   6   8   0         10.60         11.04         2.84 o                         
   7   8   0          3.10          6.74         3.11 o                         
  -7   9   0          8.44         10.54         3.03 o                         
  -6   9   0          8.36          7.78         3.39 o                         
  -5   9   0        226.93        219.54         6.36 o                         
  -4   9   0         97.08        101.49         4.78 o                         
  -3   9   0         42.08         37.07         3.03 o                         
  -2   9   0       1324.74       1352.67        20.83 o                         
  -1   9   0        509.34        546.66         7.28 o                         
   0   9   0         43.30         55.10         2.36 o                         
   1   9   0        509.18        551.17         9.20 o                         
   2   9   0       1324.27       1375.18        17.17 o                         
   3   9   0         42.08         37.06         2.05 o                         
   4   9   0         97.16         95.08         2.63 o                         
   5   9   0        227.07        221.50         7.91 o                         
   6   9   0          8.35          9.37         1.72 o                         
   7   9   0          8.42         12.84         3.54 o                         
  -7  10   0         19.11         22.94         4.35 o                         
  -6  10   0          2.87          5.87         2.24 o                         
  -5  10   0        370.71        351.62         7.55 o                         
  -4  10   0        852.00        769.19        19.24 o                         
  -3  10   0         12.22         12.45         2.50 o                         
  -2  10   0        260.92        297.84         5.41 o                         
  -1  10   0         88.51         97.17         4.00 o                         
   0  10   0         19.43         26.78         2.26 o                         
   1  10   0         88.47        101.40         3.67 o                         
   2  10   0        260.58        303.98         4.60 o                         
   3  10   0         12.20         10.32         1.52 o                         
   4  10   0        851.89        816.59        18.77 o                         
   5  10   0        370.48        342.57         6.76 o                         
   6  10   0          2.91         -0.30         2.90 o                         
   7  10   0         19.10         21.33         3.80 o                         
  -7  11   0          4.47          5.73         2.60 o                         
  -6  11   0         48.18         52.81         5.42 o                         
  -5  11   0        168.45        159.16         7.25 o                         
  -4  11   0        168.88        162.03         5.14 o                         
  -3  11   0         47.20         48.45         2.39 o                         
  -2  11   0        122.54        119.07         2.90 o                         
  -1  11   0        491.43        544.79         7.47 o                         
   0  11   0          2.85          3.99         1.19 o                         
   1  11   0        491.45        570.75        11.56 o                         
   2  11   0        122.63        122.37         3.11 o                         
   3  11   0         47.16         49.01         2.27 o                         
   4  11   0        168.89        164.31         4.22 o                         
   5  11   0        168.12        170.98         6.65 o                         
   6  11   0         48.23         44.02         4.69 o                         
   7  11   0          4.45          0.34         3.20 o                         
  -7  12   0          0.53          6.10         3.71 o                         
  -6  12   0         44.02         41.81         5.59 o                         
  -5  12   0         56.74         67.54         3.16 o                         
  -4  12   0          4.19          3.99         1.66 o                         
  -3  12   0         19.82         24.30         1.78 o                         
  -2  12   0         20.05         23.00         1.67 o                         
  -1  12   0         41.07         40.44         2.18 o                         
   0  12   0         76.49         76.68         2.39 o                         
   1  12   0         41.17         40.38         1.92 o                         
   2  12   0         20.07         25.53         2.32 o                         
   3  12   0         19.83         24.74         2.26 o                         
   4  12   0          4.18          5.03         2.43 o                         
   5  12   0         56.76         60.87         3.50 o                         
   6  12   0         44.07         49.02         3.39 o                         
   7  12   0          0.53          4.91         3.46 o                         
  -7  13   0         58.20         67.74         6.48 o                         
  -6  13   0         30.68         40.91         5.46 o                         
  -5  13   0         56.18         56.34         2.58 o                         
  -4  13   0        102.47         89.42         2.86 o                         
  -3  13   0          8.34         11.24         1.56 o                         
  -2  13   0        443.83        452.50         7.92 o                         
  -1  13   0       1123.70       1084.02        24.53 o                         
   0  13   0          0.18          2.69         2.58 o                         
   1  13   0       1123.75       1100.64        17.18 o                         
   2  13   0        443.70        464.07         8.10 o                         
   3  13   0          8.38          9.69         1.64 o                         
   4  13   0        102.46         93.66         3.47 o                         
   5  13   0         56.09         54.83         3.09 o                         
   6  13   0         30.69         36.53         3.17 o                         
   7  13   0         58.24         60.69         5.93 o                         
  -7  14   0          3.17         10.66         3.92 o                         
  -6  14   0         26.44         32.51         4.78 o                         
  -5  14   0         46.43         39.05         2.15 o                         
  -4  14   0         32.66         36.99         2.20 o                         
  -3  14   0         18.08         19.21         2.90 o                         
  -2  14   0        123.66        111.17         5.03 o                         
  -1  14   0        512.66        523.28         8.87 o                         
   0  14   0        914.83        915.13        14.58 o                         
   1  14   0        512.57        520.81         8.93 o                         
   2  14   0        123.60        113.06         3.27 o                         
   3  14   0         18.19         16.44         3.99 o                         
   4  14   0         32.58         38.95         2.68 o                         
   5  14   0         46.48         45.74         3.44 o                         
   6  14   0         26.43         27.95         2.85 o                         
   7  14   0          3.15          4.52         3.41 o                         
  -7  15   0         71.46         66.29         6.57 o                         
  -6  15   0         15.84         22.40         4.31 o                         
  -5  15   0          5.37          0.05         1.43 o                         
  -4  15   0         77.92         77.30         2.81 o                         
  -3  15   0          6.89          7.47         2.99 o                         
  -2  15   0        162.94        168.68         5.16 o                         
  -1  15   0         18.86         23.34         1.98 o                         
   0  15   0         23.41         31.51         1.98 o                         
   1  15   0         18.80         20.66         5.57 o                         
   2  15   0        162.86        167.64         4.12 o                         
   3  15   0          7.03          9.77         2.43 o                         
   4  15   0         77.79         80.98         3.30 o                         
   5  15   0          5.38          0.58         1.96 o                         
   6  15   0         15.79         17.73         4.07 o                         
   7  15   0         71.46         67.31         4.36 o                         
  -6  16   0        120.59        124.10         7.51 o                         
  -5  16   0         13.67         11.02         2.50 o                         
  -4  16   0          0.84          2.60         2.99 o                         
  -3  16   0        260.70        243.81         5.23 o                         
  -2  16   0         28.64         21.86         2.06 o                         
  -1  16   0         25.57         23.32         2.11 o                         
   0  16   0       1245.02       1216.24        19.17 o                         
   1  16   0         25.51         25.99         2.03 o                         
   2  16   0         28.73         23.76         2.19 o                         
   3  16   0        260.76        244.84         8.55 o                         
   4  16   0          0.85          1.46         1.89 o                         
   5  16   0         13.65         15.10         2.42 o                         
   6  16   0        120.40        128.49         5.23 o                         
  -6  17   0         36.84         46.24         6.01 o                         
  -5  17   0         12.68          9.27         1.74 o                         
  -4  17   0        382.11        347.25         6.91 o                         
  -3  17   0        121.88         94.53         3.14 o                         
  -2  17   0          2.85          2.01         1.63 o                         
  -1  17   0          1.25          3.34         1.65 o                         
   0  17   0         82.82         97.06         3.26 o                         
   1  17   0          1.30         -0.51         1.61 o                         
   2  17   0          2.86          2.82         2.39 o                         
   3  17   0        121.82         94.69         3.41 o                         
   4  17   0        382.20        359.91         7.80 o                         
   5  17   0         12.56          8.40         2.26 o                         
   6  17   0         36.85         34.42         6.61 o                         
  -6  18   0         44.77         57.29         6.19 o                         
  -5  18   0         25.37         37.71         4.86 o                         
  -4  18   0         34.71         33.59         2.45 o                         
  -3  18   0        162.75        151.04         4.05 o                         
  -2  18   0         57.19         58.91         2.90 o                         
  -1  18   0        739.58        721.46        12.33 o                         
   0  18   0       1385.76       1356.53        30.12 o                         
   1  18   0        739.97        742.18        25.57 o                         
   2  18   0         57.02         54.31         2.89 o                         
   3  18   0        162.39        151.75         4.71 o                         
   4  18   0         34.74         37.66         3.02 o                         
   5  18   0         25.40         34.15         2.92 o                         
   6  18   0         44.86         48.39         3.72 o                         
  -6  19   0         20.38         30.71         5.03 o                         
  -5  19   0          2.10          2.86         3.46 o                         
  -4  19   0          9.82          6.02         2.07 o                         
  -3  19   0        129.35        114.94         4.07 o                         
  -2  19   0         19.51         23.17         2.21 o                         
  -1  19   0         52.55         65.64         4.52 o                         
   0  19   0        248.54        253.83         5.66 o                         
   1  19   0         52.60         61.84         3.03 o                         
   2  19   0         19.51         22.91         3.46 o                         
   3  19   0        129.34        117.01         4.09 o                         
   4  19   0          9.85          4.95         1.99 o                         
   5  19   0          2.10          0.00         2.07 o                         
   6  19   0         20.33         23.01         3.00 o                         
  -5  20   0          2.05          1.45         3.28 o                         
  -4  20   0         18.51         17.29         2.77 o                         
  -3  20   0          5.75          4.36         1.84 o                         
  -2  20   0         14.56         15.53         2.07 o                         
  -1  20   0          1.96          3.75         1.79 o                         
   0  20   0         27.47         38.09         4.27 o                         
   1  20   0          1.98          2.50         1.93 o                         
   2  20   0         14.53         14.33         2.50 o                         
   3  20   0          5.73          1.19         1.88 o                         
   4  20   0         18.55         12.62         2.32 o                         
   5  20   0          2.07         -2.90         2.90 o                         
  -5  21   0          0.33          2.30         3.33 o                         
  -4  21   0          1.37          1.07         1.80 o                         
  -3  21   0         39.86         39.16         2.73 o                         
  -2  21   0        132.81        134.23         4.63 o                         
  -1  21   0         33.44         32.13         2.62 o                         
   0  21   0          5.90          4.84         3.07 o                         
   1  21   0         33.59         32.82         2.65 o                         
   2  21   0        132.73        129.90         6.16 o                         
   3  21   0         39.77         37.74         3.22 o                         
   4  21   0          1.39          0.18         2.73 o                         
   5  21   0          0.33         -2.30         2.30 o                         
  -5  22   0         11.90         11.18         3.92 o                         
  -4  22   0          9.03         11.61         2.09 o                         
  -3  22   0          4.07          6.03         2.14 o                         
  -2  22   0         36.90         36.88         3.00 o                         
  -1  22   0         29.49         33.92         3.80 o                         
   0  22   0          0.58          0.69         1.95 o                         
   1  22   0         29.55         29.69         2.71 o                         
   2  22   0         36.89         37.03         3.26 o                         
   3  22   0          4.06          4.15         2.11 o                         
   4  22   0          9.05          9.28         2.56 o                         
   5  22   0         11.95          8.07         3.56 o                         
  -4  23   0          0.67          1.05         3.65 o                         
  -3  23   0          8.31         10.01         2.12 o                         
  -2  23   0         73.73         78.12         5.55 o                         
  -1  23   0         12.06         15.12         2.37 o                         
   0  23   0          0.75          1.82         2.06 o                         
   1  23   0         12.02         13.36         2.86 o                         
   2  23   0         73.76         79.85         3.89 o                         
   3  23   0          8.30          7.25         2.44 o                         
   4  23   0          0.67         -1.87         2.41 o                         
  -4  24   0          7.48          7.13         2.09 o                         
  -3  24   0         13.57         16.14         2.39 o                         
  -2  24   0        106.59        109.72         4.11 o                         
  -1  24   0         24.71         27.81         2.76 o                         
   0  24   0         32.54         37.23         3.06 o                         
   1  24   0         24.83         35.49         3.03 o                         
   2  24   0        106.63        113.41         6.01 o                         
   3  24   0         13.56          9.74         2.71 o                         
   4  24   0          7.49          2.61         4.16 o                         
  -3  25   0         34.63         30.76         3.07 o                         
  -2  25   0         17.77         21.61         2.62 o                         
  -1  25   0          9.58          8.23         3.11 o                         
   0  25   0          1.18          1.72         2.24 o                         
   1  25   0          9.61          8.19         3.35 o                         
   2  25   0         17.89         15.50         2.63 o                         
   3  25   0         34.65         28.88         3.20 o                         
   4  25   0          1.34          1.49         3.46 o                         
  -3  26   0          5.75          6.43         2.28 o                         
  -2  26   0         62.55         72.31         3.93 o                         
  -1  26   0         70.93         74.10         5.70 o                         
   0  26   0          1.41          0.81         2.99 o                         
   1  26   0         70.94         73.67         4.06 o                         
   2  26   0         62.47         66.89         5.93 o                         
   3  26   0          5.76          3.64         3.37 o                         
  -2  27   0         44.58         53.07         3.83 o                         
  -1  27   0        386.58        410.99         8.90 o                         
   0  27   0          0.02         -1.44         2.33 o                         
   1  27   0        386.50        413.65         9.28 o                         
   2  27   0         44.63         50.81         5.80 o                         
  -1  28   0         11.90         16.91         2.81 o                         
   0  28   0         10.37          6.92         2.67 o                         
   1  28   0         11.88         14.29         2.91 o                         
  -8   1   1          2.39          3.75         2.64 o                         
  -7   1   1         14.30         14.62         2.52 o                         
  -6   1   1         16.28         21.64         2.94 o                         
  -5   1   1         24.22         25.62         2.23 o                         
  -4   1   1         79.98         82.00         2.92 o                         
  -3   1   1         58.28         53.73         2.14 o                         
  -2   1   1        135.49        136.30         2.65 o                         
   0   1   1        222.50        188.73         4.48 o                         
   1   1   1       1160.92       1078.88        11.59 o                         
   2   1   1        259.51        234.51         3.63 o                         
   3   1   1        115.90        117.21         2.39 o                         
   4   1   1         42.01         42.33         1.60 o                         
   5   1   1         45.04         48.66         2.09 o                         
   6   1   1         11.08         12.38         1.53 o                         
   7   1   1          7.40         15.52         3.11 o                         
   8   1   1         17.91         36.86         3.67 o                         
  -8   2   1          1.51          7.81         3.54 o                         
  -7   2   1          9.25          9.55         2.37 o                         
  -6   2   1         79.97         73.88         3.57 o                         
  -5   2   1          1.30          0.35         1.63 o                         
  -4   2   1         60.72         65.08         2.55 o                         
  -3   2   1         56.37         61.83         2.21 o                         
  -2   2   1        376.67        383.05         9.85 o                         
  -1   2   1        705.42        675.81        14.38 o                         
   0   2   1          3.39          4.41         2.32 o                         
   1   2   1         25.15         21.21         3.33 o                         
   2   2   1         86.96         78.97         1.56 o                         
   3   2   1        413.90        459.57        10.49 o                         
   4   2   1        121.88        122.02         2.69 o                         
   5   2   1        121.96        110.62         6.21 o                         
   6   2   1         56.39         50.24         2.69 o                         
   7   2   1          8.87         14.91         2.67 o                         
  -8   3   1         15.62         15.78         2.80 o                         
  -7   3   1         33.74         26.69         2.81 o                         
  -6   3   1         35.39         36.69         3.02 o                         
  -5   3   1         34.24         32.84         2.65 o                         
  -4   3   1          7.32          7.05         1.47 o                         
  -3   3   1        702.84        741.30        11.91 o                         
  -2   3   1        588.99        569.62         9.00 o                         
   0   3   1        135.46        119.50         2.33 o                         
   1   3   1       4214.88       3953.82        82.20 o                         
   2   3   1        134.29        147.98         3.08 o                         
   3   3   1        644.88        635.28        14.23 o                         
   4   3   1        174.58        169.02         4.44 o                         
   5   3   1         14.92         15.76         2.50 o                         
   6   3   1         50.18         43.84         2.20 o                         
   7   3   1         35.73         41.55         3.71 o                         
   8   3   1          3.71          9.51         2.82 o                         
  -8   4   1          3.52          5.41         2.59 o                         
  -7   4   1         37.92         46.45         8.11 o                         
  -6   4   1          3.41          7.13         2.14 o                         
  -5   4   1         51.80         52.61         2.91 o                         
  -4   4   1        346.50        345.10        11.84 o                         
  -3   4   1        147.66        142.67         3.28 o                         
  -2   4   1         89.15         93.94         2.82 o                         
   0   4   1        435.76        455.10         9.75 o                         
   1   4   1        838.19        776.99         9.88 o                         
   2   4   1        378.90        414.25         5.69 o                         
   3   4   1        141.30        126.84         3.11 o                         
   4   4   1        559.40        561.72        15.91 o                         
   5   4   1          6.58         10.48         1.29 o                         
   6   4   1         26.34         24.32         1.87 o                         
   7   4   1         52.21         63.61         7.08 o                         
   8   4   1          0.13          6.31         2.82 o                         
  -8   5   1          1.10          9.10         2.49 o                         
  -7   5   1          0.41          3.46         3.20 o                         
  -6   5   1        195.81        188.10         5.18 o                         
  -5   5   1        152.62        147.90         4.57 o                         
  -4   5   1         11.54         12.53         1.62 o                         
  -3   5   1         11.18         10.48         1.29 o                         
  -2   5   1        823.37        905.27        13.71 o                         
  -1   5   1        251.69        236.41         8.04 o                         
   0   5   1       3561.52       3340.54        69.71 o                         
   1   5   1         12.63          9.61         0.75 o                         
   2   5   1         28.35         36.79         1.69 o                         
   3   5   1          8.20          7.21         1.62 o                         
   4   5   1          0.16          0.95         0.92 o                         
   5   5   1        282.58        268.11         5.02 o                         
   6   5   1         41.74         39.94         2.11 o                         
   7   5   1          5.84         11.82         2.82 o                         
   8   5   1         17.84         20.48         3.50 o                         
  -8   6   1         30.11         44.58         3.90 o                         
  -7   6   1          4.11          4.99         2.30 o                         
  -6   6   1          4.53          3.31         1.97 o                         
  -5   6   1         54.10         47.40         2.96 o                         
  -4   6   1        124.83        125.99         3.50 o                         
  -3   6   1        990.91        986.30        15.47 o                         
  -2   6   1        421.96        408.42         9.60 o                         
  -1   6   1        723.66        752.94        16.34 o                         
   0   6   1          1.66          0.74         0.77 o                         
   1   6   1       4382.35       4274.96        89.12 o                         
   2   6   1       1191.53       1178.75        18.41 o                         
   3   6   1         34.79         28.33         2.13 o                         
   4   6   1         44.79         38.89         1.36 o                         
   5   6   1         32.96         27.13         2.94 o                         
   6   6   1          1.45          1.40         1.43 o                         
   7   6   1         61.68         67.02         4.69 o                         
   8   6   1          6.06         11.05         3.20 o                         
  -8   7   1          1.81          7.16         2.52 o                         
  -7   7   1         73.89         72.79         4.03 o                         
  -6   7   1         19.26         21.66         3.41 o                         
  -5   7   1        466.93        454.33         8.77 o                         
  -4   7   1          2.69          4.19         1.46 o                         
  -3   7   1         78.10         91.75         2.62 o                         
  -2   7   1        623.43        610.54        14.08 o                         
  -1   7   1        585.36        537.56         8.53 o                         
   0   7   1       1820.97       1741.78        26.53 o                         
   1   7   1        931.24        884.88         9.88 o                         
   2   7   1        406.58        440.26         7.57 o                         
   3   7   1         87.53         84.59         3.33 o                         
   4   7   1        388.88        369.52         9.64 o                         
   5   7   1         87.68         82.03         4.35 o                         
   6   7   1         29.62         36.30         5.59 o                         
   7   7   1          6.34         10.20         3.03 o                         
  -7   8   1          0.26          2.98         2.34 o                         
  -6   8   1        253.05        230.16         5.89 o                         
  -5   8   1        467.76        458.87         8.84 o                         
  -4   8   1         72.11         69.83         4.71 o                         
  -3   8   1         65.37         61.69         3.63 o                         
  -1   8   1       3601.80       3628.99        53.77 o                         
   0   8   1          0.08          1.84         0.77 o                         
   1   8   1       7755.75       7868.97       162.31 o                         
   2   8   1         47.04         51.24         3.07 o                         
   3   8   1         32.33         33.40         2.64 o                         
   4   8   1        459.77        435.60        10.92 o                         
   5   8   1       1729.82       1669.57        35.28 o                         
   6   8   1          4.08          4.99         2.73 o                         
   7   8   1         60.26         69.88         5.08 o                         
  -7   9   1         47.12         51.29         3.78 o                         
  -6   9   1        128.36        127.61         4.40 o                         
  -5   9   1       1867.03       1816.60        28.57 o                         
  -4   9   1        945.12        934.42        22.65 o                         
  -3   9   1          7.72          7.81         2.13 o                         
  -2   9   1        364.85        435.68        10.58 o                         
  -1   9   1        131.24        149.48         2.67 o                         
   0   9   1        207.63        168.31         3.53 o                         
   1   9   1       2595.09       2694.97        40.35 o                         
   2   9   1        107.30        138.98         3.39 o                         
   3   9   1        451.11        448.01        10.75 o                         
   4   9   1       1260.87       1183.38        26.53 o                         
   5   9   1        114.18        106.39         5.16 o                         
   6   9   1         52.52         51.79         4.35 o                         
   7   9   1         24.47         32.55         4.01 o                         
  -7  10   1         19.06         23.06         4.82 o                         
  -6  10   1        111.98        103.27         4.93 o                         
  -5  10   1        647.92        637.12        16.89 o                         
  -4  10   1          7.11          7.55         2.69 o                         
  -3  10   1         22.73         23.63         3.16 o                         
  -2  10   1       1951.26       1949.67        43.43 o                         
  -1  10   1        965.39        996.29        12.76 o                         
   0  10   1        447.82        478.41         7.19 o                         
   1  10   1        361.19        375.45         7.17 o                         
   2  10   1        568.54        564.96        13.18 o                         
   3  10   1          2.76          3.82         2.54 o                         
   4  10   1       1698.47       1616.63        35.83 o                         
   6  10   1         60.24         59.94         4.65 o                         
   7  10   1         34.26         32.51         4.27 o                         
  -7  11   1          0.33         10.79         3.75 o                         
  -6  11   1         47.26         54.39         5.33 o                         
  -5  11   1         39.08         43.30         4.65 o                         
  -4  11   1         49.37         44.88         4.27 o                         
  -3  11   1        106.14        120.60         4.95 o                         
  -2  11   1         22.02         33.37         3.48 o                         
  -1  11   1        129.21        129.41         2.79 o                         
   0  11   1         19.89         19.55         1.33 o                         
   1  11   1        210.71        244.81         5.08 o                         
   2  11   1        765.14        825.86        13.30 o                         
   3  11   1         87.53         85.83         3.04 o                         
   4  11   1         64.09         64.84         3.80 o                         
   5  11   1        262.68        254.12         8.23 o                         
   6  11   1         44.24         44.79         4.44 o                         
   7  11   1          0.42          1.28         3.16 o                         
  -7  12   1          1.69          9.00         3.84 o                         
  -6  12   1         37.34         41.55         5.16 o                         
  -5  12   1         11.57         13.01         3.11 o                         
  -4  12   1         20.81         23.97         3.46 o                         
  -3  12   1         74.49         73.44         3.04 o                         
  -2  12   1        169.24        168.90         3.83 o                         
  -1  12   1         45.17         44.58         1.68 o                         
   0  12   1        137.87        135.88         3.36 o                         
   1  12   1         30.26         26.85         1.96 o                         
   2  12   1        590.43        624.61        10.58 o                         
   3  12   1          3.59          1.77         1.58 o                         
   4  12   1         24.33         25.42         2.45 o                         
   5  12   1         56.11         49.21         3.90 o                         
   6  12   1          0.49          1.54         3.03 o                         
   7  12   1          6.75          7.34         3.54 o                         
  -7  13   1          6.72         11.05         3.92 o                         
  -5  13   1         34.53         36.00         4.18 o                         
  -4  13   1          5.36          6.57         1.65 o                         
  -3  13   1         10.87         12.58         2.67 o                         
  -2  13   1         64.10         64.73         2.57 o                         
  -1  13   1        208.53        215.44         4.56 o                         
   0  13   1         19.28         21.91         1.85 o                         
   1  13   1          7.01          9.19         1.49 o                         
   2  13   1        195.17        198.07         4.49 o                         
   3  13   1        214.87        211.78         5.01 o                         
   4  13   1         70.57         67.97         5.14 o                         
   5  13   1         21.59         21.47         2.53 o                         
   6  13   1         21.52         21.86         2.71 o                         
   7  13   1          1.90          1.10         2.40 o                         
  -7  14   1          4.44         14.25         4.01 o                         
  -6  14   1         53.35         54.60         5.72 o                         
  -5  14   1         10.20         15.16         2.20 o                         
  -4  14   1          2.43          1.05         1.60 o                         
  -3  14   1         43.84         45.94         2.58 o                         
  -2  14   1         33.94         33.02         2.27 o                         
  -1  14   1          2.45          3.08         1.33 o                         
   0  14   1         42.95         43.18         2.77 o                         
   1  14   1        158.43        154.16         3.87 o                         
   2  14   1         87.78         91.48         3.82 o                         
   3  14   1         30.73         32.35         2.68 o                         
   4  14   1          6.64          7.62         1.94 o                         
   5  14   1        136.78        125.62         6.40 o                         
   6  14   1         15.27         14.70         2.53 o                         
   7  14   1          3.54          5.10         3.28 o                         
  -7  15   1         20.58         26.62         4.65 o                         
  -6  15   1          4.24          3.03         3.28 o                         
  -5  15   1          3.44          5.99         1.74 o                         
  -4  15   1          0.02          1.05         1.61 o                         
  -3  15   1          8.44          9.77         1.74 o                         
  -2  15   1         19.97         23.26         1.97 o                         
  -1  15   1        136.47        138.67         3.71 o                         
   0  15   1         87.69         96.54         3.28 o                         
   1  15   1         22.23         22.87         2.67 o                         
   2  15   1         15.43         14.26         1.87 o                         
   3  15   1        107.98        114.62         4.48 o                         
   4  15   1        103.38        101.19         3.99 o                         
   5  15   1         34.05         33.89         2.91 o                         
   6  15   1         19.74         24.31         2.95 o                         
  -6  16   1          2.21          6.38         2.60 o                         
  -5  16   1          4.23          5.60         1.80 o                         
  -4  16   1         25.49         24.08         2.23 o                         
  -3  16   1         32.20         31.70         2.62 o                         
  -2  16   1         13.32         14.66         1.94 o                         
  -1  16   1         11.03         11.66         1.95 o                         
   0  16   1        203.38        203.38         4.73 o                         
   1  16   1         24.51         31.36         2.45 o                         
   2  16   1         45.19         47.49         3.60 o                         
   3  16   1          7.36          9.25         2.17 o                         
   4  16   1         24.11         22.69         3.33 o                         
   5  16   1         13.03         10.01         2.38 o                         
   6  16   1         95.64        105.72         5.29 o                         
  -6  17   1         52.87         60.53         6.19 o                         
  -5  17   1          2.93          1.69         1.79 o                         
  -4  17   1         33.80         32.81         2.68 o                         
  -3  17   1         39.63         35.01         2.64 o                         
  -2  17   1         13.00         12.02         1.95 o                         
  -1  17   1        934.93        925.87        15.21 o                         
   0  17   1        665.94        647.78        11.23 o                         
   1  17   1         55.85         57.04         4.22 o                         
   2  17   1        181.14        173.02         4.94 o                         
   3  17   1        357.29        338.25         7.12 o                         
   4  17   1          3.69          0.78         1.91 o                         
   5  17   1         46.26         49.09         3.56 o                         
   6  17   1         53.66         60.76         5.03 o                         
  -6  18   1         59.06         65.18         6.44 o                         
  -5  18   1          4.54          2.90         2.84 o                         
  -4  18   1        165.25        147.51         4.38 o                         
  -3  18   1        449.20        408.24         8.05 o                         
  -2  18   1          4.24          5.78         1.92 o                         
  -1  18   1        225.94        230.25         5.30 o                         
   0  18   1        580.94        583.08        10.38 o                         
   1  18   1        205.52        208.43         7.34 o                         
   2  18   1        135.45        120.64         3.96 o                         
   3  18   1        260.44        234.89         5.70 o                         
   4  18   1          2.86          2.82         2.56 o                         
   5  18   1         24.01         33.14         3.12 o                         
   6  18   1          3.36          3.36         2.58 o                         
  -6  19   1         34.97         48.29         6.06 o                         
  -5  19   1         16.21         13.57         2.32 o                         
  -4  19   1         35.78         29.39         3.46 o                         
  -3  19   1          7.44          3.62         1.95 o                         
  -2  19   1          6.15          7.44         5.06 o                         
  -1  19   1        633.81        613.81        10.96 o                         
   0  19   1       1730.78       1720.93        38.35 o                         
   1  19   1         10.73         11.88         2.17 o                         
   2  19   1         33.33         39.96         2.90 o                         
   3  19   1         39.46         34.43         2.91 o                         
   4  19   1         80.00         64.42         3.88 o                         
   5  19   1         29.30         36.00         3.21 o                         
   6  19   1        141.00        152.42         5.61 o                         
  -5  20   1         23.84         19.01         3.43 o                         
  -4  20   1         26.87         18.50         2.36 o                         
  -3  20   1          4.91          3.67         1.95 o                         
  -2  20   1         11.34         14.89         2.27 o                         
  -1  20   1         56.42         67.66         4.74 o                         
   0  20   1         91.68        116.42         4.95 o                         
   1  20   1          4.20          1.91         1.91 o                         
   2  20   1         37.60         36.96         3.97 o                         
   3  20   1         32.25         22.98         2.64 o                         
   4  20   1         27.26         19.78         2.59 o                         
   5  20   1         14.76         15.14         3.88 o                         
  -5  21   1          7.11          3.24         4.74 o                         
  -4  21   1          6.64          2.71         3.07 o                         
  -3  21   1         27.69         24.52         2.83 o                         
  -2  21   1         33.20         33.75         3.40 o                         
  -1  21   1        159.60        162.69         4.75 o                         
   0  21   1        322.21        343.14         7.23 o                         
   1  21   1        216.88        221.40         5.56 o                         
   2  21   1         75.13         68.27         3.48 o                         
   3  21   1          3.11         -0.21         2.03 o                         
   4  21   1         42.66         43.89         3.63 o                         
   5  21   1          3.50         -0.47         2.71 o                         
  -5  22   1          7.21          2.95         5.91 o                         
  -4  22   1         85.50         87.79         6.53 o                         
  -3  22   1          2.06         -0.22         2.07 o                         
  -2  22   1         18.46         15.76         2.38 o                         
  -1  22   1        176.95        181.07         6.31 o                         
   0  22   1          2.30          6.00         2.08 o                         
   1  22   1         11.62         10.99         2.35 o                         
   2  22   1          4.37          7.45         2.24 o                         
   3  22   1         17.61         12.94         2.45 o                         
   4  22   1         22.09         16.21         4.01 o                         
   5  22   1          7.90          8.70         3.15 o                         
  -4  23   1          4.25          4.40         3.35 o                         
  -3  23   1         53.21         50.61         3.51 o                         
  -2  23   1         11.06         10.88         3.16 o                         
  -1  23   1         17.92         15.20         2.42 o                         
   0  23   1         41.26         39.74         3.26 o                         
   1  23   1          5.51          3.32         2.28 o                         
   2  23   1         38.59         35.95         3.26 o                         
   3  23   1         38.32         40.72         3.49 o                         
   4  23   1          6.89          6.77         2.70 o                         
  -4  24   1          7.54          9.89         3.82 o                         
  -3  24   1          3.12          0.84         2.27 o                         
  -2  24   1         56.70         58.03         4.18 o                         
  -1  24   1         11.66         15.02         3.54 o                         
   0  24   1          1.35          0.13         2.31 o                         
   1  24   1          1.72         -1.48         2.28 o                         
   2  24   1        101.86         97.20         4.26 o                         
   4  24   1          4.71          0.64         3.67 o                         
  -3  25   1         20.63         20.15         4.91 o                         
  -2  25   1         67.75         68.29         3.93 o                         
  -1  25   1         26.68         27.78         3.54 o                         
   0  25   1         51.73         56.99         5.20 o                         
   1  25   1         51.36         50.09         3.78 o                         
   2  25   1         10.76          9.78         2.73 o                         
   3  25   1          2.01          2.94         3.67 o                         
  -3  26   1          8.05          7.14         4.05 o                         
  -2  26   1        105.90        112.01         4.79 o                         
  -1  26   1          7.43          6.52         2.57 o                         
   0  26   1          0.51          2.27         2.50 o                         
   1  26   1         42.80         36.53         3.71 o                         
   2  26   1         45.82         38.60         5.91 o                         
   3  26   1          8.13          2.07         2.58 o                         
  -2  27   1         16.47         19.97         3.03 o                         
  -1  27   1         87.04         82.41         8.49 o                         
   0  27   1         27.32         24.94         3.11 o                         
   1  27   1         45.70         58.56         8.28 o                         
   2  27   1          1.34          1.05         2.58 o                         
  -1  28   1         24.76         30.82         7.98 o                         
   0  28   1          9.30          9.94         3.26 o                         
   1  28   1          5.25          2.77         2.84 o                         
  -8   0   2          7.59          9.34         3.67 o                         
  -7   0   2        332.67        283.47         9.56 o                         
  -6   0   2         97.89         91.93         4.91 o                         
  -5   0   2         54.49         54.52         3.97 o                         
  -4   0   2          3.81          6.61         1.79 o                         
  -3   0   2        418.09        454.79        10.66 o                         
  -2   0   2        694.36        688.27        14.50 o                         
  -1   0   2      42199.82      42655.31       906.13 o                         
   1   0   2       1705.63       1625.59        35.24 o                         
   2   0   2       1046.65       1073.19        23.21 o                         
   3   0   2       2582.58       2737.64        57.93 o                         
   4   0   2         74.84         88.05         2.99 o                         
   5   0   2        136.40        104.09         3.71 o                         
  -8   1   2          0.06          4.10         2.32 o                         
  -7   1   2         63.91         74.35         5.14 o                         
  -6   1   2         87.80         89.56         3.50 o                         
  -5   1   2         46.18         55.67         2.74 o                         
  -4   1   2       1481.91       1541.86        23.80 o                         
  -3   1   2         89.28         94.27         4.01 o                         
  -2   1   2         22.59         19.12         1.66 o                         
  -1   1   2       1034.49       1033.33        12.72 o                         
   0   1   2      13914.52      13781.09       289.40 o                         
   1   1   2          9.37          5.87         1.61 o                         
   2   1   2       1086.07       1109.83        23.72 o                         
   3   1   2        272.47        297.98         4.91 o                         
   4   1   2          8.98         10.76         0.97 o                         
   5   1   2         44.49         47.69         3.43 o                         
   6   1   2        145.59        119.94         5.67 o                         
   7   1   2          3.86         11.30         2.05 o                         
  -8   2   2          7.49         12.87         2.62 o                         
  -7   2   2         63.35         61.01         3.54 o                         
  -6   2   2         36.17         39.99         3.12 o                         
  -5   2   2         14.36         13.20         2.58 o                         
  -4   2   2          4.04          4.93         1.29 o                         
  -3   2   2        186.23        191.47         3.69 o                         
  -2   2   2         21.25         16.42         3.82 o                         
  -1   2   2       1820.05       1899.93        39.16 o                         
   0   2   2          2.03          1.33         0.73 o                         
   1   2   2         17.78         17.79         1.67 o                         
   2   2   2        611.92        590.73         9.34 o                         
   3   2   2        476.03        522.68        24.42 o                         
   4   2   2         14.00         18.64         1.21 o                         
   5   2   2        252.73        217.15         4.12 o                         
   6   2   2         29.77         37.72         2.43 o                         
   7   2   2          9.72         24.96         2.94 o                         
  -8   3   2         50.78         56.88         4.27 o                         
  -7   3   2         55.20         56.62         3.42 o                         
  -6   3   2          2.63          3.08         1.79 o                         
  -5   3   2          9.34          6.69         1.66 o                         
  -4   3   2        107.28        103.59         3.88 o                         
  -3   3   2        288.27        282.29         5.01 o                         
  -2   3   2         30.53         38.99         2.26 o                         
  -1   3   2        294.49        314.12         3.97 o                         
   0   3   2        133.41        134.18         3.82 o                         
   1   3   2         46.04         36.71         1.70 o                         
   2   3   2         10.32          9.58         1.56 o                         
   3   3   2        265.12        267.07         5.10 o                         
   4   3   2         43.68         44.06         2.62 o                         
   5   3   2         22.46         27.06         2.94 o                         
   6   3   2        180.53        160.71         3.43 o                         
   7   3   2         43.15         44.92         3.58 o                         
  -8   4   2          0.70          6.06         3.20 o                         
  -7   4   2          0.58          4.62         3.48 o                         
  -6   4   2         37.70         36.23         2.88 o                         
  -5   4   2         42.23         48.02         2.64 o                         
  -4   4   2         14.15         10.33         1.66 o                         
  -3   4   2        284.71        303.82         5.32 o                         
  -2   4   2        411.32        428.86         9.94 o                         
  -1   4   2        282.32        283.86         6.95 o                         
   0   4   2       2184.06       2188.25        32.52 o                         
   1   4   2         31.48         30.65         1.44 o                         
   2   4   2        129.28        146.66         4.18 o                         
   3   4   2        261.08        253.53         6.53 o                         
   4   4   2         30.27         32.72         2.43 o                         
   5   4   2        383.15        362.48         9.43 o                         
   6   4   2          7.47          4.86         2.18 o                         
   7   4   2         34.40         32.38         3.54 o                         
  -8   5   2          5.24         12.37         3.67 o                         
  -7   5   2          2.10          3.04         2.16 o                         
  -6   5   2         50.36         44.65         2.93 o                         
  -5   5   2         89.15         98.02         3.31 o                         
  -4   5   2         42.08         38.85         2.01 o                         
  -3   5   2         40.07         35.35         2.35 o                         
  -2   5   2        179.85        182.67         5.25 o                         
  -1   5   2        700.65        668.24        14.44 o                         
   0   5   2          7.77          6.31         1.75 o                         
   1   5   2        191.01        188.31         3.08 o                         
   2   5   2        757.43        756.06        17.15 o                         
   3   5   2         15.14         19.79         2.39 o                         
   4   5   2        126.99        134.85         4.61 o                         
   5   5   2          3.53          3.71         2.09 o                         
   6   5   2         17.03         17.32         2.64 o                         
  -8   6   2          3.19         11.61         2.46 o                         
  -7   6   2          4.09          3.26         2.02 o                         
  -6   6   2          4.92          5.80         2.94 o                         
  -5   6   2         15.26         15.83         2.30 o                         
  -4   6   2          4.77          5.27         1.26 o                         
  -3   6   2         19.39         20.48         2.77 o                         
  -2   6   2        257.22        272.00         7.21 o                         
  -1   6   2         52.83         55.81         1.44 o                         
   0   6   2         25.10         23.88         1.42 o                         
   1   6   2        118.99        114.21         2.38 o                         
   2   6   2          9.10          9.39         1.88 o                         
   3   6   2         27.34         23.93         2.35 o                         
   4   6   2        237.49        243.71         6.78 o                         
   5   6   2        192.20        187.57         6.14 o                         
   6   6   2         25.60         22.48         2.99 o                         
  -7   7   2          6.56          9.39         4.03 o                         
  -6   7   2        140.40        128.18         4.10 o                         
  -5   7   2          3.53          3.94         1.58 o                         
  -4   7   2         27.95         25.61         1.79 o                         
  -3   7   2         44.76         50.00         3.28 o                         
  -2   7   2          0.86          3.41         1.79 o                         
  -1   7   2         12.34         10.95         1.05 o                         
   0   7   2        356.74        364.08         7.14 o                         
   1   7   2        424.90        450.91         9.45 o                         
   2   7   2        315.24        307.53         7.89 o                         
   3   7   2         80.94         77.73         3.20 o                         
   4   7   2         18.46         17.23         2.47 o                         
   5   7   2        263.17        244.31         7.47 o                         
   6   7   2         22.33         28.07         3.46 o                         
   7   7   2         28.21         39.08         4.22 o                         
  -7   8   2          0.76          4.00         2.92 o                         
  -6   8   2         47.10         50.10         3.08 o                         
  -5   8   2        128.63        127.71         3.69 o                         
  -4   8   2         14.86         14.08         2.73 o                         
  -3   8   2          8.11         10.92         2.30 o                         
  -2   8   2        190.74        195.94         5.97 o                         
  -1   8   2        240.90        264.53         4.69 o                         
   0   8   2        145.29        138.11         3.13 o                         
   1   8   2        960.93        989.73        12.74 o                         
   2   8   2         95.39         96.28         2.80 o                         
   3   8   2         27.99         24.53         2.39 o                         
   4   8   2        186.34        183.35         6.06 o                         
   5   8   2        157.04        152.34         5.72 o                         
   6   8   2         11.28         12.03         2.86 o                         
   7   8   2          1.08          7.04         2.99 o                         
  -6   9   2         16.15         26.32         3.92 o                         
  -5   9   2         49.45         60.79         4.82 o                         
  -4   9   2         93.18         99.23         7.34 o                         
  -3   9   2        123.74        123.50         4.95 o                         
  -2   9   2        876.41        949.64        21.33 o                         
  -1   9   2        100.37        102.36         5.89 o                         
   0   9   2        695.19        723.01        11.93 o                         
   1   9   2         60.04         64.93         2.42 o                         
   2   9   2        231.21        222.74         4.68 o                         
   3   9   2         24.78         28.03         2.90 o                         
   4   9   2       1051.77       1010.78        22.95 o                         
   5   9   2         11.69          9.13         2.64 o                         
   6   9   2          4.40          5.76         2.73 o                         
   7   9   2         14.19         23.76         3.54 o                         
  -7  10   2          0.03          3.46         3.20 o                         
  -6  10   2        114.33        116.89         6.53 o                         
  -5  10   2        700.85        649.02        17.11 o                         
  -4  10   2         11.86          9.26         2.73 o                         
  -3  10   2        160.04        176.87         6.01 o                         
  -2  10   2        295.69        297.42         8.23 o                         
  -1  10   2          1.02          0.11         1.15 o                         
   0  10   2        141.55        148.65         2.81 o                         
   1  10   2        211.70        251.16         5.10 o                         
   2  10   2         49.24         54.93         4.01 o                         
   3  10   2        190.97        184.87         4.50 o                         
   4  10   2        641.16        614.60        14.93 o                         
   5  10   2         27.72         32.38         3.58 o                         
   6  10   2         36.60         33.70         4.01 o                         
   7  10   2         35.64         42.92         4.86 o                         
  -7  11   2         30.95         38.35         5.29 o                         
  -6  11   2        136.41        134.55         6.95 o                         
  -5  11   2         68.60         70.09         5.16 o                         
  -4  11   2         15.32         14.59         3.07 o                         
  -3  11   2         37.12         41.47         3.75 o                         
  -2  11   2        141.26        162.62         5.63 o                         
  -1  11   2          5.78          6.04         1.13 o                         
   0  11   2         31.24         32.65         1.62 o                         
   1  11   2        350.57        370.66         6.88 o                         
   2  11   2        348.48        370.36         6.98 o                         
   3  11   2         30.59         32.25         3.39 o                         
   4  11   2         99.31        101.57         4.65 o                         
   5  11   2          2.56          2.13         2.56 o                         
   6  11   2          4.86          8.83         3.03 o                         
   7  11   2          0.36          5.25         3.33 o                         
  -7  12   2          1.85          5.38         3.54 o                         
  -6  12   2        118.87        136.68         7.08 o                         
  -5  12   2          5.27          9.43         3.16 o                         
  -4  12   2         55.56         51.40         4.65 o                         
  -3  12   2         25.70         31.06         3.41 o                         
  -2  12   2        333.32        338.46         9.34 o                         
  -1  12   2          7.26          6.94         1.10 o                         
   0  12   2         33.66         29.93         2.05 o                         
   1  12   2          6.83          7.93         1.52 o                         
   2  12   2        448.26        456.48         8.28 o                         
   3  12   2         96.91         95.75         3.74 o                         
   4  12   2          2.95          3.37         2.94 o                         
   5  12   2         90.56         81.11         3.78 o                         
   6  12   2         12.62         12.58         3.24 o                         
   7  12   2         44.51         49.66         5.38 o                         
  -7  13   2          2.51         11.26         3.92 o                         
  -5  13   2         15.93         10.92         3.16 o                         
  -4  13   2         25.71         28.03         3.80 o                         
  -3  13   2         78.63         84.68         4.91 o                         
  -2  13   2        343.74        326.42         6.64 o                         
  -1  13   2        639.05        620.56         8.56 o                         
   0  13   2         43.91         43.77         2.34 o                         
   1  13   2        620.38        626.83        13.25 o                         
   2  13   2         99.53         95.94         3.27 o                         
   3  13   2         62.04         62.47         3.20 o                         
   4  13   2         28.22         20.97         4.76 o                         
   5  13   2        220.84        218.13         5.75 o                         
   6  13   2          5.28          9.18         2.44 o                         
   7  13   2         22.88         19.01         2.96 o                         
  -7  14   2          0.45          3.16         3.71 o                         
  -6  14   2         42.38         53.58         5.50 o                         
  -5  14   2          8.90         11.01         3.41 o                         
  -4  14   2         18.59         22.18         3.58 o                         
  -3  14   2        218.66        217.86         5.21 o                         
  -2  14   2        147.80        158.54         4.10 o                         
  -1  14   2         37.48         32.89         1.86 o                         
   0  14   2       1008.65       1018.30        16.35 o                         
   1  14   2        154.29        156.18         4.07 o                         
   2  14   2        307.74        291.60         6.43 o                         
   3  14   2         25.89         28.78         2.74 o                         
   4  14   2         40.79         39.67         3.23 o                         
   5  14   2          8.01          5.04         2.18 o                         
   6  14   2         19.71         21.80         2.87 o                         
  -6  15   2         10.95         11.43         3.84 o                         
  -5  15   2         17.74         17.19         3.63 o                         
  -4  15   2         30.70         33.08         2.71 o                         
  -3  15   2        117.84        124.84         4.03 o                         
  -2  15   2          1.35          1.06         1.76 o                         
  -1  15   2         30.72         31.90         2.60 o                         
   0  15   2         13.19         15.91         2.90 o                         
   1  15   2        221.02        229.94         7.12 o                         
   2  15   2         43.45         37.93         3.26 o                         
   3  15   2         13.13         14.20         2.18 o                         
   4  15   2          0.36         -0.58         2.05 o                         
   5  15   2          6.83          4.83         2.12 o                         
   6  15   2        102.23        105.87         5.08 o                         
  -6  16   2         22.63         24.83         4.35 o                         
  -5  16   2          9.94         19.15         2.94 o                         
  -4  16   2        142.48        140.25         4.34 o                         
  -3  16   2         19.25         23.12         2.39 o                         
  -2  16   2         18.53         20.38         5.93 o                         
  -1  16   2        277.85        261.64         5.78 o                         
   0  16   2        328.73        347.09         6.90 o                         
   1  16   2        106.56        102.21         3.68 o                         
   2  16   2         15.07         14.52         2.26 o                         
   3  16   2         97.85        109.50         4.15 o                         
   4  16   2         11.95          8.83         2.22 o                         
   5  16   2         41.60         51.26         3.63 o                         
   6  16   2         63.23         62.03         5.65 o                         
  -6  17   2         48.39         47.69         5.93 o                         
  -5  17   2         62.84         59.20         3.29 o                         
  -4  17   2        204.43        181.45         4.98 o                         
  -3  17   2          7.39          4.29         2.00 o                         
  -2  17   2         43.44         50.29         3.52 o                         
  -1  17   2        117.35        117.48         3.96 o                         
   0  17   2        394.91        398.61        10.88 o                         
   1  17   2         18.29         23.16         2.38 o                         
   2  17   2         32.02         21.74         2.42 o                         
   3  17   2        457.78        409.58         8.30 o                         
   4  17   2         26.25         20.42         2.63 o                         
   5  17   2         32.95         33.03         5.55 o                         
   6  17   2         13.69         14.21         4.18 o                         
  -6  18   2         42.95         54.69         3.77 o                         
  -5  18   2          5.57         10.15         3.54 o                         
  -4  18   2         17.95         13.20         2.33 o                         
  -3  18   2         31.38         26.85         3.03 o                         
  -2  18   2         77.90         74.83         4.33 o                         
  -1  18   2       1215.13       1208.68        19.94 o                         
   0  18   2        643.27        634.62        21.01 o                         
   1  18   2         64.65         66.79         3.48 o                         
   2  18   2         11.38         10.56         2.32 o                         
   3  18   2        465.75        419.77         9.73 o                         
   4  18   2         14.40         10.98         2.50 o                         
   5  18   2         52.69         65.07         4.02 o                         
   6  18   2         14.80         17.17         3.03 o                         
  -6  19   2          2.10          3.02         2.25 o                         
  -5  19   2          7.47          6.62         2.23 o                         
  -4  19   2         49.49         44.11         6.21 o                         
  -3  19   2         21.52         20.35         3.16 o                         
  -2  19   2          2.39          2.54         2.26 o                         
  -1  19   2        244.70        233.43         5.74 o                         
   0  19   2        129.17        130.68         4.39 o                         
   1  19   2         25.86         26.66         2.68 o                         
   2  19   2         28.70         25.18         2.62 o                         
   3  19   2         37.84         38.15         3.13 o                         
   4  19   2          9.34          5.16         2.32 o                         
   5  19   2         12.34         17.40         4.20 o                         
  -5  20   2          7.63          3.73         2.94 o                         
  -4  20   2         18.20         16.49         2.53 o                         
  -3  20   2          7.41          2.54         2.07 o                         
  -2  20   2          6.59          6.18         2.20 o                         
  -1  20   2         15.29         18.21         2.50 o                         
   0  20   2          4.75          2.39         2.02 o                         
   1  20   2         23.14         19.22         3.37 o                         
   2  20   2         61.77         49.98         3.33 o                         
   3  20   2          7.80          4.92         2.39 o                         
   4  20   2         14.65         14.12         2.65 o                         
   5  20   2          1.84          2.35         3.86 o                         
  -5  21   2          1.28         -0.79         2.82 o                         
  -4  21   2          3.42          4.00         3.50 o                         
  -3  21   2         12.31         12.63         2.56 o                         
  -2  21   2         20.71         17.65         2.53 o                         
  -1  21   2          2.11         -0.01         2.19 o                         
   0  21   2         67.28         63.40         3.71 o                         
   1  21   2         37.00         36.92         3.26 o                         
   2  21   2         14.43          9.24         2.37 o                         
   3  21   2          0.81          0.41         2.28 o                         
   4  21   2         42.54         38.77         3.70 o                         
   5  21   2         57.70         55.31         4.80 o                         
  -5  22   2          1.04         -2.64         2.64 o                         
  -4  22   2          1.96         -2.31         2.31 o                         
  -3  22   2          2.74         -1.33         2.15 o                         
  -2  22   2         22.67         20.26         3.54 o                         
  -1  22   2          8.82          6.84         2.39 o                         
   0  22   2          0.92          2.32         2.25 o                         
   1  22   2         38.57         35.35         4.71 o                         
   2  22   2         11.07         11.27         2.49 o                         
   3  22   2         15.17         12.98         2.72 o                         
   4  22   2          3.66          2.51         2.43 o                         
  -4  23   2          1.74          1.25         2.51 o                         
  -3  23   2          2.99          1.94         2.41 o                         
  -2  23   2          4.80          3.78         2.37 o                         
  -1  23   2          0.96         -2.43         3.11 o                         
   0  23   2         20.28         19.33         2.73 o                         
   1  23   2          1.67          4.60         2.47 o                         
   2  23   2          4.87          8.38         4.65 o                         
   4  23   2         13.07          6.58         2.76 o                         
  -4  24   2         13.26         11.72         2.78 o                         
  -3  24   2         31.63         31.39         3.21 o                         
  -2  24   2         46.12         46.03         3.90 o                         
  -1  24   2         10.96         10.65         2.65 o                         
   0  24   2          2.78          1.18         2.52 o                         
   1  24   2         67.24         65.87         5.72 o                         
   2  24   2          5.49          7.09         2.70 o                         
   3  24   2         19.70         16.49         8.25 o                         
   4  24   2          7.86         12.24         4.48 o                         
  -3  25   2          7.52          5.91         2.65 o                         
  -2  25   2         30.16         29.22         3.23 o                         
  -1  25   2         14.91         16.77         2.94 o                         
   0  25   2          6.84          6.79         3.24 o                         
   1  25   2         62.06         56.73         4.15 o                         
   2  25   2         36.21         42.34         5.89 o                         
   3  25   2         12.56         15.26         3.17 o                         
  -3  26   2         29.55         29.82         4.52 o                         
  -2  26   2          0.18          2.08         2.67 o                         
  -1  26   2          0.60         -1.02         3.71 o                         
   0  26   2         68.17         67.81         5.33 o                         
   1  26   2        127.44        138.43         7.89 o                         
   2  26   2         32.97         38.72         4.78 o                         
  -2  27   2        209.98        224.67         6.65 o                         
  -1  27   2         54.71         54.13         4.58 o                         
   0  27   2         88.99         93.95         6.80 o                         
   1  27   2        101.02         98.99         6.14 o                         
  -8   1   3          3.48         15.49         3.37 o                         
  -7   1   3          7.22         13.86         2.99 o                         
  -6   1   3         16.18         16.51         1.97 o                         
  -5   1   3         59.48         59.36         2.61 o                         
  -4   1   3         75.69         65.27         3.37 o                         
  -3   1   3         81.13         79.22         2.86 o                         
  -2   1   3        288.14        318.75         5.24 o                         
  -1   1   3        559.46        566.00         6.41 o                         
   0   1   3        854.69        855.40        13.88 o                         
   1   1   3         46.08         41.89         3.11 o                         
   2   1   3        348.17        352.47         5.97 o                         
   3   1   3        137.07        133.47         2.69 o                         
   4   1   3          2.32          3.55         0.93 o                         
   5   1   3        146.47        136.45         8.06 o                         
   6   1   3         97.71         96.37         2.47 o                         
  -7   2   3         23.15         27.11         2.84 o                         
  -6   2   3         19.84         26.00         5.91 o                         
  -5   2   3         18.24         19.56         1.77 o                         
  -4   2   3         15.79         17.83         1.58 o                         
  -3   2   3         92.35         97.51         2.27 o                         
  -2   2   3        259.94        268.11         3.74 o                         
  -1   2   3         28.20         25.88         1.15 o                         
   0   2   3        104.18         92.37         2.18 o                         
   1   2   3        101.31         89.33         3.92 o                         
   2   2   3        525.57        550.22        12.67 o                         
   3   2   3        261.19        267.81         4.60 o                         
   4   2   3          7.36         12.25         1.58 o                         
   5   2   3        102.85         95.66         2.23 o                         
   6   2   3         43.63         57.76         3.24 o                         
  -7   3   3          9.26         11.88         2.82 o                         
  -6   3   3          1.66          3.64         1.74 o                         
  -5   3   3         63.13         63.80         2.61 o                         
  -4   3   3        170.20        155.48         3.58 o                         
  -3   3   3         26.20         23.71         1.25 o                         
  -2   3   3        318.41        336.54         8.02 o                         
  -1   3   3        289.71        319.58         4.47 o                         
   0   3   3       1293.56       1298.02        16.42 o                         
   1   3   3        116.09        121.58         4.44 o                         
   2   3   3         24.34         23.76         2.13 o                         
   3   3   3        489.37        478.13        11.22 o                         
   4   3   3        111.50        110.82         2.27 o                         
   5   3   3         85.63         78.96         3.50 o                         
   6   3   3         22.24         30.50         2.90 o                         
  -7   4   3          2.30          7.80         1.90 o                         
  -6   4   3         71.04         72.17         3.03 o                         
  -5   4   3        104.72        105.37         5.08 o                         
  -4   4   3         50.60         52.36         2.03 o                         
  -3   4   3         26.87         31.48         2.69 o                         
  -2   4   3        278.29        294.27         7.47 o                         
  -1   4   3        484.57        476.71        12.12 o                         
   0   4   3        415.72        386.95         5.71 o                         
   1   4   3         32.67         27.09         2.82 o                         
   2   4   3         11.41         12.20         1.79 o                         
   3   4   3         36.29         36.35         2.64 o                         
   4   4   3        126.79        124.95         4.44 o                         
   5   4   3         51.32         57.46         3.46 o                         
   6   4   3         72.77         75.04         3.92 o                         
  -7   5   3         36.94         38.44         3.99 o                         
  -6   5   3         69.67         72.26         3.01 o                         
  -5   5   3         41.27         41.91         2.23 o                         
  -4   5   3         99.48        100.38         2.49 o                         
  -3   5   3        433.79        422.80        10.62 o                         
  -2   5   3         75.51         76.28         3.50 o                         
  -1   5   3        253.38        268.72         4.62 o                         
   0   5   3        505.15        495.78         8.28 o                         
   1   5   3        262.20        248.83         7.04 o                         
   2   5   3          7.08          8.66         1.83 o                         
   3   5   3         42.75         44.15         2.77 o                         
   4   5   3         80.05         78.02         3.75 o                         
   5   5   3         74.48         72.09         3.75 o                         
   6   5   3         65.29         62.33         3.80 o                         
   7   5   3          0.82         10.92         4.14 o                         
  -7   6   3          7.52         12.43         2.79 o                         
  -6   6   3         39.79         43.95         3.67 o                         
  -5   6   3         30.50         32.34         2.35 o                         
  -4   6   3         88.89         85.87         4.52 o                         
  -3   6   3         22.80         18.17         2.30 o                         
  -2   6   3        147.52        153.40         5.08 o                         
  -1   6   3         15.40         14.97         1.10 o                         
   0   6   3        391.93        364.38         6.42 o                         
   1   6   3       1529.06       1520.21        30.69 o                         
   2   6   3        110.36        107.97         4.01 o                         
   3   6   3         73.80         79.39         3.58 o                         
   4   6   3         91.48         94.62         4.18 o                         
   5   6   3         91.49         92.83         4.18 o                         
   6   6   3         15.95         16.51         2.73 o                         
   7   6   3         30.97         44.11         4.05 o                         
  -7   7   3          2.81          8.87         3.33 o                         
  -6   7   3        268.64        257.88         9.00 o                         
  -5   7   3         99.24         97.18         5.29 o                         
  -4   7   3          7.11          8.40         2.47 o                         
  -3   7   3        287.68        297.17         8.28 o                         
  -2   7   3         18.93         24.06         2.73 o                         
  -1   7   3        309.58        312.08         5.35 o                         
   0   7   3        473.20        462.99         7.98 o                         
   1   7   3        604.49        634.04        10.71 o                         
   2   7   3        209.25        220.59         6.14 o                         
   3   7   3        230.97        230.23         6.74 o                         
   4   7   3        133.18        133.91         4.99 o                         
   5   7   3         44.22         42.23         3.46 o                         
   7   7   3         36.75         52.98         4.39 o                         
  -7   8   3          0.71          7.68         3.28 o                         
  -6   8   3        183.36        195.17         7.68 o                         
  -5   8   3        386.12        378.01        10.96 o                         
  -4   8   3         29.98         29.09         3.67 o                         
  -3   8   3        351.21        358.17         9.68 o                         
  -2   8   3       2181.85       2218.08        47.74 o                         
  -1   8   3        257.52        241.70         7.79 o                         
   0   8   3        439.90        497.00        19.11 o                         
   1   8   3         31.52         29.25         2.20 o                         
   2   8   3         60.50         56.98         4.42 o                         
   3   8   3        495.75        489.56        11.77 o                         
   4   8   3       1429.00       1410.58        31.01 o                         
   5   8   3        113.05        109.59         4.86 o                         
   6   8   3        170.66        166.67         6.40 o                         
   7   8   3         34.55         47.14         4.52 o                         
  -6   9   3        805.13        791.16        20.43 o                         
  -5   9   3       1043.24       1042.22        25.13 o                         
  -4   9   3         12.76         15.78         3.46 o                         
  -3   9   3          2.67          5.80         2.26 o                         
  -2   9   3        433.48        416.78        11.05 o                         
  -1   9   3         79.92         82.00         2.19 o                         
   0   9   3       1288.11       1345.22        20.94 o                         
   1   9   3       1280.63       1356.15        21.27 o                         
   2   9   3        174.46        180.07         4.41 o                         
   3   9   3        369.71        362.61         9.85 o                         
   4   9   3        139.52        128.32         5.33 o                         
   6   9   3         12.69         13.48         3.07 o                         
   7   9   3         57.57         83.74         5.33 o                         
  -7  10   3         14.90         16.59         3.97 o                         
  -6  10   3         69.47         74.44         5.46 o                         
  -5  10   3         21.56         43.81         4.74 o                         
  -4  10   3         18.42         17.23         3.16 o                         
  -3  10   3        421.49        429.75        11.48 o                         
  -2  10   3        498.67        538.71        13.35 o                         
  -1  10   3         16.57         17.47         3.31 o                         
   0  10   3         68.00         75.07         4.79 o                         
   1  10   3         40.34         51.46         2.50 o                         
   2  10   3         13.98         20.90         3.95 o                         
   3  10   3        369.71        357.21         7.30 o                         
   4  10   3       1178.19       1175.19        26.45 o                         
   5  10   3         22.66         24.87         3.37 o                         
   7  10   3          0.71          2.43         2.99 o                         
  -7  11   3         24.51         41.47         5.63 o                         
  -6  11   3         36.43         44.28         5.03 o                         
  -5  11   3         73.83         65.18         5.33 o                         
  -4  11   3          0.75          0.98         2.60 o                         
  -3  11   3         51.31         55.20         4.31 o                         
  -2  11   3         38.24         38.09         3.71 o                         
  -1  11   3         12.10         11.99         1.27 o                         
   0  11   3        130.20        126.87         2.74 o                         
   1  11   3        285.04        300.17         6.13 o                         
   3  11   3         16.16         21.15         2.39 o                         
   4  11   3        589.43        579.62        16.25 o                         
   5  11   3        139.39        139.33         5.97 o                         
   6  11   3         17.46         21.59         3.54 o                         
   7  11   3          8.20         19.62         3.71 o                         
  -7  12   3          4.40         12.37         3.92 o                         
  -6  12   3         65.16         59.00         5.38 o                         
  -5  12   3         20.19         20.60         3.58 o                         
  -4  12   3         15.01         15.74         3.24 o                         
  -3  12   3         35.18         37.41         4.14 o                         
  -1  12   3         31.78         30.74         1.66 o                         
   0  12   3         87.84         82.61         3.15 o                         
   1  12   3        257.71        254.00         5.63 o                         
   2  12   3         53.04         55.02         3.03 o                         
   3  12   3         20.52         23.15         3.14 o                         
   4  12   3         22.74         19.48         2.60 o                         
   5  12   3          6.67          6.08         2.24 o                         
   6  12   3         29.95         31.70         3.97 o                         
  -7  13   3          7.65         14.59         4.05 o                         
  -6  13   3         20.50         26.62         5.38 o                         
  -5  13   3          5.02          6.95         3.20 o                         
  -4  13   3         28.96         24.53         3.54 o                         
  -3  13   3         24.19         27.98         3.54 o                         
  -2  13   3          5.76          4.05         2.60 o                         
  -1  13   3         55.21         50.22         2.15 o                         
   0  13   3         64.99         57.76         3.80 o                         
   1  13   3         52.92         55.45         2.88 o                         
   2  13   3         14.27         15.10         2.22 o                         
   3  13   3          6.72          8.56         2.26 o                         
   4  13   3          0.60          1.35         2.09 o                         
   5  13   3          3.62          2.23         2.15 o                         
   6  13   3         14.58         12.04         2.71 o                         
  -6  14   3         13.95         11.09         3.67 o                         
  -5  14   3          3.96          4.22         3.20 o                         
  -4  14   3          6.32          7.25         3.11 o                         
  -3  14   3          6.71          4.99         2.77 o                         
  -2  14   3          8.79          8.12         2.45 o                         
  -1  14   3         45.55         41.10         2.47 o                         
   0  14   3         14.51         13.32         2.02 o                         
   1  14   3         22.95         21.70         2.20 o                         
   2  14   3         75.88         81.82         5.33 o                         
   3  14   3          1.48          2.66         2.14 o                         
   4  14   3         25.55         26.50         4.91 o                         
   5  14   3         17.41         16.24         3.60 o                         
   6  14   3         18.73         23.51         3.07 o                         
  -6  15   3          0.96          2.90         3.54 o                         
  -5  15   3          3.60         -1.49         3.07 o                         
  -4  15   3         25.25         26.28         3.92 o                         
  -3  15   3          6.14          2.60         2.86 o                         
  -2  15   3         36.65         36.83         2.97 o                         
  -1  15   3         33.63         37.13         2.20 o                         
   0  15   3         48.65         50.96         3.15 o                         
   1  15   3         41.73         43.34         4.44 o                         
   2  15   3          1.34         -0.05         1.92 o                         
   3  15   3          8.82          6.64         2.16 o                         
   4  15   3         41.23         36.04         3.20 o                         
   5  15   3         97.83         90.72         4.58 o                         
   6  15   3         20.72         24.40         3.06 o                         
  -6  16   3          0.90          6.06         3.88 o                         
  -5  16   3          4.83          3.67         3.46 o                         
  -4  16   3          7.16          3.03         3.16 o                         
  -3  16   3         27.06         28.99         4.99 o                         
  -2  16   3         14.21         12.20         3.28 o                         
  -1  16   3        159.72        161.49         5.70 o                         
   0  16   3        216.70        219.83         5.76 o                         
   1  16   3          9.30          6.95         2.18 o                         
   2  16   3         30.70         35.19         3.04 o                         
   3  16   3         39.26         30.73         2.84 o                         
   4  16   3          0.00          0.93         2.27 o                         
   5  16   3         89.18         95.89         4.96 o                         
   6  16   3         96.77         91.97         7.72 o                         
  -6  17   3          5.02         13.78         4.10 o                         
  -5  17   3          3.77          7.50         2.23 o                         
  -4  17   3         49.36         51.97         5.97 o                         
  -3  17   3         43.29         38.90         3.31 o                         
  -2  17   3        101.11         95.34         3.81 o                         
  -1  17   3        413.84        419.63         8.35 o                         
   0  17   3         31.41         30.05         2.74 o                         
   1  17   3         29.16         30.84         6.53 o                         
   2  17   3         21.54         14.30         2.28 o                         
   3  17   3        128.16        116.45         4.38 o                         
   4  17   3          1.40          2.96         2.35 o                         
   5  17   3        100.50        112.04         4.91 o                         
  -6  18   3         40.72         60.49         4.82 o                         
  -5  18   3         45.43         48.75         3.67 o                         
  -4  18   3        228.30        214.57         6.05 o                         
  -3  18   3          3.28          3.24         2.41 o                         
  -2  18   3        112.04        105.43         4.06 o                         
  -1  18   3        959.53        938.65        21.18 o                         
   0  18   3        497.49        493.93        16.59 o                         
   1  18   3         54.05         49.98         3.30 o                         
   2  18   3        178.57        163.49         4.95 o                         
   3  18   3         35.16         32.58         2.97 o                         
   4  18   3          1.02         -0.28         2.29 o                         
   5  18   3          5.40          7.54         2.68 o                         
  -5  19   3         32.49         27.70         5.10 o                         
  -4  19   3         52.40         43.99         3.50 o                         
  -3  19   3         16.53         12.85         2.50 o                         
  -2  19   3        186.16        175.50         6.97 o                         
  -1  19   3        840.51        851.51        26.15 o                         
   0  19   3         21.02         20.32         2.71 o                         
   1  19   3          1.62          4.91         2.41 o                         
   2  19   3        151.10        146.44         4.93 o                         
   3  19   3         58.92         49.08         3.52 o                         
   4  19   3         12.72         17.74         3.20 o                         
   5  19   3         75.20         89.70         4.80 o                         
  -5  20   3          3.14          1.39         2.46 o                         
  -4  20   3          8.58          4.27         2.51 o                         
  -3  20   3          0.61          1.88         2.27 o                         
  -2  20   3         14.49         16.81         7.27 o                         
  -1  20   3          9.87         13.42         2.50 o                         
   0  20   3         40.72         41.55         3.40 o                         
   1  20   3         18.84         14.52         2.41 o                         
   2  20   3          9.85          7.27         3.20 o                         
   3  20   3         10.80          7.35         2.60 o                         
   4  20   3         50.17         41.32         6.51 o                         
   5  20   3          5.29          6.19         2.84 o                         
  -5  21   3          9.17         14.32         2.75 o                         
  -4  21   3          0.16          0.41         2.39 o                         
  -3  21   3          7.60          4.57         2.55 o                         
  -2  21   3         35.26         31.04         3.17 o                         
  -1  21   3         18.49         22.45         2.93 o                         
   0  21   3        310.42        310.88         7.30 o                         
   1  21   3         11.15          5.22         2.47 o                         
   2  21   3          7.73          6.44         2.45 o                         
   3  21   3         12.24         17.58         2.81 o                         
   4  21   3         41.21         31.00         6.38 o                         
  -4  22   3          3.99          5.43         3.16 o                         
  -3  22   3         44.81         42.45         3.43 o                         
  -2  22   3        138.29        132.31         4.95 o                         
  -1  22   3         48.36         47.26         3.84 o                         
   0  22   3         91.39         88.39         6.01 o                         
   1  22   3          5.71          8.92         3.46 o                         
   2  22   3         38.29         38.88         3.58 o                         
   3  22   3         53.62         42.70         5.67 o                         
   4  22   3         17.89         12.18         3.35 o                         
  -4  23   3          2.69         -0.06         2.50 o                         
  -3  23   3         35.88         33.02         3.28 o                         
  -2  23   3          8.29         11.27         2.73 o                         
  -1  23   3         11.92          9.33         2.64 o                         
   0  23   3          3.42         -0.17         2.37 o                         
   1  23   3          7.13          8.12         2.80 o                         
   2  23   3          5.58          7.00         2.91 o                         
   3  23   3         46.52         49.20         3.93 o                         
  -3  24   3          9.86         11.47         2.94 o                         
  -2  24   3         21.44         21.76         4.88 o                         
  -1  24   3          3.25          2.84         2.65 o                         
   0  24   3          6.19          4.23         2.77 o                         
   1  24   3         28.13         29.59         3.30 o                         
   2  24   3         29.90         31.68         3.56 o                         
   3  24   3         19.60         17.09         3.10 o                         
  -3  25   3         16.63         17.59         3.37 o                         
  -2  25   3         19.85         16.53         2.96 o                         
  -1  25   3         30.89         25.52         3.37 o                         
   0  25   3         20.82         18.21         3.72 o                         
   1  25   3         39.79         46.34         4.00 o                         
   2  25   3          9.76          7.03         2.94 o                         
  -2  26   3         55.42         48.42         6.44 o                         
  -1  26   3         41.59         39.59         5.18 o                         
   0  26   3         27.43         21.16         4.39 o                         
   1  26   3         21.47         18.08         3.24 o                         
  -7   0   4         16.03         35.45         3.84 o                         
  -6   0   4         10.46         15.78         2.43 o                         
  -5   0   4         66.28         69.24         3.67 o                         
  -4   0   4        958.92        953.06        21.42 o                         
  -3   0   4         32.04         41.76         2.43 o                         
  -2   0   4       2873.45       3002.43        44.94 o                         
  -1   0   4       2876.40       2984.95        44.81 o                         
   3   0   4        378.75        380.91         9.13 o                         
   4   0   4         27.84         27.60         2.35 o                         
   5   0   4        144.84        134.85         4.05 o                         
  -7   1   4        146.53        157.60         4.47 o                         
  -6   1   4          6.39          9.82         1.54 o                         
  -5   1   4        228.38        226.55         4.67 o                         
  -4   1   4         53.17         61.98         2.21 o                         
  -3   1   4         28.00         25.44         1.52 o                         
  -2   1   4        324.63        326.14         5.01 o                         
  -1   1   4       6748.83       6723.42        99.83 o                         
   0   1   4        579.57        579.70        14.12 o                         
   2   1   4         28.81         33.15         2.56 o                         
   3   1   4         71.64         71.60         2.17 o                         
   4   1   4         16.90         17.75         2.00 o                         
   5   1   4        229.56        195.85         5.12 o                         
   6   1   4         64.05         72.65         4.44 o                         
  -6   2   4          1.84          6.69         1.49 o                         
  -5   2   4         95.56         98.71         4.52 o                         
  -4   2   4         88.64         95.96         2.58 o                         
  -3   2   4          3.42          4.03         0.75 o                         
  -2   2   4        280.98        327.64         7.19 o                         
  -1   2   4        147.74        162.50         2.62 o                         
   0   2   4        172.61        171.74         3.92 o                         
   2   2   4         72.97         85.15         3.58 o                         
   3   2   4         53.08         52.05         3.88 o                         
   4   2   4          4.10          5.67         1.06 o                         
   5   2   4          4.80          5.89         1.79 o                         
   6   2   4         48.78         50.59         2.90 o                         
  -6   3   4          4.23          9.81         2.64 o                         
  -5   3   4         10.64         12.43         1.40 o                         
  -4   3   4         46.79         47.40         1.77 o                         
  -3   3   4        103.35        107.12         4.14 o                         
  -2   3   4        242.67        247.56         3.54 o                         
  -1   3   4         29.17         36.76         2.89 o                         
   0   3   4         61.92         63.17         2.35 o                         
   2   3   4         14.04         14.93         2.13 o                         
   3   3   4         65.63         68.42         2.69 o                         
   4   3   4         27.24         26.85         1.47 o                         
   5   3   4         80.96         77.30         3.58 o                         
   6   3   4         45.59         51.75         3.07 o                         
  -7   4   4          2.45          7.98         2.90 o                         
  -5   4   4        113.03        108.70         5.03 o                         
  -4   4   4        109.09        100.04         4.48 o                         
  -3   4   4         45.30         50.38         3.28 o                         
  -2   4   4          5.14          7.21         1.96 o                         
  -1   4   4        154.71        151.23         3.30 o                         
   0   4   4        107.35        115.42         3.28 o                         
   2   4   4         28.13         29.18         2.77 o                         
   3   4   4         84.53         91.99         4.01 o                         
   4   4   4         88.92         88.56         3.97 o                         
   5   4   4         65.09         70.86         3.84 o                         
   6   4   4         23.35         31.31         3.03 o                         
  -7   5   4          2.95          7.55         2.99 o                         
  -6   5   4          8.64         11.82         2.86 o                         
  -5   5   4          4.33          6.36         2.52 o                         
  -4   5   4          4.22          2.30         2.26 o                         
  -3   5   4        100.39        104.60         4.44 o                         
  -2   5   4        107.26        108.82         4.39 o                         
  -1   5   4         79.43         81.06         2.26 o                         
   0   5   4        243.73        243.57         4.93 o                         
   1   5   4        328.58        322.76         9.56 o                         
   2   5   4         27.53         25.89         2.90 o                         
   3   5   4         32.67         31.91         3.28 o                         
   4   5   4          7.62          8.40         2.47 o                         
   5   5   4         48.56         49.74         3.58 o                         
   6   5   4          2.62          4.78         2.22 o                         
  -7   6   4          0.24          6.31         2.99 o                         
  -6   6   4          0.92          3.58         2.64 o                         
  -5   6   4          8.56          5.38         3.28 o                         
  -4   6   4         26.52         28.20         3.37 o                         
  -3   6   4         71.41         73.25         3.92 o                         
  -2   6   4         53.85         57.12         3.50 o                         
  -1   6   4         53.22         56.36         1.89 o                         
   0   6   4         54.29         56.85         2.29 o                         
   1   6   4         25.27         29.05         2.19 o                         
   2   6   4         34.59         32.29         3.11 o                         
   3   6   4        153.58        161.98         5.55 o                         
   4   6   4        255.29        246.83         7.38 o                         
   5   6   4         26.80         28.24         3.41 o                         
   6   6   4          7.96          8.36         2.60 o                         
  -7   7   4         11.43         15.27         3.37 o                         
  -6   7   4         44.23         45.48         4.65 o                         
  -5   7   4          7.96          8.06         2.77 o                         
  -4   7   4          8.49         11.43         2.69 o                         
  -3   7   4        116.93        115.99         5.12 o                         
  -2   7   4         94.03         97.18         4.56 o                         
  -1   7   4         58.23         60.10         1.98 o                         
   0   7   4        231.65        228.39         5.89 o                         
   1   7   4        464.67        467.35        11.11 o                         
   2   7   4          7.88          7.00         2.39 o                         
   3   7   4         69.84         69.36         4.01 o                         
   4   7   4         90.75         93.77         4.74 o                         
   5   7   4          1.03          1.24         2.39 o                         
   6   7   4         20.35         25.34         3.16 o                         
   7   7   4         66.75         91.63         4.95 o                         
  -6   8   4         49.84         61.26         5.08 o                         
  -5   8   4         15.02         15.49         3.16 o                         
  -4   8   4         10.35         10.41         3.63 o                         
  -3   8   4         35.44         39.08         3.97 o                         
  -2   8   4        115.98        122.30         5.03 o                         
  -1   8   4          7.13          3.50         1.15 o                         
   0   8   4        283.10        281.02         5.54 o                         
   1   8   4         93.91         86.65         3.60 o                         
   2   8   4         18.33         14.97         1.97 o                         
   3   8   4        177.83        176.53         6.14 o                         
   4   8   4        334.01        318.67         9.21 o                         
   5   8   4         57.55         61.81         5.55 o                         
   6   8   4          5.69          7.47         2.77 o                         
  -6   9   4         23.85         43.47         4.95 o                         
  -5   9   4        111.20        108.74         5.89 o                         
  -4   9   4          6.50         10.02         2.90 o                         
  -3   9   4        364.20        382.83        10.79 o                         
  -2   9   4          7.88         16.72         2.77 o                         
  -1   9   4         62.98         61.35         2.12 o                         
   0   9   4          8.55          7.32         1.47 o                         
   1   9   4         19.50         16.39         2.22 o                         
   2   9   4          2.30          3.43         2.73 o                         
   3   9   4        265.61        277.20         8.23 o                         
   4   9   4        147.34        150.72         6.53 o                         
   5   9   4          2.92          4.35         2.77 o                         
   6   9   4          5.70          9.13         2.86 o                         
  -6  10   4        319.97        315.81        10.58 o                         
  -5  10   4         31.82         34.43         4.69 o                         
  -4  10   4         21.65         22.14         3.33 o                         
  -3  10   4         47.69         48.59         4.22 o                         
  -2  10   4         63.24         65.01         4.91 o                         
  -1  10   4         97.77         92.17         6.14 o                         
   0  10   4        225.72        232.51         4.36 o                         
   1  10   4         63.93         69.35         3.25 o                         
   2  10   4         25.79         21.31         2.31 o                         
   3  10   4        458.18        444.40         9.88 o                         
   4  10   4         49.20         46.58         4.48 o                         
   5  10   4         78.37         78.07         4.95 o                         
   6  10   4          8.64          8.19         3.07 o                         
  -6  11   4          5.56         13.82         3.58 o                         
  -5  11   4         78.85         75.38         5.63 o                         
  -4  11   4          7.90          9.90         3.16 o                         
  -3  11   4         54.91         56.65         4.78 o                         
  -2  11   4         31.50         36.43         4.05 o                         
  -1  11   4          4.98          4.58         2.50 o                         
   0  11   4        272.08        264.06         5.96 o                         
   1  11   4        114.47        125.91         4.11 o                         
   2  11   4         37.57         37.94         3.07 o                         
   3  11   4        223.92        226.75         6.22 o                         
   4  11   4         23.58         22.89         2.90 o                         
   5  11   4         12.40         11.52         3.28 o                         
   6  11   4         30.60         30.20         3.88 o                         
  -5  12   4         67.68         70.22         5.46 o                         
  -4  12   4          2.47          2.73         2.99 o                         
  -3  12   4        123.52        118.59         5.97 o                         
  -2  12   4         26.04         29.14         3.71 o                         
  -1  12   4         59.75         55.72         5.72 o                         
   0  12   4         19.43         19.14         2.38 o                         
   1  12   4        144.20        142.99         4.45 o                         
   2  12   4         12.81         16.30         3.02 o                         
   3  12   4         34.94         33.40         5.46 o                         
   4  12   4         37.40         27.14         2.78 o                         
   5  12   4          1.96          6.67         2.54 o                         
   6  12   4         24.76         23.52         3.02 o                         
  -6  13   4          8.95         18.13         3.97 o                         
  -5  13   4          5.50          6.83         3.41 o                         
  -4  13   4         31.66         24.53         3.80 o                         
  -3  13   4          9.33          9.64         3.28 o                         
  -2  13   4        258.80        272.13         8.87 o                         
  -1  13   4         41.23         41.12         4.39 o                         
   0  13   4         20.62         27.63         5.01 o                         
   1  13   4         81.36         91.31         9.90 o                         
   2  13   4          6.55          2.85         2.79 o                         
   3  13   4          9.51         10.82         2.48 o                         
   4  13   4         50.41         49.48         3.70 o                         
   5  13   4         24.48         22.92         2.93 o                         
   6  13   4          5.03          4.97         2.59 o                         
  -6  14   4         12.73         20.35         4.18 o                         
  -5  14   4         18.97         22.52         4.14 o                         
  -4  14   4         10.18          9.04         3.28 o                         
  -3  14   4          9.98         11.09         3.24 o                         
  -2  14   4         67.11         74.65         5.29 o                         
  -1  14   4        141.83        139.27         3.23 o                         
   0  14   4        167.54        162.79         4.74 o                         
   1  14   4          7.85          8.48         2.26 o                         
   2  14   4         26.55         26.97         2.79 o                         
   3  14   4         95.89         93.54         4.23 o                         
   4  14   4         13.77          8.57         2.48 o                         
   5  14   4         44.21         47.65         4.00 o                         
   6  14   4         54.88         50.20         4.15 o                         
  -6  15   4          0.07          4.61         3.71 o                         
  -5  15   4          5.59          6.74         4.22 o                         
  -4  15   4         46.45         48.76         5.46 o                         
  -3  15   4         17.42         18.56         3.80 o                         
  -2  15   4         29.31         29.53         6.78 o                         
  -1  15   4         60.40         57.11         4.30 o                         
   0  15   4        125.21        128.75         4.43 o                         
   1  15   4          7.34          9.69         2.34 o                         
   2  15   4         15.34         12.95         2.47 o                         
   3  15   4          4.64          5.50         2.49 o                         
   4  15   4          0.08          2.73         3.41 o                         
   5  15   4         88.68         87.70         4.61 o                         
  -6  16   4         11.68         24.15         4.48 o                         
  -5  16   4         18.21         14.89         4.10 o                         
  -4  16   4         72.54         72.69         5.76 o                         
  -3  16   4          0.38          0.68         3.03 o                         
  -2  16   4         75.27         75.33         3.92 o                         
  -1  16   4        217.49        219.21         5.78 o                         
   0  16   4         23.32         23.96         3.73 o                         
   1  16   4         63.44         62.69         3.52 o                         
   2  16   4         19.57         19.30         2.56 o                         
   3  16   4         37.11         37.51         3.34 o                         
   4  16   4         23.73         31.43         3.29 o                         
   5  16   4         54.73         61.88         6.59 o                         
  -5  17   4         44.34         34.13         4.82 o                         
  -4  17   4          8.49          6.91         4.35 o                         
  -3  17   4         12.73         12.30         3.31 o                         
  -2  17   4        106.60        103.82         4.36 o                         
  -1  17   4        534.83        538.71        10.36 o                         
   0  17   4        183.88        195.57         5.46 o                         
   1  17   4         63.00         54.86         3.52 o                         
   2  17   4        155.22        128.37         4.82 o                         
   3  17   4         23.08         23.50         3.09 o                         
   4  17   4          9.14          9.42         4.54 o                         
   5  17   4         18.34         25.98         5.03 o                         
  -5  18   4         29.20         31.32        10.79 o                         
  -4  18   4         16.21         17.33         2.90 o                         
  -3  18   4          7.29          3.37         3.50 o                         
  -2  18   4        284.44        292.46         7.00 o                         
  -1  18   4        365.69        354.07         7.90 o                         
   0  18   4         18.76         18.94         2.76 o                         
   1  18   4          1.48          1.10         2.30 o                         
   2  18   4        184.23        169.60         5.31 o                         
   3  18   4         84.06         81.60         7.89 o                         
   4  18   4          6.24          4.55         2.53 o                         
   5  18   4         13.24         15.81         3.21 o                         
  -5  19   4          8.66         14.13         2.84 o                         
  -4  19   4         23.35         18.53         3.92 o                         
  -3  19   4         15.27         11.58         2.61 o                         
  -2  19   4         50.50         54.24         4.36 o                         
  -1  19   4        266.02        264.37         6.72 o                         
   0  19   4         60.09         57.29         3.92 o                         
   1  19   4          6.87          5.27         2.36 o                         
   2  19   4          8.92          6.70         3.75 o                         
   3  19   4         43.59         34.58         3.27 o                         
   4  19   4         12.87         12.03         4.48 o                         
  -4  20   4          6.64          4.64         2.75 o                         
  -3  20   4          7.00          5.39         2.61 o                         
  -2  20   4         23.67         26.48         3.39 o                         
  -1  20   4         35.12         34.13         4.61 o                         
   0  20   4         59.37         66.76         5.84 o                         
   1  20   4         40.04         29.61         4.10 o                         
   2  20   4          1.53          0.14         3.39 o                         
   3  20   4          1.99          4.45         2.57 o                         
   4  20   4          3.58          5.57         2.94 o                         
  -4  21   4          2.61         -0.97         2.64 o                         
  -3  21   4         37.43         33.27         3.27 o                         
  -2  21   4         39.86         39.92         3.45 o                         
  -1  21   4         14.35         12.16         2.77 o                         
   0  21   4         38.18         39.59         3.53 o                         
   1  21   4          4.09          2.00         2.58 o                         
   2  21   4         19.91         12.34         3.16 o                         
   3  21   4         25.25         20.81         3.69 o                         
   4  21   4          6.88          3.60         2.85 o                         
  -4  22   4          0.94         -1.02         2.68 o                         
  -3  22   4         11.07         10.41         2.87 o                         
  -2  22   4         42.48         33.05         3.38 o                         
  -1  22   4          1.10          1.41         2.49 o                         
   0  22   4         10.99         11.21         2.89 o                         
   1  22   4         16.50         16.50         2.96 o                         
   2  22   4          2.04          1.98         3.24 o                         
   3  22   4          1.61         -0.10         2.73 o                         
  -3  23   4          6.41          3.65         2.88 o                         
  -2  23   4         13.61         17.65         3.14 o                         
  -1  23   4          2.61         -0.34         2.61 o                         
   0  23   4          2.97          3.83         2.62 o                         
   1  23   4          5.82          6.92         3.59 o                         
   2  23   4          6.13          7.70         4.24 o                         
   3  23   4          1.27         -1.32         2.87 o                         
  -2  24   4          9.87          5.84         4.14 o                         
  -1  24   4          1.16         -2.38         3.33 o                         
   0  24   4          1.70          0.98         2.86 o                         
   1  24   4         22.22         17.83         3.32 o                         
   2  24   4         14.51          9.97         3.15 o                         
  -1  25   4         19.56         17.83         3.26 o                         
   0  25   4         50.42         46.69         7.76 o                         
   1  25   4         95.20         96.30         5.32 o                         
  -5   1   5         11.58         13.82         2.18 o                         
  -4   1   5          3.15          4.00         1.16 o                         
  -3   1   5         29.38         30.10         1.86 o                         
  -2   1   5        345.56        366.93         7.82 o                         
  -1   1   5        209.68        216.51         4.80 o                         
   0   1   5        103.94        100.34         4.74 o                         
   3   1   5          4.57          6.09         1.49 o                         
   4   1   5         35.01         33.28         3.50 o                         
   5   1   5         29.21         30.93         1.90 o                         
  -5   2   5         11.01         11.99         2.26 o                         
  -4   2   5          1.24          3.50         0.93 o                         
  -3   2   5          2.84          4.47         0.89 o                         
  -2   2   5         30.25         32.13         1.99 o                         
  -1   2   5         17.71         21.97         1.62 o                         
   0   2   5         30.36         26.15         3.46 o                         
   2   2   5        193.31        202.12         6.40 o                         
   3   2   5         53.50         52.17         2.28 o                         
   4   2   5         21.57         16.33         2.62 o                         
   5   2   5          3.16          9.43         2.09 o                         
  -5   3   5          1.86          4.31         2.13 o                         
  -4   3   5         32.50         34.47         3.33 o                         
  -3   3   5         38.42         44.28         3.54 o                         
  -2   3   5        130.30        135.58         2.54 o                         
  -1   3   5          0.80          3.09         1.01 o                         
   0   3   5         19.03         23.04         2.94 o                         
   2   3   5         77.57         72.52         4.01 o                         
   3   3   5         25.16         28.34         2.00 o                         
   4   3   5        119.88        110.16         3.82 o                         
   5   3   5         39.35         40.27         3.41 o                         
  -6   4   5          0.29          8.02         2.47 o                         
  -5   4   5          1.49          5.20         2.35 o                         
  -4   4   5         69.05         63.39         4.10 o                         
  -3   4   5         23.90         25.34         3.50 o                         
  -2   4   5        105.21        106.77         2.09 o                         
  -1   4   5         73.00         71.23         2.06 o                         
   0   4   5        338.09        338.93         9.85 o                         
   1   4   5         21.03         21.33         3.24 o                         
   2   4   5          2.45          1.75         2.43 o                         
   3   4   5          4.93          7.73         1.38 o                         
   4   4   5         25.27         24.36         2.07 o                         
   5   4   5         23.53         22.35         2.82 o                         
   6   4   5          1.35          9.34         2.26 o                         
  -5   5   5         35.54         47.31         6.01 o                         
  -4   5   5         46.25         46.80         4.10 o                         
  -3   5   5         20.93         20.90         2.86 o                         
  -2   5   5         21.13         17.68         1.88 o                         
  -1   5   5        111.08        118.52         3.24 o                         
   0   5   5         59.87         57.16         4.27 o                         
   1   5   5         64.94         68.21         7.38 o                         
   2   5   5         32.01         33.70         3.58 o                         
   3   5   5          0.48          1.85         1.25 o                         
   4   5   5         63.96         61.43         4.10 o                         
   5   5   5          6.38         10.71         2.60 o                         
   6   5   5         22.51         32.46         3.63 o                         
  -7   6   5         49.81         75.64         5.38 o                         
  -5   6   5          4.73          6.27         2.56 o                         
  -4   6   5         44.68         42.06         4.05 o                         
  -3   6   5         69.15         73.29         4.48 o                         
  -2   6   5          9.45         11.86         2.73 o                         
  -1   6   5          8.33         14.33         2.69 o                         
   0   6   5        432.19        430.65        11.90 o                         
   1   6   5        136.38        121.11         6.19 o                         
   2   6   5          2.00         -0.55         2.39 o                         
   3   6   5         86.23         91.23         2.54 o                         
   4   6   5         86.68         82.55         4.69 o                         
   5   6   5         13.31          8.23         2.99 o                         
   6   6   5          1.64          7.08         2.56 o                         
  -6   7   5        127.48        132.80         6.23 o                         
  -5   7   5          8.44         13.10         3.07 o                         
  -4   7   5        100.84         99.01         5.29 o                         
  -3   7   5         25.27         27.17         3.33 o                         
  -2   7   5          4.54          4.27         2.56 o                         
  -1   7   5         48.55         52.50         2.88 o                         
   0   7   5        231.05        234.97         9.13 o                         
   1   7   5         78.19         78.33         3.63 o                         
   2   7   5         53.31         52.21         3.29 o                         
   3   7   5         68.58         72.21         2.29 o                         
   4   7   5        216.39        202.50         7.38 o                         
   5   7   5          8.87          7.25         2.82 o                         
   6   7   5         40.86         53.84         4.27 o                         
  -6   8   5        230.96        251.01         9.09 o                         
  -5   8   5        118.64        131.43         6.14 o                         
  -4   8   5        162.91        157.20         6.44 o                         
  -3   8   5        353.58        386.45        11.35 o                         
  -2   8   5        118.93        117.19         6.19 o                         
  -1   8   5         11.27         12.58         1.48 o                         
   0   8   5         39.36         43.13         4.31 o                         
   1   8   5        130.38        135.16         4.48 o                         
   2   8   5         32.46         36.12         3.00 o                         
   3   8   5        904.78        897.30        22.01 o                         
   4   8   5         87.00         89.93         5.20 o                         
   5   8   5         51.86         61.56         4.61 o                         
   6   8   5          6.07         11.13         2.99 o                         
  -6   9   5        476.30        491.05        14.33 o                         
  -5   9   5         14.22         16.85         3.50 o                         
  -4   9   5          0.63          7.55         2.94 o                         
  -3   9   5        173.73        166.41         6.83 o                         
  -2   9   5        343.65        358.81        10.37 o                         
  -1   9   5        118.44        119.05        12.33 o                         
   0   9   5        621.59        653.50        16.47 o                         
   1   9   5         69.93         71.48         3.64 o                         
   2   9   5        142.52        144.92         8.98 o                         
   3   9   5        187.36        186.68         5.39 o                         
   4   9   5        231.78        232.03         7.89 o                         
   5   9   5         47.04         50.76         4.44 o                         
   6   9   5         67.63         76.40         5.08 o                         
  -6  10   5        121.24        139.28         7.21 o                         
  -5  10   5         82.66         84.38         5.67 o                         
  -4  10   5         22.56         23.93         3.63 o                         
  -3  10   5        227.21        221.96         7.93 o                         
  -2  10   5         19.91         23.93         3.54 o                         
  -1  10   5         21.39         17.53         1.68 o                         
   0  10   5        325.54        334.71        10.45 o                         
   1  10   5         72.73         73.33         3.83 o                         
   2  10   5        129.39        133.03         4.59 o                         
   3  10   5        397.70        410.20         8.66 o                         
   4  10   5          4.26          3.58         2.56 o                         
   5  10   5          8.36         11.18         3.33 o                         
   6  10   5          6.56         11.86         3.41 o                         
  -5  11   5          3.45          2.60         3.24 o                         
  -4  11   5          6.20          5.16         3.16 o                         
  -3  11   5         55.72         57.85         4.91 o                         
  -2  11   5         31.54         38.05         4.44 o                         
  -1  11   5          7.02          2.91         3.84 o                         
   0  11   5         82.39         79.11         5.72 o                         
   1  11   5          0.02         -2.03         2.03 o                         
   2  11   5         21.62         24.17         2.83 o                         
   3  11   5        258.97        268.29         6.73 o                         
   4  11   5        332.20        326.61         8.44 o                         
   5  11   5         28.10         26.34         3.14 o                         
  -6  12   5          0.82         10.20         3.58 o                         
  -5  12   5         14.73         15.83         3.80 o                         
  -4  12   5          7.37          4.10         3.24 o                         
  -3  12   5         35.28         40.06         4.69 o                         
  -2  12   5         43.50         44.58         4.69 o                         
  -1  12   5         31.05         33.40         4.05 o                         
   0  12   5         98.11         92.34         5.80 o                         
   1  12   5         83.07         79.22         3.93 o                         
   2  12   5          4.50          3.39         2.03 o                         
   3  12   5         23.92         19.48         2.65 o                         
   4  12   5         70.99         69.58         4.13 o                         
   5  12   5          3.86          3.48         2.63 o                         
  -6  13   5          3.34          5.12         3.58 o                         
  -5  13   5          1.45          0.51         3.63 o                         
  -4  13   5          4.75          0.94         3.28 o                         
  -3  13   5         16.57         18.86         3.75 o                         
  -2  13   5         51.45         62.45         5.20 o                         
  -1  13   5         83.03         80.24         5.55 o                         
   0  13   5         57.46         58.66         3.65 o                         
   1  13   5         11.38         12.83         2.55 o                         
   2  13   5         33.91         37.28         3.19 o                         
   3  13   5         28.29         22.29         3.11 o                         
   4  13   5         41.33         34.79         3.31 o                         
   5  13   5          2.49          1.25         2.70 o                         
  -5  14   5          1.49          6.23         3.71 o                         
  -4  14   5          0.58         -0.26         3.28 o                         
  -3  14   5         17.37         15.27         3.67 o                         
  -2  14   5          7.46          9.81         3.41 o                         
  -1  14   5         42.39         41.36         3.30 o                         
   0  14   5         28.52         30.42         2.91 o                         
   1  14   5         72.66         73.74         3.94 o                         
   2  14   5          3.29          3.24         3.46 o                         
   3  14   5          2.32          6.48         3.33 o                         
   4  14   5          3.11          6.04         2.70 o                         
   5  14   5         12.62         12.72         3.03 o                         
  -5  15   5          5.07          2.77         3.71 o                         
  -3  15   5          3.02          0.68         3.37 o                         
  -2  15   5         69.46         67.87         5.63 o                         
  -1  15   5        155.33        147.21         5.01 o                         
   0  15   5         12.21          8.06         2.22 o                         
   1  15   5          4.69          3.58         2.31 o                         
   2  15   5          1.40          2.04         2.45 o                         
   3  15   5         39.98         35.68         3.54 o                         
   4  15   5         68.16         66.80         4.49 o                         
   5  15   5         57.75         58.75         7.23 o                         
  -5  16   5          1.41         -2.22         3.71 o                         
  -4  16   5         29.53         33.83         4.78 o                         
  -3  16   5         10.58          8.23         3.71 o                         
  -2  16   5         31.72         35.74         3.23 o                         
  -1  16   5        134.41        149.03         5.14 o                         
   0  16   5          0.89         -0.91         2.32 o                         
   1  16   5          4.60          5.08         2.31 o                         
   2  16   5         45.04         48.84         4.11 o                         
   3  16   5         31.49         27.18         3.27 o                         
   4  16   5         27.98         27.93         3.39 o                         
  -5  17   5         58.25         50.47         6.36 o                         
  -4  17   5         44.21         43.94         5.80 o                         
  -3  17   5          7.86          5.72         2.65 o                         
  -2  17   5        217.46        221.78         6.45 o                         
  -1  17   5        151.51        155.23         5.40 o                         
   0  17   5         17.56         17.79         2.75 o                         
   1  17   5         20.37         17.30         2.86 o                         
   2  17   5         75.04         65.03         4.21 o                         
   3  17   5          4.21          2.22         2.77 o                         
   4  17   5          2.76          1.19         4.01 o                         
  -4  18   5          0.54          2.78         4.88 o                         
  -3  18   5         12.78          7.32         2.79 o                         
  -2  18   5        384.23        378.91         8.68 o                         
  -1  18   5        530.68        518.74        14.38 o                         
   0  18   5         50.73         49.24         4.29 o                         
   1  18   5         62.39         59.01         4.80 o                         
   2  18   5         18.69         16.67         2.73 o                         
   3  18   5          7.36         11.27         3.04 o                         
   4  18   5          7.58          9.60         3.11 o                         
  -4  19   5         53.67         56.32         9.85 o                         
  -3  19   5         50.05         46.76         4.18 o                         
  -2  19   5        224.00        218.58        11.24 o                         
  -1  19   5         18.24         17.65         2.80 o                         
   0  19   5         11.91         13.28         2.99 o                         
   1  19   5         47.60         40.50         3.76 o                         
   2  19   5         72.20         67.79         6.89 o                         
   3  19   5          0.50         -0.50         2.86 o                         
   4  19   5         58.27         61.69         6.48 o                         
  -4  20   5          7.64          9.00         3.07 o                         
  -3  20   5          7.30          3.94         4.42 o                         
  -2  20   5          9.78         12.40         3.03 o                         
  -1  20   5         70.72         63.80         5.33 o                         
   0  20   5         29.68         33.25         3.53 o                         
   1  20   5         20.35         15.20         3.84 o                         
   2  20   5          0.21         -2.26         3.58 o                         
   3  20   5         13.20          8.73         2.88 o                         
  -3  21   5          6.34          4.41         3.71 o                         
  -2  21   5         29.63         26.21         4.09 o                         
  -1  21   5         91.00         88.46         6.87 o                         
   0  21   5          6.86          6.03         3.32 o                         
   1  21   5          4.04          0.52         3.63 o                         
   2  21   5          9.21          3.01         2.86 o                         
   3  21   5         42.25         37.08         3.84 o                         
  -3  22   5          4.15         -1.45         3.80 o                         
  -2  22   5         28.32         23.74         3.48 o                         
  -1  22   5         68.95         65.63         4.69 o                         
   0  22   5          9.04          7.83         3.06 o                         
   1  22   5         16.44         16.13         3.17 o                         
   2  22   5          2.62          0.74         2.92 o                         
  -2  23   5          2.11          0.45         2.98 o                         
  -1  23   5          7.58          2.54         3.04 o                         
   0  23   5          7.12          6.94         3.09 o                         
   1  23   5          3.15          2.64         2.85 o                         
  -5   0   6        277.66        273.06         7.25 o                         
  -4   0   6         34.79         42.19         2.86 o                         
  -3   0   6        326.26        331.46         8.57 o                         
  -2   0   6        172.80        213.04         6.65 o                         
  -1   0   6        340.79        346.82         9.94 o                         
   0   0   6          6.71          7.00         2.64 o                         
   3   0   6          5.24          9.17         2.35 o                         
   4   0   6         47.92         41.81         3.41 o                         
  -4   1   6         62.05         61.17         3.50 o                         
  -3   1   6         38.48         36.22         5.91 o                         
  -2   1   6       1629.15       1684.30        25.70 o                         
  -1   1   6        450.97        474.18         8.61 o                         
   0   1   6         80.68         75.82         3.30 o                         
   3   1   6         12.46         16.03         1.82 o                         
   4   1   6         92.55         84.37         7.51 o                         
   5   1   6         65.26         55.12         3.46 o                         
  -5   2   6         51.31         61.77         3.58 o                         
  -4   2   6          0.73          0.73         2.05 o                         
  -3   2   6         16.30         15.29         3.39 o                         
  -2   2   6         12.73         16.71         1.78 o                         
  -1   2   6        424.02        433.03         8.11 o                         
   0   2   6         12.89         12.24         2.86 o                         
   2   2   6        116.98        112.75         5.08 o                         
   3   2   6         16.70         19.93         2.92 o                         
   4   2   6          4.82         -0.90         1.52 o                         
   5   2   6        104.70         90.27         4.27 o                         
  -5   3   6          4.62         11.26         2.35 o                         
  -4   3   6         25.18         26.79         2.99 o                         
  -3   3   6         33.75         28.51         2.52 o                         
  -2   3   6         36.44         37.49         2.38 o                         
  -1   3   6         64.57         65.67         2.94 o                         
   0   3   6          3.75          6.74         3.67 o                         
   1   3   6          7.07          6.65         3.11 o                         
   2   3   6         43.73         38.35         3.84 o                         
   3   3   6         40.27         45.08         4.65 o                         
   4   3   6          3.30          0.57         2.52 o                         
   5   3   6         13.78         14.21         2.82 o                         
  -5   4   6          6.93         10.45         2.56 o                         
  -4   4   6          4.99          6.40         2.56 o                         
  -3   4   6          6.89          4.39         2.60 o                         
  -2   4   6          1.68          1.96         1.66 o                         
  -1   4   6         33.12         34.05         3.18 o                         
   0   4   6         80.15         75.42         5.03 o                         
   1   4   6        130.97        120.73         6.53 o                         
   2   4   6         66.88         61.94         4.69 o                         
   3   4   6         17.04         23.10         3.58 o                         
   4   4   6         31.60         23.97         3.24 o                         
   5   4   6         28.18         27.77         3.28 o                         
  -5   5   6          4.75          4.01         2.60 o                         
  -4   5   6          3.73          3.54         2.77 o                         
  -3   5   6         17.85         20.14         3.11 o                         
  -2   5   6         10.08         10.73         1.47 o                         
  -1   5   6         26.11         30.20         3.16 o                         
   0   5   6         56.45         53.11         4.56 o                         
   1   5   6         28.62         26.15         3.92 o                         
   2   5   6         25.02         24.70         3.54 o                         
   3   5   6         43.32         40.14         4.56 o                         
   5   5   6          9.34          4.61         2.86 o                         
  -5   6   6          1.69          3.07         2.77 o                         
  -4   6   6          6.68         11.13         2.99 o                         
  -3   6   6         13.28          9.13         3.50 o                         
  -2   6   6         18.03         16.00         1.88 o                         
  -1   6   6         53.27         56.46         3.05 o                         
   0   6   6         81.04         82.16         5.29 o                         
   1   6   6         53.94         53.03         5.12 o                         
   2   6   6         35.94         42.89         3.49 o                         
   3   6   6        108.55        107.37         5.38 o                         
   4   6   6         28.81         23.80         3.50 o                         
   5   6   6         25.98         22.52         3.41 o                         
  -6   7   6          6.20         17.49         3.28 o                         
  -5   7   6          4.44          4.61         2.90 o                         
  -4   7   6          1.26          1.45         2.82 o                         
  -3   7   6         44.37         43.98         4.61 o                         
  -2   7   6         35.90         34.60         4.10 o                         
  -1   7   6         56.52         64.96         3.14 o                         
   0   7   6        148.77        157.58         6.87 o                         
   1   7   6         44.99         44.84         5.03 o                         
   2   7   6         23.03         21.55         3.71 o                         
   3   7   6        153.37        170.34         6.01 o                         
   4   7   6         61.90         57.12         4.86 o                         
   5   7   6          4.55          3.20         3.11 o                         
  -5   8   6          9.75          9.56         3.24 o                         
  -4   8   6          9.38          8.02         3.16 o                         
  -3   8   6         18.47         21.97         3.54 o                         
  -2   8   6          1.64          6.06         2.99 o                         
  -1   8   6         29.90         35.78         2.47 o                         
   0   8   6          6.56          8.49         3.07 o                         
   1   8   6         14.36         16.12         3.63 o                         
   2   8   6         37.61         42.30         3.43 o                         
   3   8   6        205.52        226.22         6.29 o                         
   4   8   6         57.79         60.53         5.08 o                         
   5   8   6          8.16          5.89         3.33 o                         
  -6   9   6        107.38        123.03         6.48 o                         
  -5   9   6         11.01          8.87         3.50 o                         
  -4   9   6         36.01         37.80         4.27 o                         
  -3   9   6         40.62         32.72         4.05 o                         
  -2   9   6         18.81         16.64         3.46 o                         
  -1   9   6         36.17         31.70         2.96 o                         
   0   9   6         91.88         95.09         5.80 o                         
   1   9   6          4.59          1.93         2.23 o                         
   2   9   6         79.65         76.79         4.07 o                         
   3   9   6        127.41        121.26         5.37 o                         
   4   9   6         19.97         14.50         2.74 o                         
   5   9   6          8.27          8.96         3.46 o                         
  -5  10   6          2.07          2.94         3.33 o                         
  -4  10   6          0.95         -1.15         3.16 o                         
  -3  10   6         89.51         84.08         5.59 o                         
  -2  10   6          4.08          4.56         3.11 o                         
  -1  10   6         93.72         80.50         9.11 o                         
   0  10   6         65.18         65.40         5.16 o                         
   1  10   6          8.88          5.40         2.41 o                         
   2  10   6        134.01        133.34         4.80 o                         
   3  10   6         21.09         16.46         3.00 o                         
   4  10   6         19.55         14.75         2.87 o                         
   5  10   6          2.20          2.72         3.16 o                         
  -5  11   6          1.94          1.32         3.54 o                         
  -4  11   6         46.28         35.45         4.48 o                         
  -3  11   6         24.55         21.63         3.88 o                         
  -2  11   6          0.17         -2.18         2.99 o                         
  -1  11   6         32.06         27.33         5.89 o                         
   0  11   6          7.48          6.80         3.33 o                         
   1  11   6         12.95         14.59         2.64 o                         
   2  11   6         85.48         95.15         4.46 o                         
   3  11   6        116.53        110.76         4.82 o                         
   4  11   6          0.01          1.97         5.16 o                         
   5  11   6         15.11         15.05         3.13 o                         
  -4  12   6         17.00          5.89         3.67 o                         
  -3  12   6          8.26          9.47         3.58 o                         
  -2  12   6         15.02         16.30         3.71 o                         
  -1  12   6         20.53         22.99         3.92 o                         
   0  12   6          1.44          2.31         2.30 o                         
   1  12   6         48.86         45.27         3.74 o                         
   2  12   6         39.37         47.17         3.74 o                         
   3  12   6          9.84         15.29         2.97 o                         
   4  12   6          5.02          7.37         2.94 o                         
  -5  13   6         21.45         18.60         4.35 o                         
  -4  13   6          2.90          1.24         3.63 o                         
  -3  13   6         30.62         20.14         4.22 o                         
  -2  13   6         11.88         12.12         3.67 o                         
  -1  13   6         18.09         21.20         3.97 o                         
   0  13   6          7.75          5.27         2.56 o                         
   1  13   6         10.03          7.08         3.54 o                         
   2  13   6          3.35         -0.12         2.61 o                         
   3  13   6         21.40         19.49         3.06 o                         
   4  13   6         26.54         28.84         3.78 o                         
  -5  14   6          6.53          2.86         3.97 o                         
  -4  14   6          6.55          1.28         3.75 o                         
  -3  14   6          2.18         -2.69         3.50 o                         
  -2  14   6         26.78         26.45         4.27 o                         
  -1  14   6         57.98         51.68         3.67 o                         
   0  14   6          3.87          2.01         2.35 o                         
   1  14   6          0.82         -0.60         3.16 o                         
   2  14   6          8.75         10.44         2.66 o                         
   3  14   6          0.88         -1.63         2.43 o                         
   4  14   6         35.83         36.14         3.90 o                         
  -4  15   6         24.48         17.02         4.48 o                         
  -3  15   6          9.37          9.85         4.31 o                         
  -2  15   6         79.97         77.38         9.60 o                         
  -1  15   6         14.46         14.73         2.93 o                         
   0  15   6          3.04         -0.04         3.71 o                         
   1  15   6         22.06         21.10         4.29 o                         
   2  15   6          6.54          7.23         2.88 o                         
   3  15   6          0.91         -0.02         2.47 o                         
   4  15   6         41.54         45.60         8.36 o                         
  -4  16   6          1.49          2.09         3.92 o                         
  -3  16   6         29.35         28.88         4.82 o                         
  -2  16   6         65.64         58.50         4.17 o                         
  -1  16   6          3.35          6.53         2.75 o                         
   0  16   6         16.29         13.91         2.95 o                         
   1  16   6         13.76         15.74         2.97 o                         
   2  16   6         48.31         34.57         7.08 o                         
   3  16   6          1.03         -0.61         3.29 o                         
  -4  17   6         10.33          6.01         4.39 o                         
  -3  17   6         24.80         19.67         4.74 o                         
  -2  17   6        262.57        268.39         7.45 o                         
  -1  17   6        264.04        263.06         7.15 o                         
   0  17   6         49.21         47.49         3.83 o                         
   1  17   6         59.29         52.54         4.05 o                         
   2  17   6          5.37          2.93         3.34 o                         
   3  17   6          3.08          2.77         3.09 o                         
  -3  18   6         17.79         15.82         3.27 o                         
  -2  18   6         51.49         51.75         6.27 o                         
  -1  18   6         74.03         64.07         5.23 o                         
   0  18   6          6.16          4.08         3.97 o                         
   1  18   6         45.56         59.21         6.44 o                         
   2  18   6         72.26         66.40         4.47 o                         
   3  18   6          0.98          1.92         3.04 o                         
  -3  19   6         16.46          8.04         3.20 o                         
  -2  19   6        111.22        116.19         9.32 o                         
  -1  19   6         31.87         32.27         6.59 o                         
   0  19   6         18.49         15.34         3.08 o                         
   1  19   6         14.90         14.83         3.22 o                         
   2  19   6         44.20         43.30         4.71 o                         
  -2  20   6         85.26         83.66         7.98 o                         
  -1  20   6         57.60         59.34         4.67 o                         
   0  20   6         44.00         35.49         3.65 o                         
   1  20   6         15.57          8.87         4.22 o                         
   2  20   6          9.59          3.59         3.06 o                         
  -1  21   6          7.82          7.13         3.24 o                         
   0  21   6          4.11          3.65         3.09 o                         
   1  21   6          2.01         -2.81         3.84 o                         
  -4   1   7         11.68         14.59         2.35 o                         
  -3   1   7         50.96         33.65         2.48 o                         
  -2   1   7         60.23         58.12         3.05 o                         
  -1   1   7         46.74         40.70         2.94 o                         
   0   1   7          9.44          8.02         2.24 o                         
   1   1   7         92.46         87.32         5.67 o                         
   3   1   7          4.49          6.88         1.88 o                         
   4   1   7         20.92         13.39         3.05 o                         
  -4   2   7          0.06         -1.88         2.30 o                         
  -3   2   7          5.63          1.88         1.75 o                         
  -2   2   7        107.55         90.65         3.88 o                         
  -1   2   7         10.03          6.36         1.88 o                         
   0   2   7         37.63         36.47         3.31 o                         
   1   2   7         47.14         50.12         4.91 o                         
   2   2   7         18.52         25.89         3.33 o                         
   3   2   7          1.93          2.47         2.07 o                         
  -5   3   7         15.99         26.36         4.39 o                         
  -4   3   7         11.54          8.87         2.77 o                         
  -3   3   7         62.33         44.10         3.33 o                         
  -2   3   7         31.63         28.07         2.86 o                         
  -1   3   7          7.08          7.62         1.89 o                         
   0   3   7         12.67         14.21         3.33 o                         
   1   3   7         24.59         20.18         3.75 o                         
   2   3   7         33.09         32.98         4.01 o                         
   3   3   7         26.47         31.96         4.54 o                         
   4   3   7         45.51         49.06         4.31 o                         
  -2   4   7          2.33         -0.01         1.62 o                         
  -1   4   7         46.76         47.11         2.93 o                         
   0   4   7          4.45          4.14         2.90 o                         
   1   4   7          5.19          6.74         3.20 o                         
   2   4   7         39.96         39.55         3.49 o                         
   3   4   7         11.25         13.78         3.28 o                         
   4   4   7         17.12         17.23         3.41 o                         
  -5   5   7          4.27         10.15         2.94 o                         
  -4   5   7          0.06         -2.73         2.73 o                         
  -3   5   7          8.58          4.22         2.99 o                         
  -2   5   7         25.00         25.77         3.63 o                         
  -1   5   7          3.19          5.13         1.80 o                         
   0   5   7         23.33         20.14         3.63 o                         
   1   5   7         10.32          4.14         3.11 o                         
   2   5   7         20.30         19.35         2.72 o                         
   3   5   7         23.92         25.64         3.71 o                         
   4   5   7         21.38         21.24         3.71 o                         
  -5   6   7          9.28         10.71         3.20 o                         
  -4   6   7         21.43         17.11         3.46 o                         
  -3   6   7          5.72          0.38         3.03 o                         
  -2   6   7          4.44          5.59         2.94 o                         
  -1   6   7         17.69         19.37         3.37 o                         
   0   6   7         66.40         64.37         5.20 o                         
   1   6   7          1.19         -2.99         2.99 o                         
   2   6   7         57.52         57.85         3.80 o                         
   3   6   7         59.37         58.89         3.93 o                         
   4   6   7          9.79          5.76         3.37 o                         
  -5   7   7          6.69          6.78         3.20 o                         
  -4   7   7         10.89          6.70         3.37 o                         
  -3   7   7         32.42         25.89         3.92 o                         
  -2   7   7          4.57          3.41         3.11 o                         
  -1   7   7         55.83         58.00         3.08 o                         
   1   7   7          5.49          5.63         3.50 o                         
   2   7   7         22.82         25.52         3.84 o                         
   3   7   7        255.02        252.55         7.79 o                         
   4   7   7          4.27          0.65         2.64 o                         
  -5   8   7         34.45         32.25         4.27 o                         
  -4   8   7        120.84        110.32         6.48 o                         
  -3   8   7         19.76         15.74         3.80 o                         
  -2   8   7          6.30          0.55         3.20 o                         
  -1   8   7         56.16         60.21         3.63 o                         
   0   8   7        111.96        106.52         6.48 o                         
   1   8   7          9.06          8.71         2.55 o                         
   2   8   7        350.23        350.31         9.11 o                         
   3   8   7        117.92        112.02         4.90 o                         
   4   8   7          2.12          3.01         3.35 o                         
  -5   9   7          2.00         -0.17         3.54 o                         
  -4   9   7         49.47         43.30         4.78 o                         
  -3   9   7        154.53        147.82         7.25 o                         
  -2   9   7          0.23          6.44         3.50 o                         
  -1   9   7         98.43        102.24         3.55 o                         
   0   9   7          4.83          7.34         3.37 o                         
   1   9   7         14.47         13.61         2.74 o                         
   2   9   7         42.19         52.52         4.48 o                         
   3   9   7        253.82        255.00         7.16 o                         
   4   9   7         35.66         34.40         3.50 o                         
  -4  10   7         41.16         37.71         4.74 o                         
  -3  10   7          7.20          7.08         3.67 o                         
  -2  10   7          5.75          5.46         3.54 o                         
  -1  10   7         42.50         51.31         5.67 o                         
   0  10   7        109.69        105.07         6.53 o                         
   1  10   7         37.05         38.05         4.78 o                         
   2  10   7        115.31        117.79         5.04 o                         
   3  10   7         10.31         14.20         2.95 o                         
   4  10   7         31.99         29.90         3.88 o                         
  -4  11   7         14.02          7.12         4.05 o                         
  -3  11   7          8.66          3.84         3.71 o                         
  -2  11   7          1.90          0.17         3.37 o                         
  -1  11   7         11.04         19.32         3.52 o                         
   0  11   7         26.38         31.39         3.22 o                         
   1  11   7         20.11         16.99         2.85 o                         
   2  11   7        104.89        114.13         6.95 o                         
   3  11   7        186.48        180.20         6.20 o                         
   4  11   7         21.11         17.89         3.65 o                         
  -4  12   7          1.31         -2.94         3.84 o                         
  -3  12   7         16.35         13.35         6.06 o                         
  -2  12   7         13.96         14.38         3.97 o                         
  -1  12   7         14.35         10.79         4.22 o                         
   0  12   7         13.46         14.25         4.27 o                         
   1  12   7          6.40          7.73         2.74 o                         
   2  12   7         42.52         44.33         4.14 o                         
   3  12   7         99.17         96.79         5.10 o                         
  -4  13   7          0.79         -3.80         3.80 o                         
  -3  13   7          0.21         -3.75         3.75 o                         
  -2  13   7          2.78          0.60         3.80 o                         
  -1  13   7         16.28          7.25         3.84 o                         
   0  13   7          2.99          3.67         2.65 o                         
   1  13   7          4.34          4.06         2.82 o                         
   2  13   7          4.95          3.23         2.82 o                         
   3  13   7         15.72         17.78         6.68 o                         
  -3  14   7          1.10         -0.13         3.92 o                         
  -2  14   7         13.01         14.08         4.27 o                         
  -1  14   7          3.46          0.82         2.65 o                         
   0  14   7         11.69         10.33         2.95 o                         
   1  14   7          1.51          0.44         2.88 o                         
   2  14   7          2.81          2.43         3.92 o                         
   3  14   7          2.32          2.29         3.00 o                         
  -3  15   7          4.23         -3.97         3.97 o                         
  -2  15   7         77.79         68.00         6.61 o                         
  -1  15   7         23.13         20.21         3.73 o                         
   0  15   7         18.51         14.74         3.55 o                         
   1  15   7         19.27         18.58         4.22 o                         
   2  15   7          0.66         -0.14         2.88 o                         
  -3  16   7          5.98         -2.47         4.31 o                         
  -2  16   7         28.45         24.61         3.44 o                         
  -1  16   7         15.54         15.97         3.14 o                         
   0  16   7          4.62          7.63         4.54 o                         
   1  16   7         29.15         34.13         4.82 o                         
   2  16   7         19.22         18.35         6.95 o                         
  -2  17   7         82.92         88.50         5.23 o                         
  -1  17   7         80.21         70.55         4.65 o                         
   0  17   7          3.01          0.14         3.11 o                         
   1  17   7         17.87         20.66         3.50 o                         
  -1  18   7         12.32         10.67         3.18 o                         
   0  18   7         27.27         26.35         3.99 o                         
  -3   0   8         30.09         23.04         3.28 o                         
  -2   0   8        359.72        316.66        10.41 o                         
  -1   0   8         49.31         41.17         4.52 o                         
   0   0   8        109.63        102.38         6.14 o                         
   1   0   8         64.96         68.98         5.76 o                         
   3   0   8          2.22          5.50         2.94 o                         
  -3   1   8        354.09        298.57         8.87 o                         
  -2   1   8        161.50        150.49         4.59 o                         
  -1   1   8          0.70          0.48         1.90 o                         
   0   1   8         26.71         24.89         2.70 o                         
   1   1   8         54.70         56.97         3.80 o                         
   2   1   8          9.23         13.77         2.39 o                         
   3   1   8         16.97         21.55         4.44 o                         
  -2   2   8        260.53        226.20         8.11 o                         
  -1   2   8         12.59         11.20         2.36 o                         
   0   2   8         38.71         39.42         3.46 o                         
   1   2   8          5.86          5.23         2.28 o                         
   2   2   8         13.59         17.10         2.68 o                         
   3   2   8          4.94          8.47         5.27 o                         
  -3   3   8         16.97          4.14         3.37 o                         
  -2   3   8          9.56          1.22         2.30 o                         
  -1   3   8         25.64         23.52         3.03 o                         
   0   3   8          0.24          0.70         2.99 o                         
   1   3   8         31.89         33.32         4.52 o                         
   2   3   8          0.90          6.97         2.44 o                         
   3   3   8         19.02         20.35         3.71 o                         
  -4   4   8          0.27         -3.03         3.03 o                         
  -2   4   8          9.65          0.55         3.80 o                         
  -1   4   8         29.58         25.66         3.39 o                         
   0   4   8         11.39         13.43         2.37 o                         
   1   4   8          0.90          4.18         3.50 o                         
   2   4   8          0.12          1.71         2.39 o                         
   3   4   8         27.29         32.10         3.33 o                         
  -4   5   8          2.32         -3.07         3.07 o                         
  -3   5   8          3.82         -2.18         3.37 o                         
  -2   5   8          5.11          0.73         3.20 o                         
  -1   5   8          2.92          4.28         3.52 o                         
   0   5   8         13.06         16.67         2.51 o                         
   2   5   8         45.56         51.27         6.04 o                         
   3   5   8          5.42          4.24         5.65 o                         
  -4   6   8          3.54         -2.13         3.37 o                         
  -3   6   8          0.43         -3.28         3.28 o                         
  -2   6   8          8.16          4.91         3.50 o                         
  -1   6   8         64.49         58.52         3.40 o                         
   0   6   8          6.72          8.76         2.75 o                         
   1   6   8         13.28         14.59         4.31 o                         
   2   6   8         16.26         17.79         2.99 o                         
   3   6   8          5.57          4.58         2.72 o                         
  -3   7   8         24.24         16.81         4.18 o                         
  -2   7   8          1.13          0.81         3.50 o                         
  -1   7   8         11.02         11.12         2.15 o                         
   0   7   8          3.63          5.29         2.69 o                         
   1   7   8          1.19         -0.39         2.79 o                         
   2   7   8        124.50        124.20         5.63 o                         
   3   7   8         87.73         86.19         4.78 o                         
  -3   8   8          0.87         -3.63         3.63 o                         
  -2   8   8          7.53          5.93         3.75 o                         
  -1   8   8          0.13         -1.61         1.84 o                         
   0   8   8         25.20         31.48         7.08 o                         
   1   8   8          8.60         11.41         3.01 o                         
   2   8   8         71.52         81.30         4.76 o                         
   3   8   8         13.10         10.32         4.01 o                         
  -2   9   8          3.61         10.58         3.97 o                         
   0   9   8          9.63         10.41         3.63 o                         
   1   9   8         14.24         12.09         3.00 o                         
   2   9   8         42.36         40.60         3.77 o                         
  -3  10   8          5.45         -0.55         4.69 o                         
  -2  10   8         20.33         17.53         4.91 o                         
  -1  10   8         35.04         28.58         4.52 o                         
   0  10   8         12.58         11.82         3.88 o                         
   1  10   8         39.51         46.35         4.85 o                         
   2  10   8         13.96         15.14         4.61 o                         
  -2  11   8          7.25          4.82         3.97 o                         
  -1  11   8         11.96         16.98         4.35 o                         
   0  11   8          1.92          3.12         2.79 o                         
   1  11   8         20.00         15.91         3.41 o                         
   2  11   8         95.42        100.02         5.20 o                         
  -2  12   8          8.30         11.82         4.27 o                         
  -1  12   8         15.99         14.72         4.39 o                         
   0  12   8         16.34         11.56         4.22 o                         
   1  12   8          6.24          4.48         2.97 o                         
  -1  13   8          3.06          4.41         2.81 o                         
   0  13   8          1.66          0.61         2.74 o                         
   1  13   8          0.49          2.26         2.92 o                         
  -1  14   8         17.10         10.41         4.27 o                         
   0  14   8          7.02          8.36         4.74 o                         
  -1   1   9          2.44         -1.62         2.14 o                         
   0   1   9         13.09         16.51         3.75 o                         
   1   1   9          8.36         10.30         2.77 o                         
  -1   2   9         18.09          9.05         2.44 o                         
   0   2   9         15.57         24.40         4.10 o                         
   1   2   9          1.43          2.30         2.50 o                         
  -1   3   9          2.04         -2.12         2.12 o                         
   0   3   9          3.76          4.59         2.47 o                         
   1   3   9          9.19          9.88         3.37 o                         
  -1   4   9          0.01         -2.63         2.63 o                         
   0   4   9          2.82          1.31         2.79 o                         
   0   5   9         15.17         11.50         3.24 o                         
                                                                                
